# Supplementary material for: Tupaia small RNAs provide insights into function and evolution of RNAi-based transposon defense in mammals
Source: RNA. 2015 May;21(5):911–22. doi: 10.1261/rna.048603.114 (PMC4408798; doi:10.1261/rna.048603.114)
Supplement: Supplemental Material [file supp_048603.114_SuppTable_1.xlsx]

## Sheet: sRNA annotation
	sequence reads	non-identical sequences
mapped to genome	12414925	130391
miRNA	2193882	313
miRNA precursor*	3.38584e+06	3546
miscRNA*	192799	696
rRNA*	140676	472
tRNA*	212428	289
snoRNA*	225599	1258
snRNA*	20149	770
no ncRNA annotation	6043549	123046
* fragments
