# Supplementary material for: Tupaia small RNAs provide insights into function and evolution of RNAi-based transposon defense in mammals
Source: RNA. 2015 May;21(5):911–22. doi: 10.1261/rna.048603.114 (PMC4408798; doi:10.1261/rna.048603.114)
Supplement: Supplemental Material [file supp_048603.114_SuppTable_4.xlsx]

## Sheet: RepeatMasker results
RepeatMasker results for the Tupaia belangeri genome						RepeatMasker results for 47 Tupaia belangeri piRNA clusters
Genome size without N's: 2706389135	Total masked [bp]: 987808157					Total size of clusters without N's: 932852	Total masked [bp]: 188661
	Total masked [%]: 36.4991						Total masked [%]: 20.2241
Classes (according to RepBase annotation)	masked basepairs		Transposons	masked basepairs		Classes (according to RepBase annotation)	masked basepairs		Transposons	masked basepairs
SINE2/tRNA_Tupaia_belangeri	3.4141e+08		Tu-III	2.20727e+08		SINE2/tRNA_Tupaia_belangeri	53030.7		Tu-III	29825.8
SINE3/tRNA_Tupaia_belangeri	2.20727e+08		TUS	1.42035e+08		L1_Tupaia_belangeri	37581		TUS	15967
L1_Tupaia_belangeri	1.50027e+08		TUBE1	6.54938e+07		SINE3/tRNA_Tupaia_belangeri	29825.8		TUBE1	8076
L1_Eutheria	9.35991e+07		L1-2_Tbel	5.56831e+07		ERV1_Tupaia_belangeri	24682.5		TUBE2	5345
ERV3_Eutheria	5.2124e+07		L1-1_Tbel	4.10337e+07		ERV3_Tupaia_belangeri	17271.5		L1-2_Tbel	5139.5
SINE2/tRNA_Mammalia	2.30135e+07		TUB2B	2.97708e+07		ERV2_Tupaia_belangeri	8159.5		L1MEC_5	5097
CR1_Eutheria	19961606		TUB4	2.97055e+07		CR1_Mammalia	6650.5		TUB4	4620
ERV1_Tupaia_belangeri	1.54199e+07		L1P_MA2	2.58449e+07		hAT_Eutheria	6611.5		L1-1_Tbel	4560.5
hAT_Eutheria	1.43247e+07		TUBE2	2.55848e+07		Mariner/Tc1_Mammalia	2354.5		L2	4475
Mariner/Tc1_Eutheria	1.04367e+07		HAL1-1D_Tbel	1.99532e+07		Transposable_Element_Mammalia	696		L1MB7	4449
L1_Mammalia	8.37244e+06		L2	1.80117e+07		Gypsy_Mammalia	497		MIR	4199
ERV2_Tupaia_belangeri	8.17959e+06		TUB2	1.64062e+07		Endogenous_Retrovirus_Eutheria	456		HERVS71	4066
Mariner/Tc1_Tupaia_belangeri	5713315		TUB3	1.49475e+07		DNA_transposon_Eutheria	265		HAL1-1E_Tbel	4001
ERV1_Eutheria	4.47786e+06		L1MB7	1.45152e+07		L2_Tupaia_belangeri	220.5		LTR13B_Tbel	3923
ERV3_Tupaia_belangeri	4.0741e+06		L1MC3	1.07805e+07		Repetitive_element_Mammalia	183		MIRb	2866
Mariner/Tc1_Mammalia	1.69353e+06		HAL1-1E_Tbel	9.82919e+06		RTEX_Mammalia	133		LTR16B_Tbel	2630
hAT_Mammalia	1.59055e+06		L1MA10	9.68127e+06		EUTREP8_Eutheria	43		TUB2	2447
DNA_transposon_Eutheria	1.31456e+06		MIR	9.34954e+06					HAL1-1D_Tbel	2338
MuDR_Eutheria	1.12744e+06		MIRb	8.90976e+06					TUB2B	2279.83
SINE2/tRNA_Theria	997153		HAL1-1B_Tbel	7.89501e+06					MIRc	2251
ERV3_Mammalia	928619		HAL1-1C_Tbel	6.71024e+06					TUB3	2173.83
Endogenous_Retrovirus_Eutheria	914303		TUBE3	6.56478e+06					HAL1	2090
Satellite_Tupaia_glis	840256		MLT1A0	5.5654e+06					LTR9G_Tbel	2006
Gypsy_Mammalia	831876		L1MDA_5	5.53241e+06					CHARLIE1	1732
ERV1_Mammalia	607242		L1-1N_Tbel	5.37494e+06					ERV1-1-I_Tbel	1637.5
RTEX_Mammalia	517515		MariN1_Tbel	4.91948e+06					L1MA10	1535
SINE1/7SL_Euarchontoglires	459403		TUB1	4.43236e+06					MST_I	1494
Transposable_Element_Mammalia	401599		TUBE4	3.94797e+06					L2B	1471.5
Mariner/Tc1_Theria	391563		L1MEf_5end	3.89575e+06					L1P_MA2	1471
CR1_Mammalia	362979		L1MEC_5	3.87341e+06					MLT1_I	1471
DNA_transposon_Theria	315110		L1-3_Tbel	3.54793e+06					MER21C	1426.5
Transposable_Element_Amniota	285999		L1MC4B	3.39718e+06					CHARLIE1A	1325.5
L2_Eutheria	223414		MLT1B	3.34579e+06					LTR46_Tbel	1304
DNA/TcMar-Tigger	143706		MLT1D	3.29435e+06					MSTA2B_Tbel	1291
Transposable_Element_Eutheria	128668		HAL1	3.20488e+06					L1ME3D_3end	1284
ERV2_Eutheria	128023		ERVL-E	3.08571e+06					L1M6_5end	1275.5
Repetitive_element_Mammalia	125532		MIRc	3.00334e+06					L1MC3	1274
DNA_transposon_Mammalia	117170		L1MEg_5end	2.887e+06					MER90a_LTR	1273
Transposable_Element_Tetrapoda	115683		GOLEM	2.77127e+06					LTR16D2_Tbel	1249
LTR_Retrotransposon_Eutheria	110209		MSTA2B_Tbel	2.68082e+06					LTR16E2_Tbel	1192
Helitron_Mammalia	90543.5		MSTC	2.60553e+06					ERV2-2N_Tbel_LTR	1171
Repetitive_element_Theria	72747		MLT1C2	2.59616e+06					MSTC	1157
Helitron_Eutheria	61512		TUBE5	2.52111e+06					MER101_Tbel	1142
Transposable_Element_Theria	60999		L1ME3C_3end	2328688					MLT1A0	1032.5
Eutr10_Eutheria	60260.5		L1MC5	2.25562e+06					LTR4A4_Tbel	982.5
Transposable_Element_Euteleostomi	55269		ERVL-B4	2.21492e+06					LTR4B2_Tbel	969
LTR_Retrotransposon_Mammalia	54524		L1ME3D_3end	2.04637e+06					LTR87	968
hAT_Theria	52590		MER5A	1.96137e+06					MIR3	935
CR1_Euteleostomi	46979		L2B	1.94992e+06					MLT1F	913
SINE_Amniota	45172		MLT1A1	1933540					LTR14_Tbel	896
Non-LTR_Retrotransposon_Mammalia	38430.5		MIR3	1.7509e+06					ERV1-1-LTR_Tbel	836
Non-LTR_Retrotransposon_Euteleostomi	38158.5		L1MB6_5	1.71551e+06					MLT1B	830.5
piggyBac_Amniota	32497		MLT2B4	1.69067e+06					LTR9D_Tbel	802
EUTREP2_Eutheria	30863.5		MER44D	1.60847e+06					LTR9C_Tbel	725
Eutr11_Eutheria	29050.5		L1M3A_5	1.54363e+06					CR1_Mam	704
EUTREP7_Eutheria	28158		MLT1J	1.40767e+06					L1-1N_Tbel	675
Eutr16_Eutheria	24116		MLT2B2	1.40313e+06					MLT1F_I	673
DNA_transposon_Amniota	23587.5		MLT1F	1.38009e+06					MER2	631
RTE_Mammalia	21675		MLT1C	1.36675e+06					L1MEf_5end	601
Eutr6_Eutheria	18401.5		LTR16G_Tbel	1.36423e+06					MLT1J-int	598
EUTREP14_Eutheria	16018		MER58A	1.33589e+06					LTR73_Tbel	582.5
CR1_Amniota	15228		ZOMBI_B	1326863					TUBE4	578
L2_Mammalia	13719		L1ME3E_3end	1.30959e+06					LTR16G_Tbel	577.5
Tx1_Mammalia	12952.5		MLT1F1	1.25014e+06					TIGGER6A	573.5
EUTREP11_Eutheria	12829		CHARLIE1	1.17365e+06					LTR1_Tbel	564
Eutr12_Eutheria	12614.5		MLT1E2	1.16377e+06					Charlie13a	530
LTR_Retrotransposon_Theria	12369.5		MER2	1.13406e+06					MLT1J	525
Eutr13_Eutheria	12303.5		L1ME4	1.12649e+06					Charlie21a	513
EUTREP15_Eutheria	11858.5		MLT1C1	1.11198e+06					LTR16F_Tbel	492.5
Eutr15_Eutheria	11521		MER5A1	1.09588e+06					LTR5D_Tbel	479
Eutr4_Eutheria	10931.5		MER21B	1032526					LTR16B	476
Eutr5_Eutheria	10775		MLT-int	1.03029e+06					MLT1D	472
SINE_Mammalia	9983.5		MER3	1.01824e+06					LTR25_Tbel	449
MARE4_Theria	9920		LTR9E_Tbel	996908					MLT1C2	437
Eutr14_Eutheria	9918		MER58B	981009					TUBE5	430
R4_Teleostomi	8383		LTR33	948423					MLT1C	405
Penelope_Tetrapoda	8227		RICKSHA	935737					L1-3_Tbel	398
Integrated_Virus_Theria	8194.5		MER21C	924973					LTR24A_Tbel	371
EUTREP12_Eutheria	8107.5		MLT1E	918126					TUBE3	365
SINE2/tRNA_Euteleostomi	7881.5		MLT1J2	903707					LTR2C_Tbel	356
SINE3/5S_Deuterostomia	7835.5		L1MEe_5end	890552					Charlie18a	346
Eutr18_Eutheria	7118		LTR16A	884836					LTR86A1	344
Eutr1_Eutheria	7045		ZOMBI	849460					L1ME3F_3end	341.5
Eutr17_Eutheria	5956		L1ME3F_3end	848273					MariN1_Tbel	331
MARE8_Mammalia	5884.5		HERVS71	844804					MER69B	326
Eutr2_Eutheria	5539		Tu-SAT1	840256					CHARLIE8A	324
Repetitive_element_Eutheria	5333		MER63C	830832					MER44D	319
Eutr3_Eutheria	4351		LTR7A_Tbel	827371					MLT1J1	314
Satellite_Eutheria	4212		LTR16B_Tbel	825514					MER65I	303
EUTREP16_Eutheria	3880		Mariner_Tbel	793831					ERV2-2_Tbel_LTR	299
MARE10_Mammalia	3621		THER1	767499					MER124	299
EUTREP5_Eutheria	3256		MER82	741273					MER5A1	299
Mariner/Tc1_Amniota	3025		MSTA2_Tbel	725628					MamRep1527	282
EUTREP8_Eutheria	3009		CHARLIE8A	708618					MER68A	272
Vingi_Mammalia	2623		LTR45_Tbel	705682					L1MC5	269
DNA/TcMar	1651.5		CHARLIE1A	704773					LTR16B1	248
EUTREP4_Eutheria	1630		TIGGER5A	702950					LTR23B_Tbel	243
MARE9_Mammalia	1532		LTR9D_Tbel	684152					ZOMBI_B	230
MARE11_Mammalia	866		LTR16E1	658214					HAL1-1C_Tbel	228
Eutr9_Eutheria	801		LTR22_Tbel	648732					L1MEg_5end	222
EUTREP6_Eutheria	735		MER31A	642108					TUB1	221
DNA/TcMar-Tc2	611.5		LTR9F_Tbel	639976					MLT1E1A	219
CR1_Vertebrata	118		LTR30_Tbel	607121					LTR4B_Tbel	218
			L1ME5_3end	604048					LTR86C	218
			MER68A	599953					MER57B1	217
			CHARLIE2	595317					MamGypLTR1a	212
			MER69B	579606					MER57C1	208
			GOLEM_B	576559					MER58C	206
			LTR4A_Tbel	573984					GOLEM	203
			MLT1F2	559496					MER103	201
			LTR1B_Tbel	557381					ERV2-3_Tbel_I	192.5
			MLT1E1	556146					LTR9E_Tbel	192
			MLT1J-int	552796					UCON33	183
			LTR9A_Tbel	549438					L1ME3E_3end	175
			LTR21_Tbel	539918					MER3	171
			L1M6_5end	533041					MER5A	169
			ERV1-1-I_Tbel	532340					MLT1M	168
			MER34A	516758					MLT1E1	165
			L1MA9_5	514347					LTR24A2_Tbel	161
			LTR16F_Tbel	506359					HERVFH21I	153
			MER80	499798					THER2	149
			BLACKJACK	498918					LTR13C_Tbel	145
			LTR11_Tbel	490365					LTR15_Tbel	144
			MER74A	474981					MER69A	136
			MLT1F_I	459670					MER58A	135
			PB1D11	459403					MamGypLTR1d	135
			L4	458376					LTR16A	134
			MLT1_I	453834					L4	133
			L1M7_5end	452594					MER34-int	132
			MLT1H_I	437774					MLT1A1	131
			MLT1J1	426866					THER1	128
			LTR7B_Tbel	425368					L2C	124
			LTR1_Tbel	422960					L1ME5_3end	121
			LTR2_Tbel	422139					MamRep1894	121
			L1M1_5	421133					Eulor5A	115
			LTR29_Tbel	415736					LTR27_Tbel	114
			LTR25_Tbel	413318					LTR4A_Tbel	113
			LTR23B_Tbel	410355					MLT1H_I	105
			LTR78	409640					MLT1J2	102
			LTR9C_Tbel	403924					L2D	96.5
			LTR4A4_Tbel	398599					LTR67B	94
			MER65I	396007					UCON132a	94
			MST_I	383892					CHARLIE1B	92
			LTR5D_Tbel	380818					MER63C	92
			L1MC4_5end	379360					LTR81C	88
			Tigger13a	375058					LTR16E1	87
			L1MB4_5	371492					LTR9F_Tbel	83
			L1M3D_5	370590					MamGypLTR1c	81
			MLT2B3	362233					MamGypLTR2	69
			LTR33A	353436					MARE1	67
			MER90a_LTR	352352					LTR45_Tbel	66
			CHARLIE1B	346733					X6a_DNA	64
			LTR54	342774					MER68_I	52
			MLT1E1A	340807					EUTREP8	43
			LTR17_Tbel	338593					L1MD1_5	36
			MLT2F	335086
			LTR24A2_Tbel	326483
			MER103	316445
			LTR67B	313629
			MER115	313101
			MamRep605	312044
			MER57B1	311986
			ERV2-1_Tbel_I	308119
			MER34A1	305344
			Tigger15a	300103
			TIGGER6A	294311
			Zaphod3	290215
			LTR4B_Tbel	285723
			LTR16B1	283740
			MER21C_BT	279410
			LTR16E2	278628
			LTR15_Tbel	277627
			LTR5_Tbel	269620
			LTR16A_Tbel	263464
			LTR79	258740
			LTR16D2_Tbel	258486
			LTR24B_Tbel	253308
			LTR4B2_Tbel	252130
			LTR9G_Tbel	244342
			HERVFH21I	244309
			L1MD1_5	239614
			LTR16B2	237204
			LTR13A_Tbel	235264
			MER101_Tbel	228380
			L1M3DE_5	225316
			LTRC_Tbel	224867
			Charlie24	223529
			LTR40A1	223314
			LTR30B_Tbel	222872
			LTR71_Tbel	217776
			Kanga1	217721
			LTR7C_Tbel	217529
			THER2	215851
			LTR28_Tbel	210511
			LTR14_Tbel	204925
			ERV2-3_Tbel_I	199374
			Charlie25	198004
			MER47B	197775
			LTR5B_Tbel	193239
			LTR19_Tbel	192152
			LTR16C_Tbel	191014
			MLT1O	189848
			LTR4A2_Tbel	189003
			ERV2-2_Tbel_I	188772
			MER46C	183456
			LTR13C_Tbel	179244
			MER58C	177945
			L1ME5	177222
			LTR82A	175515
			MER57C2	173842
			LTR9B_Tbel	170323
			LTR4A3_Tbel	168899
			LTR33C	167202
			TIGGER5_B	166959
			LTR73_Tbel	165005
			LTR46_Tbel	163746
			LTR82B	163593
			MER2B	163467
			MamRep137	162114
			MamRep434	160120
			ERV1-1-LTR_Tbel	159990
			Tigger9b	157256
			LTR16B	156730
			LTR16E2_Tbel	155180
			LTR33B	154863
			MER57C1	151362
			MER57D	150432
			MER104	145383
			Charlie18a	144523
			L3b_3end	143012
			MER65A	142332
			L2C	140198
			CR1_Mam	138609
			MER5C	138005
			LTR18_Tbel	137138
			MER34-int	132483
			ZOMBI_C	132106
			ERV2-2N_Tbel_LTR	130686
			MamRep1527	128668
			LTR16D_Tbel	125977
			MER58D	125196
			ERV2-1_Tbel_LTR	124628
			HERVK22I	124201
			MER121	123722
			LTR13B_Tbel	122382
			LTR4C_Tbel	122190
			MamRep38	122158
			MLT1M	118714
			LTR48_Tbel	114483
			Tigger12	111302
			EUTREP13	111275
			Ricksha_a	111041
			LTR85a	107425
			MER68_I	107102
			LTR54B	106601
			LTR87	105838
			Charlie15a	103347
			Charlie19a	103171
			LTR84b	98045.5
			MER57E1	96073.8
			LTR27_Tbel	95944.7
			ORSL	95614.8
			MARE1	94925
			MER104C	93990
			Charlie21a	91836.3
			Tigger10	91813
			MER70_I-int	91707.3
			Helitron3Na_Mam	90543.5
			Charlie13a	90321.5
			EuthAT-2B	90013
			Kanga11a	89708.7
			MamRep4096	89424.5
			ORSL-2b	87955.5
			EUTREP3	87793.5
			ERV2-2N_Tbel_I	87196.5
			LTR8B_Tbel	84661
			LTR81B	83426
			L2D	83216
			LTR24A_Tbel	81272
			RICKSHA_0	80663.5
			LTR88b	80333
			MamSINE1	80303.5
			Charlie16a	79870.5
			LTR20_Tbel	79761.5
			LTR49_Tbel	79562.5
			UCON42	78701
			LTR83	77679
			LTR85b	77422
			LTR80A	76287
			EUTREP10	75492
			EuthAT-1	75382
			LTR80B	75094.5
			MamGypLTR1a	74170.5
			MamGypLTR1b	72844.5
			LTR12B_Tbel	71975.5
			Charlie22a	71872
			Tigger12A	71197
			EuthAT-2	71153.2
			MER74	70938.5
			LTR12A_Tbel	70835
			MER69A	69655.8
			LTR68	69094.8
			LTR10C_Tbel	68337.5
			TIGGER5_A	67255.8
			LTR84a	66981
			MER5C1	65589.7
			LTR43_Tbel	63616
			LTR10B_Tbel	63273.5
			LTR81A	63232.5
			LTR16D1	62504
			LTR47_Tbel	62175.5
			Helitron1Nb_Mam	61512
			LTR16D2	61269
			MamGypLTR1c	61219
			MER124	60999
			LTR2B_Tbel	60786
			LTR30C_Tbel	60560
			Tigger14a	60478
			Eutr10	60260.5
			MER104B	59227
			L5	59138.5
			LTR89	58484
			LTR23_Tbel	58058.5
			LTR16E_Tbel	57842.3
			X12_DNA	55616
			MER91B	55525.5
			MamGypLTR2c	55402
			LTR85c	55266.5
			EUTREP1	53957.7
			LTR88c	53942.5
			Charlie17a	53074.5
			MER57E2	52363
			X26_DNA	52225.2
			MER92C	51903
			LTR81C	50942.5
			Tigger16b	50023
			LTR86A1	48823.5
			LTR6_Tbel	47520.5
			MamGypLTR3	47311
			X6a_DNA	46555
			MER76-int	45909.8
			MER135	45868
			MamGypLTR1d	45084.5
			Tigger16a	44917.5
			LTR26_Tbel	44633
			MamRep564	43686.5
			X6b_DNA	43095
			MamGypLTR2b	41828.5
			LTR2C_Tbel	40794
			LTR10A_Tbel	40442
			X18_DNA	39678.5
			Charlie26a	39273.8
			X1_DNA	39006
			LTR86C	38738
			LTR31_Tbel	38547.8
			X30_DNA	38545
			LTR75_Tbel	37492
			LTR86A2	36120
			LTR88a	35858
			MamRep488	35664.3
			Charlie13b	34736.5
			MERX	33808
			HERVH	33751.5
			MER104A	32905.5
			X9a_DNA	32872.5
			UCON29	32497
			Eutr7	31696
			MER131	31020
			EUTREP2	30863.5
			ORSL-2a	29416
			LTR90B	29083.5
			Eutr11	29050.5
			MARE5	28906
			X20_LINE	28473.5
			EUTREP7	28158
			ALINE	26678
			LTR8C_Tbel	25654
			CHARLIE4	25572.8
			LTR86B2	25503.5
			LTR86B1	25039.5
			MER127	24918
			Eutr16	24116
			LTR8A2_Tbel	24095
			LTR8A_Tbel	24026
			LTR90A	23884.5
			X24_DNA	23883
			Charlie11	23860
			MamGypLTR2	23769
			UCON132a	23488.5
			MER47C	23347.5
			X17_LINE	23235.5
			Eulor8	22406
			X11_LINE	21675
			Charlie27	21666.5
			MLT2E	21581.5
			MER126	21578
			X18_LINE	21246.5
			UCON26	20052
			UCON28a	19005
			X9c_DNA	18958
			X32_DNA	18717
			X4_LR	18502
			Eutr6	18401.5
			UCON104	17384.5
			UCON27	17081
			DNA1_Mam	16986.5
			MamRep1894	16471.5
			HERVL68	16281.3
			X13_DNA	16280.5
			X5a_DNA	16252
			X28_DNA	16059.5
			EUTREP14	16018
			X29b_DNA	15883.5
			X9b_DNA	15706
			X1_LINE	15228
			UCON31	15104
			X7A_LINE	14669.5
			MER130	14619
			X4b_DNA	14475
			MER129	14152
			X6B_LINE	14051
			X8_LINE	13947
			UCON7	13912
			UCON55	13802
			MER125	13733
			UCON4	13610
			X2a_DNA	13587.5
			Eutr8	13322.5
			Eulor5A	13252
			ERV2-3_Tbel_LTR	13204.5
			MARE6	12952.5
			X7B_LINE	12948.5
			EUTREP11	12829
			Eutr12	12614.5
			Eutr13	12303.5
			UCON74	12272.5
			UCON8	11981.5
			EUTREP15	11858.5
			Eutr15	11521
			X4a_DNA	11504
			MER97d	11239.5
			UCON40	11002.5
			Eutr4	10931.5
			Eutr5	10775
			UCON5	10757
			X29a_DNA	10683.5
			X7C_LINE	10540.5
			UCON105	10312
			UCON32	10277.5
			UCON2	10252.5
			Charlie28	10112.5
			UCON33	10031
			MARE3	9983.5
			MARE4	9920
			Eutr14	9918
			Eulor9A	9794
			UCON28b	9708
			UCON132b	9397.5
			Eulor11	9395.5
			Eulor6B	9356.5
			X10b_DNA	9199
			X6A_LINE	9171.5
			X3_LINE	9096.5
			UCON10	8953
			Eulor1	8794
			ERV2-2_Tbel_LTR	8699.5
			UCON28c	8610.5
			X2b_DNA	8515.5
			X24_LINE	8444
			UCON14	8394
			X4_LINE	8383
			UCON39	8356
			UCON47	8343
			X25_DNA	8342
			Eulor2B	8324.5
			UCON107	8318.5
			EutTc1-N1	8318
			X11_DNA	8295.5
			UCON13	8227
			MARE7	8194.5
			X34_DNA	8125
			EUTREP12	8107.5
			UCON11	8064
			UCON20	7995.5
			UCON6	7958
			UCON3	7881.5
			UCON35	7643
			X33a_DNA	7439.5
			X17_DNA	7347.5
			MER134	7211
			X2_LR	7207
			Eulor9C	7186
			Eutr18	7118
			Eutr1	7045
			HERVL66I	6845.5
			UCON34	6842
			Eulor6D	6383
			UCON54	6364.5
			X31_DNA	6311
			X23_DNA	6203
			EuthAT-N1	6201
			Eulor2A	6162
			Eutr17	5956
			UCON36	5955
			MARE8	5884.5
			LmeSINE1b	5839
			UCON17	5751
			UCON9	5680.5
			UCON45	5662
			MER123	5610
			MER25	5566.5
			Eutr2	5539
			X5A_LINE	5343.5
			UCON48	5333
			X5b_DNA	5244.5
			UCON38	5239
			X3_LR	5162.5
			Eulor3	5147
			Eulor4	4936
			UCON53	4916.5
			UCON37	4800.5
			Eulor10	4595
			X19_LINE	4469
			Eulor2C	4365
			Eutr3	4351
			X27_DNA	4278
			MER136	4244.5
			UCON44	4219
			TAR1	4212
			Eulor5B	4169
			UCON76	4151
			X15_DNA	4016.5
			UCON15	3987
			X21_LINE	3933
			EUTREP16	3880
			HERVKC4	3822
			UCON12A	3758.5
			UCON106	3700
			MARE10	3621
			UCON19	3574
			U7	3568
			Eulor12	3537.5
			Eulor6A	3530
			UCON16	3529
			UCON22	3463
			UCON12	3454.5
			X20_DNA	3344
			EUTREP5	3256
			UCON46	3241
			UCON66	3240
			UCON78	3218
			UCON24	3205
			UCON23	3162
			UCON52	3129
			UCON80	3053
			UCON70	3049
			UCON18	3048
			MER132	3025
			EUTREP8	3009
			Eulor6E	2994.5
			X21_DNA	2896
			UCON73	2837
			UCON90	2811
			UCON21	2767
			MER133A	2750
			X2_LINE	2734.5
			UCON72	2730.5
			UCON84	2702.5
			Eulor9B	2672
			X13_LINE	2656
			UCON89	2637
			X12_LINE	2623
			MER133B	2607
			UCON75	2581
			UCON77	2473
			UCON64	2409
			X15_LINE	2330
			UCON59	2296
			UCON88	2261
			UCON60	2208
			UCON65	2194
			UCON95	2150
			UCON62	2032
			UCON43	2016
			UCON79	2008
			UCON41	1965
			UCON25	1957
			DeuSINE	1955.5
			UCON91	1932
			X22_DNA	1907.5
			UCON103	1869
			UCON94	1839
			UCON1	1829
			UCON86	1757
			UCON69	1740
			X5B_LINE	1731.5
			UCON67	1702
			UCON97	1680
			UCON71	1639
			EUTREP4	1630
			Eulor6C	1605.5
			UCON93	1604
			UCON92	1577
			UCON96	1564
			UCON82	1561
			X1_LR	1556
			MARE9	1532
			UCON83	1488
			UCON100	1408
			UCON102	1311
			UCON28	1303
			X9_LINE	1302
			UCON57	1297
			UCON101	1296
			UCON58	1289
			UCON81	1257.5
			UCON63	1248
			UCON49	1188
			UCON85	1180
			UCON61	1097
			UCON50	1077
			X7_DNA	1037
			UCON99	994
			UCON51	915
			MARE11	866
			UCON98	839
			UCON56	802
			Eutr9	801
			EUTREP6	735
			MER57E3	713.5
			UCON68	705
			U8	651.5
			LTR75_1	618
			UCON87	563
			Eulor7	503
			Eulor12_CM	478.5
			Eulor12B_CM	473
			U14	417
			X10a_DNA	414
			LTR10E	162
			CR1L	118
			LmeSINE1c	41
