# Supplementary material for: Tupaia small RNAs provide insights into function and evolution of RNAi-based transposon defense in mammals
Source: RNA. 2015 May;21(5):911–22. doi: 10.1261/rna.048603.114 (PMC4408798; doi:10.1261/rna.048603.114)
Supplement: Supplemental Material [file supp_048603.114_SuppTable_7.xlsx]

## Sheet: significance tests
Significance tests (in the order of their occurence)
Calculation of χ2 values from 2x2 contingency tables (degrees of freedom = 1)
	Data type 1	Data type 2
Category 1	a	b	a+b
Category 2	c	d	c+d
	a+c	b+d	a+b+c+d=N
Formula for χ2 without Yates correction: χ2 = [(ad-bc)2 * N] / [(a+b)*(c+d)*(b+d)*(a+c)]
p values refer to the right-tailed probability of the chi-squared distribution
Tests for an enrichment of transcription factor binding motifs in piRNA clusters.
RFX4 binding motifs: Genome vs. piRNA clusters (Tupaia)						A-Myb binding motifs: Genome vs. piRNA clusters (Tupaia)
	size [bp]	motifs					size [bp]	motifs
whole genome	2844388431	286652	2844675083			whole genome	2844388431	42329	2844430760
piRNA clusters	963212	119	963331			piRNA clusters	963212	30	963242
	2845351643	286771	2845638414				2845351643	42359	2845394002
χ2=	4.95142	n-fold:	1.22591			χ2=	17.1087	n-fold:	2.09291
p=	0.0260693					p=	3.52999e-05
RFX4 binding motifs: Genome vs. piRNA clusters (Mouse)						A-Myb binding motifs: Genome vs. piRNA clusters (Mouse)
	size [bp]	motifs					size [bp]	motifs
whole genome	3480955279	368410	3481323689			whole genome	3480955279	32824	3480988103
piRNA clusters	5803198	804	5804002			piRNA clusters	5803198	109	5803307
	3486758477	369214	3487127691				3486758477	32933	3486791410
χ2=	58.5257	n-fold:	1.30905			χ2=	53.659	n-fold:	1.99189
p=	2.00656e-14					p=	2.38492e-13
RFX4 binding motifs: Genome vs. piRNA clusters (Human)						A-Myb binding motifs: Genome vs. piRNA clusters (Human)
	size [bp]	motifs					size [bp]	motifs
whole genome	3381944081	318201	3382262282			whole genome	3381944081	33249	3381977330
piRNA clusters	4029790	394	4030184			piRNA clusters	4029790	66	4029856
	3385973871	318595	3386292466				3385973871	33315	3386007186
χ2=	0.580397	n-fold:	1.03915			χ2=	17.5326	n-fold:	1.6659
p=	0.446157					p=	2.82423e-05
Tests for conservation of residues that could successfully be aligned to human OR mouse, respectively.
Sequence conservation: piRNA coding vs. whole piRNA cluster (Tupaia-Mouse)						Sequence conservation: non-piRNA coding vs. whole piRNA cluster (Tupaia-Mouse)
	conserved residues	mismatch					conserved residues	mismatch
total alignment	60118	39763	99881			total alignment	60118	39763	99881
piRNA coding*	37570233	21519443	59089676			non-piRNA coding	7432	3997	11429
	37630351	21559206	59189557				67550	43760	111310
* residues multiplied by the number of mapped piRNA reads
χ2=	495.456	cons. total	0.601896			χ2=	100.61	cons. total	0.601896
p=	9.26327e-110	cons. piRNA coding	0.635817			p=	1.11979e-23	cons. piRNA coding	0.650276
Sequence conservation: RFX4 motifs vs. whole piRNA cluster (Tupaia-Mouse)						Sequence conservation: A-Myb motifs vs. whole piRNA cluster (Tupaia-Mouse)
	conserved residues	mismatch					conserved residues	mismatch
total alignment*	52605	34564	87169			total alignment*	18025	12002	30027
RFX4	189	106	295			A-Myb	70	20	90
	52794	34670	87464				18095	12022	30117
* only piRNA clusters with RFX4 motifs						* only piRNA clusters with A-Myb motifs
χ2=	1.69999	cons. total	0.603483			χ2=	11.7856	cons. total	0.600293
p=	0.19229	cons. RFX4	0.640678			p=	0.000596897	cons. A-Myb	0.777778
Sequence conservation: piRNA coding vs. whole piRNA cluster (Tupaia-Human)						Sequence conservation: non-piRNA coding vs. whole piRNA cluster (Tupaia-Human)
	conserved residues	mismatch					conserved residues	mismatch
total alignment	254428	141277	395705			total alignment	254428	141277	395705
piRNA coding*	33312241	17989250	51301491			non-piRNA coding	23694	11751	35445
	33566669	18130527	51697196				278122	153028	431150
* coding in both species, residues multiplied by the number of mapped piRNA reads
χ2=	69.9423	cons. total	0.642974			χ2=	92.3789	cons. total	0.642974
p=	6.10634e-17	cons. piRNA coding	0.649343			p=	7.15733e-22	cons. piRNA coding	0.668472
Sequence conservation: RFX4 motifs vs. whole piRNA cluster (Tupaia-Human)						Sequence conservation: A-Myb motifs vs. whole piRNA cluster (Tupaia-Human)
	conserved residues	mismatch					conserved residues	mismatch
total alignment*	231863	128761	360624			total alignment*	195957	109268	305225
RFX4	491	228	719			A-Myb	127	67	194
	232354	128989	361343				196084	109335	305419
* only piRNA clusters with RFX4 motifs						* only piRNA clusters with A-Myb motifs
χ2=	4.9876	cons. total	0.642949			χ2=	0.13458	cons. total	0.642008
p=	0.0255296	cons. RFX4	0.682893			p=	0.71373	cons. A-Myb	0.654639
Tests for conservation of residues that could successfully be aligned to both human AND mouse.
Sequence conservation: piRNA coding vs. whole piRNA cluster (Tupaia-Human)						Sequence conservation: non-piRNA coding vs. whole piRNA cluster (Tupaia-Mouse)
	conserved residues	mismatch					conserved residues	mismatch
total alignment	17757	8663	26420			total alignment	16206	10214	26420
piRNA coding*	3962109	1533021	5495130			piRNA coding*	7655029	3579134	11234163
	3979866	1541684	5521550				7671235	3589348	11260583
* residues multiplied by the number of mapped piRNA reads						* residues multiplied by the number of mapped piRNA reads
χ2=	312.633	cons. total	0.672104			χ2=	561.39	cons. total	0.613399
p=	5.82923e-70	cons. piRNA coding	0.721022			p=	4.18976e-124	cons. piRNA coding	0.681406
