# Supplementary material for: Tupaia small RNAs provide insights into function and evolution of RNAi-based transposon defense in mammals
Source: RNA. 2015 May;21(5):911–22. doi: 10.1261/rna.048603.114 (PMC4408798; doi:10.1261/rna.048603.114)
Supplement: Supplemental Material [file supp_048603.114_SuppTable_3.xlsx]

## Sheet: Transposon related sRNAs
		not clustered			clustered
		18-25nt	18-25nt		18-25nt	18-25nt	26-34nt	26-34nt
Transposon Class	Transposon Name	sense	antisense	total	sense	anitsense	sense	antisense	total
DNA	BLACKJACK	0.00896879	0.000445633	0.00941442	0.0164044	1.21054e-05	2.23858	2.01282	4.26782
DNA	CHARLIE1	1	1.0999	2.0999	5	1.00003	43.0003	13.25	62.2503
DNA	CHARLIE1A	1.00488	0.00938638	1.01427	6.00056	2.67051e-05	88	1.00014	95.0008
DNA	CHARLIE1B	2.11744	1	3.11744	0	0	0.9	1.75	2.65
DNA	CHARLIE2	1.00217	0	1.00217	0	1.21054e-05	1	0	1.00001
DNA	CHARLIE8A	0	0	0	0	2.42107e-05	2	12	14
LINE	CR1_Mam	0	0	0	0	5	2	55	62
DNA	Charlie13a	0	0	0	0	13	0	127	140
DNA	Charlie15a	0	0	0	0	0	1	0	1
DNA	Charlie18a	0	0	0	0	3.00001	0	32	35
DNA	Charlie21a	0	0	0	0	0	0	20	20
DNA	Charlie22a	0.000451671	0	0.000451671	0	0	0	0	0
DNA	DNA1_Mam	0	0	0	0	0	4.5335e-05	0	4.5335e-05
ERV	ERV1-1-I_Tbel	9.10013	2.84725	11.9474	4.00015	1.5	97.4246	33.5167	136.441
ERV	ERV1-1-LTR_Tbel	1.98658	0	1.98658	0	5	7	64.6673	76.6673
ERV	ERV2-1_Tbel_I	0.805556	4.55	5.35556	0	1.21054e-05	2.49931	1.62361	4.12293
ERV	ERV2-1_Tbel_LTR	0	1	1	0	0	1	1	2
ERV	ERV2-2N_Tbel_I	1.00658	6.37634	7.38292	0.00819672	0	21.7525	14.5	36.2607
ERV	ERV2-2N_Tbel_LTR	2.99342	0	2.99342	2.9918	2	44.9152	60.7007	110.608
ERV	ERV2-2_Tbel_I	0.609524	1.2938	1.90332	0	0	1.05152	29.2142	30.2657
ERV	ERV2-2_Tbel_LTR	0	0	0	0	8	1	47.44	56.44
ERV	ERV2-3_Tbel_I	1	0.0322581	1.03226	0.000332917	0	6.23477	2.30208	8.53719
ERV	ERVL-B4	0.168437	1.01266	1.1811	0.00153785	0.000123455	2.0059	2.00147	4.00903
ERV	ERVL-E	1.03463	0.0137669	1.0484	0.000395508	0.000245535	7.14298	5.00495	12.1486
?	EUTREP8	0	0	0	0	0	0	1	1
?	Eulor12B_CM	0	1	1	0	0	0	0	0
DNA	Eulor5A	0	0	0	0	1	0	10	11
DNA	EuthAT-1	1	0	1	0	0	0	0	0
?	Eutr10	0	0	0	0	0	0	1	1
?	Eutr18	1	0	1	0	0	0	0	0
?	Eutr6	2	0	2	0	0	0	0	0
DNA	Eutr7	0	0	0	0	0	0.000154943	0	0.000154943
DNA	GOLEM	3.06016	2.00758	5.06774	0.000155235	0.000175262	2.00232	6.0137	8.01635
DNA	GOLEM_B	0.00150376	0.00242622	0.00392998	9.78559e-05	1.53205e-05	2.00036	1.98543e-05	2.00049
L1	HAL1	1.26283	0.0111252	1.27395	1.00001	2.00013	21.5019	48.0019	72.504
L1	HAL1-1B_Tbel	9.95892	1.35692	11.3158	0.394621	0.00701138	34.0291	7.0117	41.4425
L1	HAL1-1C_Tbel	26.7492	17.0723	43.8214	0.00541624	0.00471025	29.4401	41.4114	70.8616
L1	HAL1-1D_Tbel	12.4553	11.0217	23.477	8.62317	1.07859	126.429	33.0051	169.135
L1	HAL1-1E_Tbel	4.09814	3.37625	7.47439	4.05193	0.0245887	119.119	25.7396	148.935
LTR	HERVFH21I	3.0476	0.00105485	3.04865	0	1.25661e-05	6.5028	4.10023	10.603
LTR	HERVH	0	0	0	0	0	0	0.5	0.5
LTR	HERVK22I	0.527778	0	0.527778	4	0	6.84722	5.06769	15.9149
LTR	HERVL68	0	0	0	0	0	3	0	3
LTR	HERVS71	3.92017	10.2565	14.1767	6.00293	1.50297	96.8808	67.7417	172.128
L1	L1-1N_Tbel	13.4545	2.04439	15.4989	0.0171737	0.170861	30.2829	9.14536	39.6163
L1	L1-1_Tbel	31.0421	59.0845	90.1266	9.53172	10.9773	225.858	195.769	442.135
L1	L1-2_Tbel	21.689	21.6575	43.3465	0.74807	10.812	151.315	203.233	366.107
L1	L1-3_Tbel	5.99665	5.60124	11.5979	0.0115584	2.13398	22.8489	15.8315	40.8259
L1	L1M1_5	0	0	0	0	3.2281e-05	0.000769231	0.000167375	0.000968887
L1	L1M3A_5	0.0136629	0.107383	0.121046	0.000342256	0.000326757	0.0105789	0.012252	0.0235
L1	L1M3DE_5	0	0	0	0	0	0	0.00287356	0.00287356
L1	L1M3D_5	0.000158688	1	1.00016	0	3.47754e-05	0.5	2.00014	2.50017
L1	L1M6_5end	1.00016	0	1.00016	0	2.14228e-05	4.3	8.66668	12.9667
L1	L1M7_5end	0.0123457	1.00011	1.01246	0	1.21054e-05	0.200072	0	0.200084
L1	L1MA10	7.15378	3.90863	11.0624	0.000947966	2.00111	15.6333	53.1348	70.7702
L1	L1MA9_5	0	0	0	0.000353898	0.00150563	2.00058	0.000183494	2.00263
L1	L1MB4_5	0.00164745	0.00736671	0.00901416	0	1.21054e-05	0	0	1.21054e-05
L1	L1MB6_5	2.00062	1.17409	3.1747	0.000552181	4.96687e-05	4	1.00031	5.00091
L1	L1MB7	9.65823	10.498	20.1562	13.4392	11.003	219.778	154.624	398.844
L1	L1MC3	9.89088	4.12385	14.0147	0.0208797	0.000334267	32.1271	17.5112	49.6595
L1	L1MC4B	1.00512	7.26089	8.26601	0.000573862	0.000589744	3.00509	17.0074	20.0137
L1	L1MC4_5end	0.0666667	0	0.0666667	0	1.33526e-05	0	5.98602e-05	7.32128e-05
L1	L1MC5	1	0	1	7.00476e-05	3.75633e-05	3	16.4001	19.4002
L1	L1MD1_5	0	1.03704	1.03704	0	0	0.5	0.0333333	0.533333
L1	L1MDA_5	0.31105	3.14377	3.45482	0.000970352	0.00258421	2.52978	6.00374	8.53708
L1	L1ME3C_3end	1.00854	1.00046	2.009	0.333333	3.88105e-05	4.00194	4.00656	8.34187
L1	L1ME3D_3end	1.18173	1.00519	2.18691	0	16.0009	1.00482	149.006	166.011
L1	L1ME3E_3end	0	0.0120482	0.0120482	0.333333	3.63161e-05	12	4	16.3334
L1	L1ME3F_3end	0.0142445	0.0030303	0.0172748	1.21054e-05	2.54579e-05	2	10.0031	12.0032
L1	L1ME4	0	2.015	2.015	0	0.500034	0	1.14379	1.64382
L1	L1ME5	0	0	0	1.33526e-05	3.88105e-05	6.75981e-05	0.000107568	0.000227329
L1	L1ME5_3end	1.02322	0.000587268	1.0238	0	0	3.00163	8.88573e-05	3.00172
L1	L1MEC_5	2.02272	1.045	3.06772	3.00092	15.0003	18.0016	222.253	258.256
L1	L1MEe_5end	0	0.000111408	0.000111408	0	4.96687e-05	1.02541	1.00097	2.02644
L1	L1MEf_5end	0.063309	1.65801	1.72132	7.01589e-05	7.16682	8.56865	85.8539	101.589
L1	L1MEg_5end	0.00166667	0.0464739	0.0481406	1.5	0.00015801	9.51056	9.00742	20.0181
L1	L1P_MA2	7.36592	10.5943	17.9603	3.01098	1.57513	74.8696	51.8698	131.325
LINE	L2	7.27542	26.5888	33.8642	23.4439	28.0167	204.848	282.002	538.31
LINE	L2B	3	6.00154	9.00154	22	10	104.25	87.0833	223.333
LINE	L2C	0	2	2	1	0	6	0	7
LINE	L2D	0	2	2	3	0	4.75	4	11.75
LINE	L4	0	0	0	0	0	2	0	2
LTR	LTR10B_Tbel	0	0	0	0	0	0	1	1
LTR	LTR10C_Tbel	2	0	2	0	0	0	0	0
LTR	LTR11_Tbel	0.0145991	0.00164745	0.0162466	1.21054e-05	0	1	9	10
LTR	LTR12A_Tbel	0	2	2	0	0	0	0	0
LTR	LTR13A_Tbel	0	0	0	0.0833333	0.000904977	0	0	0.0842383
LTR	LTR13B_Tbel	0	3	3	5.08333	17	22	161	205.083
LTR	LTR13C_Tbel	0	0	0	0.166667	1	0	11	12.1667
LTR	LTR14_Tbel	1	1	2	1.20509e-05	4	17	81	102
LTR	LTR15_Tbel	0.00346894	1.03498	1.03845	0	0	0	12	12
LTR	LTR16A	0	0.00165017	0.00165017	0	0	3	1	4
LTR	LTR16A_Tbel	0.921053	0	0.921053	0	1.13182	39.4967	23.331	63.9596
LTR	LTR16B	0	0	0	0	2	0	6	8
LTR	LTR16B1	0	0	0	0	0	9	1	10
LTR	LTR16B_Tbel	1.48773	1.5	2.98773	1.79118	4.87116	6.88472	55.9078	69.4549
LTR	LTR16C_Tbel	0.0124132	0.000535906	0.0129491	0.0200082	0.387306	4.2106	5.75672	10.3746
LTR	LTR16D2_Tbel	1.07895	0	1.07895	0	2.49527	35.4864	69.0352	107.017
LTR	LTR16D_Tbel	0.000106598	1.00071	1.00082	0.000108766	0.0189058	0.416223	0.82143	1.25667
LTR	LTR16E1	0.00165017	1	1.00165	0	0	0	2	2
LTR	LTR16E2	1	0	1	0	0	1	0	1
LTR	LTR16E2_Tbel	0.529703	0	0.529703	1.16331	0.0971232	32.1151	9.90751	43.2831
LTR	LTR16E_Tbel	0.5	0	0.5	0	0	2.49775	0.272998	2.77075
LTR	LTR16F_Tbel	1.34163	0	1.34163	0.0260842	1.87885	2.23058	26.9994	31.1349
LTR	LTR16G_Tbel	5.08209	2.62876	7.71085	2.098	0.00157888	61.3054	17.1866	80.5916
LTR	LTR17_Tbel	0	0	0	0	0.000552181	0	2	2.00055
LTR	LTR18_Tbel	0	0	0	4.02382e-05	4.93092e-05	8.00332e-05	1.00002	1.00019
LTR	LTR19_Tbel	1.00012	1	2.00012	4.1321e-05	3.14847e-05	0	0	7.28057e-05
LTR	LTR1B_Tbel	0.037037	3.00944	3.04648	0	3.63161e-05	0.465923	20	20.466
LTR	LTR1_Tbel	0	0	0	2.00002	4.11506e-05	19.5841	3	24.5841
LTR	LTR20_Tbel	0.513423	0	0.513423	0	0	1	1.1123	2.1123
LTR	LTR21_Tbel	0.014989	0.0144137	0.0294027	1.33526e-05	0	1.00007	0	1.00008
LTR	LTR22_Tbel	0.0448453	0.125452	0.170297	0.0164044	0.00118312	16.0475	1.00004	17.0652
LTR	LTR23B_Tbel	0	0.00165017	0.00165017	4.00001	0	30.5	0	34.5
LTR	LTR23_Tbel	0	0	0	0	0	0	2	2
LTR	LTR24A2_Tbel	0	0	0	0	2.00059	2.5	22.1843	26.6848
LTR	LTR24A_Tbel	0	0.541667	0.541667	0	0	1.5	1.00001	2.50001
LTR	LTR24B_Tbel	0	3.63056	3.63056	0	0	1	2.81728	3.81728
LTR	LTR25_Tbel	0	0	0	0	1	2	39.0128	42.0128
LTR	LTR26_Tbel	0	0	0	0	0	1	0	1
LTR	LTR27_Tbel	0	0	0	1	1.21054e-05	10	0	11
LTR	LTR29_Tbel	0	0	0	0	1.21054e-05	1	1.00149	2.0015
LTR	LTR2B_Tbel	0.0357143	1	1.03571	0	1.26389	1.625	7.99286	10.8817
LTR	LTR2C_Tbel	0.0297619	0	0.0297619	0	18.5694	0	61.4786	80.048
LTR	LTR2_Tbel	4.92857	3.6058	8.53437	0	0.166667	15.5	4.52857	20.1952
LTR	LTR30B_Tbel	0	1.56001	1.56001	0	0	1	1.35951	2.35951
LTR	LTR30C_Tbel	0	0	0	0	0	1	0	1
LTR	LTR30_Tbel	1	2.1997	3.1997	0.000156593	0.000149866	3.96273	11.7846	15.7476
LTR	LTR33	1.01613	2.00165	3.01778	0	0	3	3	6
LTR	LTR33B	0	0	0	0	0	2	0	2
LTR	LTR40A1	0.00151976	0	0.00151976	0	0	0	0	0
LTR	LTR43_Tbel	0	0	0	0	0	1	0	1
LTR	LTR45_Tbel	0	1.00011	1.00011	0.000552181	0	1	3	4.00055
LTR	LTR46_Tbel	0	0	0	14	0	110	9	133
LTR	LTR47_Tbel	0	0	0	0	0	1	0	1
LTR	LTR48_Tbel	0	0	0	0	0	0	1	1
LTR	LTR49_Tbel	1	0	1	0	0	0	1	1
LTR	LTR4A2_Tbel	0	1.00007	1.00007	0	0	0.000275028	1.00011	1.00039
LTR	LTR4A3_Tbel	0	0	0	0	1.21054e-05	1	0.142948	1.14296
LTR	LTR4A4_Tbel	1	2	3	2.42107e-05	1	0	9.82227	10.8223
LTR	LTR4A_Tbel	0.0056789	0.149473	0.155151	0	0.000552181	1	8.03547	9.03602
LTR	LTR4B2_Tbel	0.0625	1	1.0625	2.00001	0	60	8	70
LTR	LTR4B_Tbel	0	1.00089	1.00089	1.21054e-05	1	2	12	15
LTR	LTR4C_Tbel	0	0	0	0	0	0	1	1
LTR	LTR54	1	0	1	0	1.21054e-05	2	1.00917	3.00919
LTR	LTR54B	0	0	0	0	1.21054e-05	0	1.45252e-05	2.66305e-05
LTR	LTR5B_Tbel	0	1	1	0.972603	0	7.05	3	11.0226
LTR	LTR5D_Tbel	3	5.37665	8.37665	4	0	46.0667	19	69.0667
LTR	LTR5_Tbel	0	1	1	0.0273973	0	3.17274	6.89358	10.0937
LTR	LTR67B	0	0	0	0	0	2	5	7
LTR	LTR71_Tbel	0	1	1	0	0	0	0	0
LTR	LTR73_Tbel	0	0.000111408	0.000111408	0	6	0	45	51
LTR	LTR78	2	8.46167e-05	2.00008	0	0	1	0.00149031	1.00149
LTR	LTR79	0	0	0	0	0.000552181	1	0	1.00055
LTR	LTR7A_Tbel	4.78513	4.58401	9.36914	0.000127668	0.000184451	13.6682	7.74004	21.4085
LTR	LTR7B_Tbel	0.00213295	5.42173	5.42386	0.000375386	4.93092e-05	3.27958	8.33123	11.6112
LTR	LTR7C_Tbel	1.303	1.38409	2.6871	0	0	0.39259	1.90434	2.29693
LTR	LTR80A	0.00970874	0	0.00970874	0	0	0	0.00229358	0.00229358
LTR	LTR81C	0	0	0	0	0	1	0	1
LTR	LTR84b	0	0	0	0	0	0	1	1
LTR	LTR85c	0	0	0	0	1.33526e-05	0	1.45252e-05	2.78777e-05
LTR	LTR86A1	0	0	0	1	0	22	0	23
LTR	LTR86C	0	0	0	0	0	9	0	9
LTR	LTR87	0	0	0	0	24	0	195	219
LTR	LTR88a	0	0	0	0	0	0	1	1
LTR	LTR88c	0	0	0	0	0	0	1	1
LTR	LTR9A_Tbel	0	0	0	2.16812e-05	4.93092e-05	4.99735	2.28099	7.2784
LTR	LTR9B_Tbel	0	0	0	0	0	0.00268817	2.13178	2.13447
LTR	LTR9C_Tbel	0.419884	1	1.41988	0	0	0.366667	14.5891	14.9558
LTR	LTR9D_Tbel	0.000617284	0.000451671	0.00106896	2.00028	1.00018	14.0008	7.0003	24.0016
LTR	LTR9E_Tbel	0	0.0232558	0.0232558	2.42107e-05	1.00004	2	30	33.0001
LTR	LTR9F_Tbel	1.01004	0.0248306	1.03487	1.21054e-05	2.42107e-05	1	7.00004	8.00008
LTR	LTR9G_Tbel	0	0	0	5	0	92.6333	1	98.6333
LTR	LTRC_Tbel	0	0	0	0	0	1.71062	1.11111	2.82173
DNA	MARE1	0	0	0	0	0	1	0	1
?	MARE10	0	0	0	0	0	0	1	1
LTR	MER101_Tbel	0	1	1	13	5	65	31	114
DNA	MER103	0	0	0	0	0	2	0	2
DNA	MER104	0	0.0123457	0.0123457	0	0	0	0	0
DNA	MER104A	0	0.00032352	0.00032352	0	0	0	0.000285796	0.000285796
DNA	MER104C	0	0	0	0	0	0	1	1
DNA	MER115	0.00238095	1	1.00238	0	0	0	1	1
DNA	MER121	0	0	0	0	0	1	0	1
DNA	MER124	0	0	0	0	0	0	5	5
DNA	MER130	1	0	1	0	0	0	0	0
DNA	MER134	0	2	2	0	0	0	0	0
DNA	MER2	1.00022	1.00069	2.00091	0	3.00001	4	29	36
LTR	MER21B	1.52386	3.0069	4.53076	0	0	4	3	7
ERV	MER21C	3.5	1.25	4.75	10	0	154	1.00331	165.003
LTR	MER21C_BT	0	0	0	0	0	3	3.00633	6.00633
DNA	MER3	0	0	0	2.54579e-05	0	2.00212	4	6.00214
ERV	MER31A	0.00896879	2	2.00897	0.00611827	0	1.00029	2.00118	3.00759
ERV	MER34-int	0	0	0	0	0	6	0	6
ERV	MER34A	0	0.00389232	0.00389232	0.000552181	0.000552181	1	3	4.0011
ERV	MER34A1	0	0	0	0	0	1.4525e-05	0	1.4525e-05
DNA	MER44D	1.01002	0.0380319	1.04805	0	8.8308e-05	4.12816e-05	19.004	19.0042
DNA	MER47B	1	0	1	0.000127779	1.21054e-05	0	0	0.000139885
LTR	MER57B1	0	0	0	5	0	33.7	3.5	42.2
LTR	MER57C1	1	0	1	0	1	0	10	11
LTR	MER57C2	0	0	0	0	0	0	0.5	0.5
LTR	MER57D	0	0	0	1.21054e-05	0	0	0	1.21054e-05
DNA	MER58A	0.667112	2.52174	3.18885	0	0	4	3.33502	7.33502
DNA	MER58B	1.83498	0	1.83498	0.00111647	7.51266e-05	2	0.666696	2.66789
DNA	MER58C	0	0.125	0.125	0	0	7	0	7
DNA	MER58D	0	0.00032352	0.00032352	0	1.21054e-05	0	0.000810373	0.000822478
DNA	MER5A	3.00045	3	6.00045	1.00002	0.000154241	17	4.01251	22.0127
DNA	MER5A1	1	0	1	4.00001	0	19.0015	7	30.0015
DNA	MER5C1	0	0	0	0.0164044	0	0	1	1.0164
DNA	MER63C	0.00182149	0	0.00182149	0	1.00002	1.00005	14	16.0001
LTR	MER65A	1	0	1	1	0	6	1	8
ERV	MER65I	5.00771	0.00150376	5.00921	6.00001	0	44.5288	0	50.5289
ERV	MER68A	0	0.00540541	0.00540541	0.000109721	0	11	3	14.0001
ERV	MER68_I	0	2	2	0	0	14	0	14
DNA	MER69A	0	0	0	0	0	0	6	6
DNA	MER69B	0.000120671	3.00098	3.0011	1.21054e-05	11	3	77	91
ERV	MER70_I-int	0	0	0	4.18279e-05	1.20509e-05	5.00007	4.00003	9.00016
ERV	MER74	0	1	1	0	0	0	0	0
ERV	MER74A	0	0	0	0	0	0	2	2
DNA	MER80	0	0	0	0	0.000552181	0	0	0.000552181
DNA	MER82	1.64584	2.00067	3.64651	0.0164178	0	2.28573	2	4.30215
LTR	MER90a_LTR	0.142857	0	0.142857	2.00612	1	32	12	47.0062
DNA	MER91B	0	0	0	0	0	0	1	1
LTR	MER92C	1	0	1	0	0	1	0	1
DNA	MERX	0	0	0	0	0	1	0	1
SINE2	MIR	10.0217	13.4548	23.4764	17.8336	14.9928	207.333	133.266	373.426
SINE2	MIR3	1	1.70011	2.70011	32.6667	7.34058	119	37.1818	196.189
SINE2	MIRb	9.03059	12.557	21.5876	27.6667	9.4066	192.503	134.511	364.086
SINE2	MIRc	6	5	11	29	16.2319	175.5	164.27	385.002
ERV	MLT-int	0	0.373906	0.373906	0.00166859	0.000558585	3.00001	4.33346	7.3357
ERV	MLT1A0	7.08547	9.68527	16.7707	5.00025	4.00022	66.0001	107.337	182.338
ERV	MLT1A1	2.00012	2.9292	4.92932	0.000588181	0.000212391	3.00077	13.6782	16.6798
ERV	MLT1B	1.00059	1.50101	2.5016	1.00076	1.00001	8.02791	16.0956	26.1243
ERV	MLT1C	0	3.00497	3.00497	1.33526e-05	3.00095	7.00001	27.0024	37.0034
ERV	MLT1C1	0.030303	0.000111408	0.0304144	0.000552181	2.42107e-05	9	4	13.0006
ERV	MLT1C2	3	2	5	0.000552181	1.00019	10	19	30.0008
ERV	MLT1D	2.03103	5.05036	7.08139	0	1.00011	10	27	38.0001
ERV	MLT1E	0.214008	0.083785	0.297793	1.21054e-05	0	3	6	9.00001
ERV	MLT1E1	0.124428	0.35119	0.475618	2	0	10.5	5.27143	17.7714
ERV	MLT1E1A	0.0909091	0.702381	0.79329	2.5	0	29	2	33.5
ERV	MLT1E2	3.36364	3.8631	7.22673	0.500037	4.78784e-05	10.5	13.7286	24.7287
ERV	MLT1F	0	1.01695	1.01695	0	0	20	14	34
ERV	MLT1F1	3.03349	4	7.03349	1.57423e-05	2.85633e-05	3	4.00004	7.00009
ERV	MLT1F2	0.030303	0	0.030303	0	1.62999e-05	1	3	4.00002
ERV	MLT1F_I	0	0	0	0	0	0	17	17
ERV	MLT1H_I	0.00826446	0.000617284	0.00888175	0	0	0	7	7
ERV	MLT1J	2	2	4	0	1	27	29.0024	57.0024
ERV	MLT1J-int	1	0	1	6.36943e-05	1	14.0076	16	31.0076
ERV	MLT1J1	0	1	1	3	0	29	0	32
ERV	MLT1J2	1	1	2	0.000134786	1.26356e-05	1.00021	3.00003	4.00038
ERV	MLT1M	0	0	0	0	0	27	1	28
ERV	MLT1_I	0	0	0	3.00056	1.81308e-05	33.3619	4.00002	40.3625
ERV	MLT2B2	2.02396	0.0106686	2.03463	0	0	3	2	5
ERV	MLT2B3	0.000670241	0	0.000670241	0	0	2	1	3
ERV	MLT2B4	2.02655	0.0335381	2.06009	1.21054e-05	0.000564286	2.50002	3.02418	5.52478
ERV	MLT2F	0	0	0	0	0	2.00009	0	2.00009
LTR	MSTA2B_Tbel	3.0009	4.00062	7.00152	2.33391	6.00001	39.3333	119.655	167.323
LTR	MSTA2_Tbel	1.00293	0.000362056	1.00329	1.33526e-05	0	3.50165	3.04545	6.54712
LTR	MSTC	3.00011	3.00541	6.00552	0.333358	2.00009	19	44.716	66.0494
LTR	MST_I	0	0.000493827	0.000493827	18.0001	1.33526e-05	160.667	1.00016	179.667
LTR	MamGypLTR1a	0	0	0	0	7	0	68	75
LTR	MamGypLTR1c	0	0	0	0	0	0	11	11
LTR	MamGypLTR1d	0	0	0	0	2	0	31	33
LTR	MamGypLTR2	0	0	0	0	0	1	0	1
DNA	MamRep137	0	0	0	0	0	1	1	2
LTR	MamRep1527	0	0	0	4	0	7.5	0	11.5
DNA	MamRep1894	0	0	0	0	0	1	27	28
DNA	MamRep38	0	0	0	0	0	2	0	2
?	MamRep564	0	0	0	0	0	1	0	1
?	MamRep605	0	0	0	0	0	0	1	1
tRNA SINE	MamSINE1	111.654	12	123.654	0	0	113.739	2	115.739
DNA	MariN1_Tbel	312.45	358.826	671.276	0.285751	0.543459	18.1876	8.83621	27.853
DNA	Mariner_Tbel	3.77553	12.1427	15.9182	1.21054e-05	0.000256122	5.00019	13.4193	18.4198
SINE	PB1D11	12.4049	0.333333	12.7382	0	0	12.6822	3.5	16.1822
DNA	RICKSHA	2	1.00165	3.00165	4.78273e-05	0.000567923	2.00014	2	4.00075
DNA	Ricksha_a	0	0.00165017	0.00165017	1.21054e-05	0	1	0	1.00001
SINE2	THER1	0	0.5	0.5	0.0164044	2.25362	15	23.1818	40.4518
SINE2	THER2	0.00246305	0.000912409	0.00337546	0	12.1087	1	62.3447	75.4534
DNA	TIGGER5A	0	0.000527983	0.000527983	1.33526e-05	0	9.30428e-05	1.00059	1.0007
DNA	TIGGER5_B	0	0	0	0	1.33526e-05	0	1.45252e-05	2.78777e-05
DNA	TIGGER6A	0	0	0	0.00010298	1.00006	0.0060202	5.00029	6.00648
SINE2	TUB1	19.6421	3.66302	23.3051	0.416975	0.200264	14.6491	18.1971	33.4634
SINE2	TUB2	48.8499	11.9366	60.7865	10.9285	0.845382	85.2469	46.7565	143.777
SINE2	TUB2B	186.829	27.189	214.018	9.87838	1.58457	286.002	116.697	414.161
SINE2	TUB3	50.643	13.2197	63.8627	3.79094	7.29863	101.784	60.8655	173.739
SINE2	TUB4	74.5436	20.5697	95.1133	5.53385	1.5604	130.687	61.8969	199.678
SINE2	TUBE1	132.084	109.587	241.67	23.2993	22.8246	454.963	409.627	910.714
SINE2	TUBE2	42.5874	32.951	75.5384	10.896	17.6766	201.767	176.008	406.348
SINE2	TUBE3	13.239	8.62799	21.867	0.000666311	0.00047665	26.7882	6.00105	32.7904
SINE2	TUBE4	9.638	3.84302	13.481	4.00025	2.00065	26.1644	15.0113	47.1765
SINE2	TUBE5	9.73331	2.49359	12.2269	1.70099e-05	4.8367e-05	16.8921	5.50053	22.3927
SINE2	TUS	225.436	124.752	350.187	49.1532	41.4019	589.952	479.9	1160.41
DNA	Tigger10	0	1	1	0	0	0	1	1
DNA	Tigger12	0	0	0	0	0	1	0	1
DNA	Tigger12A	0	0	0	0	0	0	4	4
DNA	Tigger13a	0	0.000111408	0.000111408	0	0	0.0625	0	0.0625
DNA	Tigger15a	0	0	0	0	0	1	1	2
DNA	Tigger9b	0.0892857	0.0123457	0.101631	0	0	0.00149031	0	0.00149031
SINE3	Tu-III	661.413	303.841	965.254	44.4868	47.3703	1065.31	934.955	2092.13
pseudogene	U14	2	0	2	0	0	2	0	2
pseudogene	U7	1	0	1	0	0	1	0	1
pseudogene	U8	1	0	1	0	0	1	0	1
?	UCON12A	2	0	2	0	0	0	0	0
DNA	UCON132a	0	0	0	0	0	9	0	9
DNA	UCON14	0	0	0	0	0	0	1	1
?	UCON24	0	0	0	0	0	0	1	1
?	UCON33	0	0	0	0	3	0	32	35
SINE2	UCON55	0	0	0	0	0	1	0	1
DNA	X10b_DNA	0	0	0	0	0	0	1	1
DNA	X6a_DNA	0	0	0	1.5	0	14	0	15.5
DNA	X6b_DNA	0	0	0	0	0	1	0	1
DNA	ZOMBI	0.0226973	1.00052	1.02321	0.000312174	0.00112503	1.00139	0.00573483	1.00856
DNA	ZOMBI_B	0.0125649	1	1.01256	0.00827133	0.00021653	7.00138	4.00001	11.0099
DNA	ZOMBI_C	0	0	0	0	0	0	2	2
DNA	Zaphod3	3	1	4	0	1.21054e-05	0	0	1.21054e-05
Sequences mapped to transposons (abs.)		2273.88	1454.57	3728.46	525.025	512.018	7631.96	7364.52	16033.5
Sequences mapped to transposons [%]		9.60782	6.14599	15.7538	0.528306	0.515218	7.67965	7.41054	16.1337
Sequences mapped to genome				23667					99379
