# Supplementary material for: Tupaia small RNAs provide insights into function and evolution of RNAi-based transposon defense in mammals
Source: RNA. 2015 May;21(5):911–22. doi: 10.1261/rna.048603.114 (PMC4408798; doi:10.1261/rna.048603.114)
Supplement: Supplemental Material [file supp_048603.114_SuppTable_5.xlsx]

## Sheet: human piRNA clusters
Annotation of human piRNA clusters according to proTRAC (sorted by normalized hit count in descending order)
Cluster ID	Chromosome	Coordinates	Size [bp]	Hits (abs.)	Hits (norm.)	Hits (norm.) per kb	1T(U) hits (norm.)	10A hits (norm.)	Hits (norm.) on main strand	Directionality
227	15	62204018-62280955	76938	46582	533697	6936.72	0.873	0.453	0.997	bi:minus-plus (split between 62224431 and 62224445)
75	6	33863307-33926937	63631	43062	457525	7190.29	0.859	0.315	0.998	bi:minus-plus (split between 33892864 and 33892865)
247	15	101745114-101787008	41895	55300	440018	10502.9	0.935	0.231	0.997	mono:plus
166	11	45650096-45730934	80839	45710	313259	3875.09	0.859	0.29	0.983	mono:minus
226	15	51246008-51308028	62021	30974	168254	2712.86	0.873	0.322	0.994	mono:minus
322	22	37343011-37378024	35014	16428	167728	4790.3	0.872	0.224	0.994	mono:minus
242	15	92565015-92622969	57955	24025	138790	2394.79	0.849	0.326	0.993	bi:minus-plus (split between 92580838 and 92580857)
297	19	16011132-16042373	31242	9689	132856	4252.49	0.854	0.29	0.996	mono:plus
299	19	34806019-34819647	13629	6465	104357	7657.01	0.894	0.322	1	mono:minus
79	6	40375365-40383402	8038	1719	56854	7073.16	0.922	0.394	0.999	mono:plus
93	7	56483137-56497941	14805	5101	56607.1	3823.51	0.875	0.237	1	mono:plus
26	2	110677575-110718893	41319	15309	56164.5	1359.29	0.853	0.348	0.991	mono:plus
243	15	93406019-93433021	27003	10124	53371.5	1976.5	0.842	0.396	0.946	mono:minus
316	21	44467064-44500984	33921	10411	52210.5	1539.18	0.886	0.314	0.982	mono:minus
180	12	9319016-9372539	53524	16564	51449.7	961.246	0.858	0.343	0.93	mono:minus
244	15	96761706-96789667	27962	10802	47934.5	1714.27	0.836	0.315	0.973	mono:minus
246	15	99785055-99805003	19949	6121	45579.8	2284.82	0.877	0.308	0.993	mono:minus
177	12	3441008-3493024	52017	13451	45184.5	868.65	0.849	0.363	0.986	bi:minus-plus (split between 3461380 and 3461384)
302	19	34885066-34893479	8414	4186	30656.8	3643.55	0.855	0.287	0.995	mono:minus
200	13	31331026-31379964	48939	13247	30580.7	624.874	0.87	0.299	0.974	mono:minus
55	4	10113045-10160993	47949	11893	28551.7	595.46	0.833	0.248	0.997	mono:plus
317	22	23887199-23917638	30440	9167	26864.2	882.528	0.851	0.321	0.978	mono:minus
303	19	34900851-34912680	11830	2054	25962.2	2194.61	0.914	0.193	0.972	mono:plus
284	17	40829388-40836572	7185	939	25719.6	3579.63	0.975	0.468	1	mono:plus
272	17	20536037-20573021	36985	10863	25606.3	692.344	0.819	0.284	0.991	mono:plus
276	17	28259027-28279900	20874	7215	23054.1	1104.44	0.848	0.367	0.997	mono:minus
271	17	18377007-18407994	30988	9572	22086.9	712.758	0.793	0.304	0.99	mono:minus
74	6	29526418-29534780	8363	1428	18441	2205.07	0.725	0.509	1	mono:plus
66	5	180679112-180693384	14273	2699	18066.8	1265.8	0.871	0.5	0.955	mono:plus
130	9	81910026-81954002	43977	11670	15335.8	348.723	0.841	0.354	0.948	mono:minus
310	20	5494182-5504904	10723	3140	14830.3	1383.04	0.907	0.248	0.99	mono:minus
327	X	9400159-9415647	15489	6847	14563	940.214	0.943	0.11	0.995	mono:minus
193	12	121081129-121107019	25891	5403	14049.4	542.637	0.822	0.334	0.931	mono:plus
301	19	34848611-34859022	10412	2111	11804.8	1133.76	0.911	0.595	0.999	mono:plus
48	3	128838002-128865026	27025	5585	11804.6	436.804	0.843	0.304	0.962	bi:minus-plus (split between 128845794 and 128845864)
189	12	100152561-100174904	22344	2152	11363.8	508.585	0.779	0.513	0.951	bi:minus-plus (split between 100169322 and 100169325)
134	9	90578119-90588740	10622	1630	11114.6	1046.38	0.775	0.504	0.991	bi:minus-plus (split between 90583725 and 90583726)
95	7	57404030-57419486	15457	1871	10628.4	687.613	0.868	0.182	0.999	mono:plus
15	1	146031016-146039817	8802	468	9116.52	1035.73	0.954	0.007	0.996	mono:plus
51	3	182000195-182010633	10439	2882	9052.01	867.133	0.897	0.357	1	mono:plus
18	1	248870043-248876330	6288	378	8952.26	1423.71	0.974	0.008	0.993	mono:plus
41	3	15038001-15054857	16857	3803	8008.52	475.086	0.87	0.351	0.914	bi:plus-minus (split between 15049018 and 15049033)
68	6	25723043-25734015	10973	1144	5062.82	461.388	0.838	0.318	0.885	bi:plus-minus (split between 25727314 and 25727547)
314	20	63926066-63939889	13824	1776	4961.18	358.882	0.813	0.298	0.984	mono:plus
128	9	79881128-79903933	22806	3140	4909.43	215.269	0.82	0.35	0.926	bi:minus-plus (split between 79887935 and 79887947)
158	10	89825088-89844910	19823	1674	4827.22	243.516	0.897	0.27	0.967	mono:plus
105	8	29047322-29067025	19704	2906	4721.23	239.608	0.858	0.352	0.897	mono:plus
173	11	119297388-119307845	10458	2148	4603.05	440.146	0.854	0.228	0.998	mono:plus
7	1	24250048-24256849	6802	1291	4588.05	674.515	0.898	0.297	1	mono:minus
280	17	35902105-35921969	19865	2365	4509.73	227.019	0.826	0.414	0.994	mono:minus
170	11	74832005-74846979	14975	2629	4478.12	299.04	0.812	0.419	0.777	bi:plus-minus (split between 74841675 and 74841677)
325	22	41822037-41836750	14714	2257	4412.72	299.899	0.797	0.345	0.832	bi:plus-minus (split between 41830827 and 41830828)
199	13	31306001-31326002	20002	2929	4392.8	219.618	0.891	0.354	0.995	mono:minus
245	15	98946004-98967985	21982	2605	3850.01	175.144	0.803	0.357	0.769	mono:plus
171	11	85480086-85488522	8437	770	3782.09	448.274	0.697	0.853	0.997	mono:plus
63	5	176172081-176187957	15877	971	3628.5	228.538	0.833	0.562	0.802	mono:plus
139	9	128253102-128270955	17854	1096	3510.93	196.647	0.867	0.676	0.855	bi:minus-plus (split between 128260725 and 128260739)
94	7	56808115-56836978	28864	6879	3469.26	120.193	0.826	0.255	0.982	mono:minus
151	10	68865019-68890017	24999	2491	3346.31	133.858	0.857	0.359	0.983	mono:minus
43	3	44573088-44585004	11917	1975	3250.05	272.724	0.773	0.379	0.77	mono:plus
38	3	10266129-10284949	18821	1240	3144.86	167.093	0.841	0.292	0.958	mono:plus
31	2	131400034-131412997	12964	1061	3136.17	241.914	0.819	0.38	0.976	mono:plus
22	2	94757005-94791027	34023	3458	3055.41	89.8042	0.819	0.28	0.981	mono:minus
96	7	63740011-63765989	25979	5867	2669.25	102.746	0.82	0.253	0.991	mono:plus
204	15	20338018-20357012	18995	2065	2622.2	138.047	0.811	0.269	0.873	mono:plus
186	12	54228001-54243709	15709	1943	2621.87	166.902	0.866	0.244	0.998	mono:minus
288	17	68122150-68132998	10849	1805	2598.69	239.532	0.843	0.378	0.936	mono:plus
326	22	49880072-49893988	13917	1667	2589.38	186.058	0.802	0.407	0.818	mono:plus
131	9	81985026-81998934	13909	2087	2574.95	185.129	0.809	0.37	0.787	bi:plus-minus (split between 81994868 and 81994869)
33	2	203423100-203443025	19926	1768	2411.63	121.029	0.854	0.327	0.862	bi:plus-minus (split between 203432134 and 203432142)
300	19	34829161-34842314	13154	1374	2289.31	174.039	0.807	0.327	0.793	mono:minus
281	17	38396554-38407973	11420	1215	2196.81	192.365	0.857	0.25	0.999	mono:plus
235	15	82468095-82480796	12702	2164	2195.2	172.823	0.724	0.504	0.806	mono:minus
260	16	69316012-69332017	16006	1463	2169.9	135.568	0.769	0.337	0.775	mono:minus
137	9	123107092-123120983	13892	1266	2139	153.974	0.852	0.344	0.983	mono:minus
250	16	2594160-2605949	11790	1582	2114.07	179.311	0.829	0.347	0.939	mono:plus
50	3	133818095-133832013	13919	1360	2103	151.089	0.796	0.362	0.829	bi:plus-minus (split between 133824202 and 133824222)
279	17	35003009-35016019	13011	1508	2095.15	161.029	0.777	0.43	0.86	bi:plus-minus (split between 35009114 and 35009132)
87	7	6578023-6593608	15586	1292	2066.26	132.571	0.759	0.412	0.802	bi:plus-minus (split between 6581647 and 6581665)
236	15	84195137-84206989	11853	2092	2025.66	170.898	0.727	0.505	0.771	mono:minus
133	9	88120011-88135994	15984	2472	2008.9	125.682	0.841	0.278	0.947	mono:plus
70	6	26103939-26109764	5826	443	1998.53	343.036	0.937	0.113	0.981	bi:plus-minus (split between 26104287 and 26104348)
19	2	24815029-24830903	15875	1418	1986.66	125.144	0.825	0.328	0.857	mono:plus
238	15	84466002-84477790	11789	2039	1970.62	167.157	0.728	0.51	0.766	mono:plus
224	15	34522045-34535979	13935	1894	1953.73	140.203	0.84	0.613	0.834	bi:minus-plus (split between 34531660 and 34531666)
285	17	47045067-47060013	14947	3079	1951.26	130.545	0.818	0.384	0.863	mono:minus
223	15	34376085-34389935	13851	1870	1931.32	139.436	0.849	0.622	0.86	bi:minus-plus (split between 34385439 and 34385445)
202	14	70720327-70731354	11028	1012	1907.08	172.931	0.892	0.253	1	mono:minus
267	17	5126728-5140920	14193	1756	1883.26	132.689	0.753	0.247	0.901	mono:minus
136	9	113374289-113382931	8643	219	1878.29	217.319	0.999	0	0.999	mono:minus
308	20	3923012-3937840	14829	1402	1877.62	126.618	0.784	0.327	0.757	bi:plus-minus (split between 3927939 and 3927942)
215	15	24674207-24686014	11808	1216	1853.32	156.955	0.799	0.385	0.997	mono:plus
127	9	69063848-69074027	10180	583	1838.09	180.559	0.535	0.533	0.996	mono:plus
16	1	168241358-168250981	9624	1177	1814	188.487	0.827	0.328	0.995	mono:plus
329	X	53151014-53169026	18013	1698	1813.87	100.698	0.853	0.356	0.968	mono:plus
239	15	85740011-85751998	11988	1202	1808.04	150.821	0.765	0.366	0.763	mono:plus
261	16	70154001-70164857	10857	1087	1751.65	161.338	0.875	0.293	0.985	mono:plus
311	20	41175064-41187981	12918	1220	1698.05	131.448	0.81	0.32	0.847	bi:plus-minus (split between 41178831 and 41178832)
213	15	23992003-24007953	15951	1570	1687.95	105.821	0.885	0.299	0.984	mono:plus
148	10	42636002-42654934	18933	1449	1657.78	87.5604	0.84	0.317	0.837	mono:minus
237	15	84389001-84403971	14971	1843	1578.97	105.468	0.822	0.409	0.854	bi:minus-plus (split between 84399646 and 84399662)
132	9	87917011-87932030	15020	2202	1503.4	100.093	0.827	0.289	0.94	mono:minus
221	15	30790003-30799959	9957	1242	1482.25	148.865	0.904	0.622	0.941	mono:minus
42	3	38522503-38539023	16521	1119	1451.95	87.8849	0.831	0.289	0.997	mono:plus
190	12	111444027-111453893	9867	968	1434.92	145.427	0.815	0.375	0.797	bi:minus-plus (split between 111446944 and 111446961)
161	10	124617047-124627003	9957	881	1425	143.115	0.768	0.341	0.811	bi:minus-plus (split between 124623578 and 124623580)
188	12	57927160-57939872	12713	452	1415.34	111.33	0.935	0.18	0.989	mono:minus
176	12	272613-283022	10410	861	1412.19	135.657	0.88	0.266	1	mono:minus
107	8	43121096-43133948	12853	1115	1406.86	109.458	0.875	0.278	0.959	mono:plus
76	6	34279792-34289750	9959	946	1393.57	139.93	0.879	0.273	0.985	mono:minus
174	11	123054013-123063818	9806	509	1390.85	141.837	0.848	0.149	0.993	mono:minus
30	2	131142093-131153015	10923	1175	1378.57	126.208	0.848	0.356	0.834	bi:plus-minus (split between 131149880 and 131149891)
240	15	89193215-89203392	10178	1082	1363.16	133.932	0.831	0.276	0.943	mono:plus
21	2	70985851-70992903	7053	696	1346.63	190.93	0.814	0.375	0.999	mono:minus
273	17	20996014-21007009	10996	944	1335.54	121.457	0.817	0.304	0.851	bi:plus-minus (split between 20999770 and 20999801)
34	2	236120193-236132736	12544	912	1333.84	106.333	0.824	0.305	0.886	bi:minus-plus (split between 236124665 and 236124683)
203	14	103333005-103341986	8982	223	1332.02	148.299	0.711	0.658	0.987	mono:plus
269	17	17180004-17191920	11917	1159	1324.14	111.114	0.801	0.301	0.885	mono:plus
263	16	71849013-71858752	9740	924	1300.38	133.509	0.858	0.232	0.985	mono:plus
82	6	107063087-107073718	10632	764	1292.03	121.523	0.804	0.341	0.956	mono:minus
3	1	6617012-6626854	9843	836	1265.41	128.559	0.849	0.391	0.888	mono:plus
145	9	134025768-134035612	9845	944	1260.37	128.022	0.809	0.325	0.821	bi:plus-minus (split between 134030680 and 134030682)
90	7	32751020-32761021	10002	1507	1244.47	124.422	0.863	0.414	0.968	mono:plus
140	9	129632387-129641966	9580	588	1235.98	129.017	0.816	0.395	0.881	bi:plus-minus (split between 129635855 and 129635856)
149	10	44994239-45003905	9667	561	1218.91	126.09	0.897	0.334	0.962	mono:minus
47	3	75389109-75399894	10786	1259	1198.43	111.11	0.789	0.353	0.959	mono:minus
256	16	31072022-31084014	11993	715	1198.03	99.894	0.831	0.345	0.962	mono:plus
270	17	18313007-18328892	15886	861	1155.02	72.7065	0.817	0.343	0.916	mono:plus
232	15	75776029-75784876	8848	690	1147.17	129.653	0.882	0.782	0.937	mono:minus
277	17	30628034-30638410	10377	1371	1144.94	110.334	0.821	0.455	0.886	mono:plus
71	6	26153267-26158837	5571	291	1142.29	205.042	0.888	0.105	0.992	mono:plus
181	12	9568010-9577938	9929	1259	1138.96	114.71	0.859	0.468	0.863	mono:minus
89	7	29643008-29654918	11911	832	1138.6	95.5924	0.858	0.313	0.961	mono:minus
321	22	31275140-31286795	11656	865	1132.14	97.1292	0.809	0.324	0.754	bi:plus-minus (split between 31281606 and 31281619)
182	12	31110001-31120720	10720	1131	1131.38	105.539	0.877	0.45	0.868	bi:plus-minus (split between 31116334 and 31116358)
129	9	79908061-79917974	9914	715	1095.28	110.478	0.86	0.259	0.999	mono:plus
157	10	83559275-83565409	6135	594	1093.71	178.275	0.825	0.331	0.996	mono:minus
6	1	23757333-23764766	7434	554	1081.23	145.444	0.755	0.487	0.957	mono:plus
118	9	34129294-34137810	8517	744	1079.53	126.75	0.821	0.327	0.942	mono:plus
152	10	68895037-68904341	9305	825	1068.04	114.781	0.844	0.378	0.963	mono:minus
293	17	81510016-81515856	5841	475	1065.25	182.375	0.739	0.527	0.993	mono:minus
39	3	11554627-11562998	8372	700	1063.01	126.972	0.833	0.42	0.815	bi:minus-plus (split between 11558827 and 11558871)
29	2	131046179-131054810	8632	666	1050.01	121.641	0.83	0.299	0.987	mono:minus
80	6	41788159-41798981	10823	983	1047.81	96.8136	0.862	0.333	0.87	mono:minus
295	18	2914083-2923971	9889	677	1043.01	105.471	0.867	0.266	0.835	mono:minus
14	1	110053682-110063013	9332	649	1028	110.159	0.868	0.304	0.982	mono:plus
119	9	37435086-37445462	10377	702	1007.04	97.0453	0.88	0.297	0.879	mono:minus
274	17	21529115-21535463	6349	563	995.556	156.805	0.82	0.268	0.979	mono:minus
81	6	42722018-42732001	9984	556	995.324	99.6919	0.506	0.556	0.989	mono:minus
163	11	8613032-8622011	8980	377	994.225	110.716	0.931	0.155	0.999	mono:minus
35	2	238444381-238453693	9313	686	981.501	105.39	0.863	0.205	0.996	mono:plus
289	17	74050567-74062984	12418	611	978.509	78.7976	0.818	0.271	0.997	mono:minus
266	17	741003-751026	10024	659	955.006	95.272	0.819	0.286	0.759	mono:minus
191	12	116712115-116721921	9807	644	949.168	96.7848	0.843	0.352	0.853	mono:minus
112	8	143255017-143264995	9979	775	937.521	93.9494	0.777	0.344	0.759	mono:plus
259	16	66614023-66624714	10692	711	904.203	84.5682	0.836	0.302	0.956	mono:minus
198	13	29507113-29516991	9879	589	892.5	90.3432	0.806	0.303	0.812	mono:minus
187	12	57818001-57827952	9952	654	887.197	89.1476	0.805	0.316	0.848	mono:minus
153	10	70420020-70430022	10003	776	880.151	87.9887	0.873	0.285	0.981	mono:plus
254	16	23666037-23676908	10872	746	862.445	79.3272	0.824	0.297	0.999	mono:plus
147	10	27244066-27254016	9951	916	857.659	86.1882	0.799	0.381	0.886	mono:minus
251	16	2675130-2683548	8419	892	847.935	100.717	0.839	0.417	0.841	mono:plus
155	10	79681066-79692010	10945	831	846.857	77.3738	0.772	0.453	0.925	mono:minus
57	5	1343001-1351953	8953	586	824.114	92.0489	0.782	0.319	0.972	mono:plus
144	9	133346270-133355015	8746	435	818.191	93.5503	0.775	0.295	0.822	mono:plus
121	9	38563081-38572009	8929	1052	810.783	90.8034	0.842	0.307	0.948	mono:minus
78	6	36484056-36492857	8802	595	808.073	91.8056	0.869	0.323	0.858	mono:plus
169	11	73399102-73407923	8822	591	807.335	91.5138	0.821	0.391	0.886	mono:minus
253	16	21505042-21515014	9973	1035	805.66	80.7841	0.764	0.337	0.789	mono:minus
2	1	2399214-2408835	9622	555	803	83.4546	0.807	0.38	0.782	bi:plus-minus (split between 2405284 and 2405288)
234	15	77994086-78001739	7654	538	794.5	103.802	0.762	0.198	0.985	mono:minus
12	1	35918376-35928018	9643	658	782.003	81.0954	0.812	0.286	0.93	mono:plus
52	3	198054007-198061608	7602	524	777.589	102.287	0.793	0.526	0.969	mono:minus
159	10	92415110-92423984	8875	564	776.73	87.5189	0.838	0.303	0.982	bi:minus-plus (split between 92420588 and 92420633)
46	3	49722324-49730988	8665	515	774.109	89.3375	0.804	0.225	0.944	mono:minus
255	16	30607024-30620001	12978	878	772.614	59.5326	0.791	0.376	0.798	mono:plus
150	10	45452033-45461946	9914	646	762.776	76.9393	0.818	0.336	0.877	mono:minus
91	7	51386014-51395018	9005	1595	761.394	84.5524	0.879	0.246	0.98	mono:minus
88	7	27453416-27462004	8589	740	757.469	88.1906	0.823	0.259	0.965	mono:minus
116	9	33572050-33581968	9919	1034	755.622	76.1793	0.814	0.313	0.945	mono:plus
328	X	44280949-44287871	6923	570	752.525	108.699	0.791	0.312	0.973	mono:plus
197	13	23947013-23956859	9847	441	749.804	76.1454	0.868	0.192	0.993	mono:minus
275	17	21675096-21684980	9885	833	748.537	75.7245	0.831	0.406	0.856	mono:minus
40	3	14942387-14949969	7583	508	742.184	97.8748	0.848	0.389	0.955	mono:minus
103	8	1365091-1373977	8887	404	741.5	83.4365	0.875	0.456	0.946	mono:minus
185	12	51508097-51515713	7617	652	737.727	96.8527	0.881	0.218	1	mono:plus
5	1	19905406-19912889	7484	626	728.051	97.281	0.891	0.275	0.99	mono:plus
142	9	132687215-132695963	8749	591	717.465	82.0054	0.853	0.272	0.864	mono:plus
100	7	76069136-76078026	8891	558	713.28	80.225	0.851	0.225	0.99	mono:minus
165	11	12936079-12944550	8472	527	710	83.8055	0.845	0.358	0.902	mono:plus
111	8	142658085-142666853	8769	474	708.502	80.7962	0.822	0.297	0.992	mono:minus
168	11	65122094-65131010	8917	468	705.011	79.0637	0.755	0.245	0.955	bi:plus-minus (split between 65127269 and 65127275)
154	10	79508456-79517027	8572	827	683.643	79.7531	0.777	0.388	0.883	bi:minus-plus (split between 79512498 and 79512499)
97	7	64347337-64354812	7476	558	678.741	90.7894	0.868	0.299	0.998	mono:plus
143	9	132889023-132898016	8994	545	678.458	75.4345	0.814	0.338	0.793	mono:minus
265	16	89226011-89234887	8877	831	677.849	76.3601	0.897	0.289	0.985	mono:plus
306	19	58042005-58050950	8946	701	665.083	74.3441	0.785	0.292	0.916	mono:plus
59	5	34188079-34196943	8865	1861	664.179	74.9214	0.828	0.344	0.929	mono:minus
113	9	968176-976749	8574	403	664	77.4435	0.765	0.438	0.864	bi:minus-plus (split between 972502 and 972506)
156	10	80243052-80251878	8827	820	662.785	75.0861	0.769	0.381	0.866	bi:minus-plus (split between 80247802 and 80247804)
319	22	30659238-30668023	8786	498	660.603	75.1881	0.763	0.336	0.992	mono:minus
135	9	97148014-97156712	8699	775	659.671	75.8329	0.751	0.305	0.969	mono:minus
8	1	25828102-25836049	7948	517	655.725	82.5019	0.836	0.296	0.791	bi:plus-minus (split between 25832866 and 25832883)
4	1	10374087-10382708	8622	636	653.474	75.7914	0.831	0.311	0.919	mono:plus
225	15	41299017-41307894	8878	722	647.875	72.9754	0.861	0.383	0.796	mono:plus
228	15	72659054-72668013	8960	785	643.411	71.8093	0.176	0.819	0.899	mono:minus
9	1	27402177-27410205	8029	486	640.011	79.7125	0.867	0.224	0.998	mono:minus
294	17	81916091-81924775	8685	413	639.009	73.5762	0.859	0.237	0.944	mono:minus
278	17	32045008-32052954	7947	993	628.219	79.0511	0.812	0.462	0.842	bi:minus-plus (split between 32047827 and 32047842)
10	1	27967019-27975782	8764	472	626.32	71.4651	0.891	0.414	0.985	mono:minus
268	17	8185014-8191545	6532	412	625.05	95.6905	0.847	0.275	0.993	mono:minus
194	12	122862008-122871020	9013	447	621.519	68.9581	0.799	0.338	0.8	bi:plus-minus (split between 122865305 and 122865320)
32	2	201133049-201141936	8888	753	611.391	68.7884	0.789	0.366	0.873	mono:plus
69	6	26016166-26021923	5758	244	607	105.419	0.761	0.173	0.977	bi:minus-plus (split between 26020356 and 26020455)
298	19	17858003-17865643	7641	159	601.439	78.7121	0.334	0.947	0.997	mono:plus
1	1	1724037-1732972	8936	749	598.986	67.0307	0.81	0.39	0.758	bi:plus-minus (split between 1727781 and 1727781)
83	6	158628035-158637018	8984	494	598.755	66.6468	0.852	0.261	0.86	mono:plus
307	20	2142147-2148481	6335	401	597.503	94.3178	0.818	0.191	1	mono:plus
233	15	77913016-77922009	8994	715	594.086	66.0535	0.275	0.817	0.828	mono:plus
217	15	28378118-28386009	7892	1311	589.894	74.7458	0.842	0.199	0.776	mono:minus
56	5	773007-780667	7661	566	585.913	76.48	0.815	0.286	0.915	bi:minus-plus (split between 777531 and 777659)
102	7	149250079-149258995	8917	442	582.941	65.3741	0.824	0.323	0.878	bi:plus-minus (split between 149255482 and 149255546)
25	2	95214526-95221520	6995	433	577.959	82.6246	0.87	0.277	0.998	mono:plus
184	12	48652253-48660618	8366	287	577.079	68.979	0.756	0.872	1	mono:minus
258	16	58158076-58165707	7632	440	574.5	75.2752	0.836	0.346	0.849	mono:minus
218	15	28526006-28533990	7985	1271	568.864	71.2415	0.841	0.185	0.777	mono:plus
138	9	124516113-124523549	7437	411	568.501	76.4422	0.859	0.25	1	mono:minus
212	15	23354043-23362024	7982	1233	567.435	71.0894	0.837	0.173	0.767	mono:minus
241	15	89896046-89903806	7761	426	565.422	72.8543	0.761	0.264	0.995	mono:minus
72	6	26212616-26218637	6022	367	565.189	93.854	0.85	0.248	0.96	bi:minus-plus (split between 26216865 and 26216868)
36	3	10003195-10010646	7452	450	563.949	75.6776	0.847	0.296	0.934	mono:minus
53	4	764257-771897	7641	502	562.929	73.6721	0.828	0.421	0.756	mono:plus
201	13	113748023-113754776	6754	604	562	83.2099	0.802	0.393	0.926	bi:minus-plus (split between 113752767 and 113752801)
231	15	75288015-75296963	8949	844	558.071	62.3612	0.246	0.81	0.871	mono:minus
210	15	23156169-23164014	7846	1257	557.259	71.0246	0.846	0.178	0.801	mono:minus
77	6	34585113-34593083	7971	338	557.007	69.8792	0.842	0.14	1	mono:minus
249	16	2515225-2523325	8101	390	553.401	68.3127	0.835	0.264	0.992	mono:plus
229	15	74069007-74077956	8950	854	553.042	61.7924	0.239	0.817	0.879	mono:plus
230	15	75263038-75272025	8988	841	551.651	61.3764	0.233	0.821	0.882	mono:minus
27	2	117914129-117921793	7665	429	549.089	71.6359	0.807	0.366	0.854	mono:minus
324	22	41393484-41400971	7488	499	546.088	72.9285	0.808	0.313	0.987	mono:plus
206	15	20561178-20569003	7826	1250	545.467	69.6993	0.842	0.166	0.783	mono:minus
283	17	39403036-39410689	7654	460	545.011	71.206	0.857	0.36	0.84	mono:minus
54	4	4639492-4645470	5979	276	543.359	90.878	0.979	0.224	0.997	mono:plus
58	5	10761023-10767008	5986	351	542.167	90.5724	0.86	0.319	0.996	mono:plus
207	15	22431000-22439020	8021	1211	541.074	67.4572	0.852	0.174	0.802	bi:plus-minus (split between 22436605 and 22436607)
178	12	6939567-6945992	6426	99	532.487	82.8645	0.959	0.157	0.983	mono:plus
84	7	1112007-1119974	7968	753	526.01	66.0153	0.814	0.517	0.755	mono:minus
24	2	94862026-94868987	6962	594	524.654	75.3597	0.812	0.392	0.853	mono:minus
60	5	43071068-43077997	6930	598	524.135	75.6328	0.831	0.427	0.949	mono:plus
13	1	37810022-37816579	6558	426	523.047	79.7571	0.878	0.317	0.975	mono:minus
99	7	75025078-75031013	5936	383	521.57	87.8656	0.845	0.222	0.948	mono:plus
141	9	130134166-130140770	6605	386	518	78.4254	0.811	0.276	0.931	mono:plus
104	8	28748145-28755815	7671	446	516.044	67.2721	0.824	0.231	0.967	mono:plus
64	5	177724099-177731024	6926	959	513.56	74.1495	0.805	0.388	0.875	mono:plus
309	20	5480343-5486699	6357	323	513.507	80.7782	0.664	0.546	0.858	mono:minus
296	18	50398172-50406913	8742	271	510.734	58.4231	0.919	0.143	0.996	mono:plus
101	7	103270120-103277013	6894	978	509.051	73.8397	0.846	0.387	0.872	mono:minus
248	16	1672149-1677852	5704	392	508	89.0604	0.846	0.274	0.915	mono:plus
262	16	70248062-70257019	8958	497	501.402	55.9726	0.808	0.253	0.894	bi:minus-plus (split between 70251944 and 70251947)
195	13	21356008-21364012	8005	397	500.078	62.4706	0.841	0.273	0.961	bi:minus-plus (split between 21361467 and 21361495)
86	7	6159236-6166415	7180	347	500	69.6379	0.824	0.264	0.938	mono:minus
67	6	348017-354920	6904	372	499.531	72.3539	0.798	0.271	0.925	mono:plus
28	2	121217033-121224016	6984	368	499	71.449	0.864	0.183	0.994	mono:minus
162	11	203003-208937	5935	331	495	83.4035	0.851	0.253	0.816	bi:minus-plus (split between 208428 and 208428)
45	3	49022004-49029024	7021	394	493.01	70.2194	0.781	0.479	0.874	bi:plus-minus (split between 49028257 and 49028261)
286	17	60017034-60024766	7733	674	492.567	63.6968	0.832	0.476	0.906	mono:plus
110	8	141206198-141214025	7828	386	491.001	62.7237	0.792	0.287	0.87	mono:minus
192	12	120695109-120701611	6503	355	490	75.3498	0.906	0.335	0.992	mono:plus
65	5	180076105-180083405	7301	377	480.392	65.7981	0.853	0.288	0.97	mono:minus
209	15	23125006-23133962	8957	672	475.155	53.0484	0.219	0.841	0.932	mono:plus
211	15	23322061-23331005	8945	666	473.444	52.9283	0.224	0.843	0.927	mono:plus
208	15	22462001-22471025	9025	670	473.309	52.4442	0.217	0.843	0.928	mono:minus
282	17	38764144-38771882	7739	371	472.543	61.0599	0.788	0.417	0.771	mono:minus
115	9	33544260-33553028	8769	444	470.348	53.6376	0.66	0.5	0.962	mono:plus
205	15	20530008-20538760	8753	643	464.368	53.0525	0.209	0.849	0.936	mono:plus
216	15	28346030-28354985	8956	646	462.829	51.6781	0.202	0.856	0.93	mono:plus
11	1	32192324-32199358	7035	328	462.006	65.6724	0.845	0.198	0.985	mono:plus
305	19	57868167-57876000	7834	545	455.542	58.1493	0.783	0.374	0.775	mono:minus
49	3	128867040-128874972	7933	389	454.921	57.3454	0.778	0.396	0.759	bi:plus-minus (split between 128871786 and 128871789)
320	22	30921628-30928465	6838	337	454.533	66.4716	0.835	0.399	0.863	mono:plus
313	20	58444081-58449936	5856	342	452	77.1858	0.867	0.31	1	mono:plus
92	7	55429044-55436010	6967	360	450.018	64.5928	0.84	0.353	0.787	bi:plus-minus (split between 55433641 and 55433715)
17	1	207817360-207824014	6655	350	449	67.4681	0.795	0.298	0.92	mono:plus
44	3	45675033-45681778	6746	458	446.324	66.1613	0.796	0.341	0.796	mono:plus
108	8	97272055-97279979	7925	321	445.333	56.1935	0.859	0.225	0.966	mono:minus
315	21	10523315-10531690	8376	299	443.977	53.0059	0.975	0.907	0.999	mono:plus
37	3	10256367-10264959	8593	354	442.834	51.5342	0.576	0.505	0.983	mono:plus
117	9	33595004-33602022	7019	1261	442.75	63.0787	0.779	0.248	0.961	mono:plus
120	9	38542018-38548022	6005	618	442.193	73.6375	0.756	0.33	0.881	mono:minus
123	9	40320000-40326019	6020	996	441.803	73.3892	0.794	0.299	0.974	mono:plus
183	12	48338060-48345007	6948	363	440	63.3276	0.795	0.355	0.816	mono:minus
287	17	60121196-60128124	6929	364	438.666	63.3087	0.846	0.483	0.952	mono:minus
252	16	9105016-9112020	7005	382	438.06	62.5354	0.863	0.226	0.998	mono:plus
124	9	66050022-66055989	5968	971	435.614	72.9916	0.791	0.306	0.971	mono:minus
126	9	67897131-67905020	7890	672	433.35	54.924	0.729	0.609	0.987	mono:plus
196	13	23243383-23249384	6002	368	431.01	71.811	0.805	0.367	0.824	mono:minus
172	11	117286040-117291834	5795	347	428.084	73.8714	0.82	0.369	0.871	mono:plus
257	16	35520033-35527015	6983	372	420.637	60.2374	0.701	0.526	0.953	mono:plus
312	20	41200173-41207010	6838	351	419.403	61.3341	0.84	0.329	0.955	mono:minus
214	15	24026024-24032001	5978	372	416.443	69.6626	0.828	0.298	0.948	mono:plus
73	6	26282784-26290023	7240	229	415.617	57.4056	0.919	0.117	0.869	mono:minus
222	15	30938009-30944862	6854	398	414.159	60.4259	0.831	0.29	0.872	bi:minus-plus (split between 30941901 and 30941905)
98	7	66637201-66643954	6754	292	408.504	60.4833	0.874	0.267	0.993	mono:plus
291	17	75061448-75067860	6413	344	408.042	63.6273	0.85	0.24	0.985	mono:plus
290	17	74086066-74091171	5106	323	408.012	79.9084	0.855	0.311	1	mono:minus
23	2	94811161-94819980	8820	609	407.761	46.2314	0.694	0.615	0.98	mono:minus
122	9	40261197-40269019	7823	671	407.408	52.0783	0.721	0.614	0.986	mono:plus
62	5	69898013-69904024	6012	2294	405.353	67.4239	0.819	0.3	0.855	mono:plus
318	22	24249217-24255993	6777	1116	404.688	59.7149	0.762	0.353	0.956	mono:plus
167	11	62041135-62046742	5608	207	404.212	72.0777	0.989	0.961	0.996	mono:plus
125	9	66107044-66114961	7918	647	399.488	50.4531	0.722	0.628	0.982	mono:minus
146	10	18955441-18963177	7737	83	399.151	51.5898	0.988	0.009	0.999	mono:plus
114	9	5783022-5789825	6804	307	399.063	58.6513	0.85	0.268	0.875	mono:minus
323	22	38683068-38690883	7816	390	397.886	50.9066	0.864	0.375	0.916	mono:minus
292	17	81028199-81034699	6501	241	396.951	61.06	0.885	0.251	0.945	mono:minus
264	16	87327039-87332810	5772	312	396	68.6071	0.801	0.278	0.922	mono:minus
164	11	8979020-8985805	6786	860	395.717	58.3137	0.83	0.238	0.988	mono:minus
61	5	69631048-69637007	5960	2011	384.235	64.469	0.822	0.327	0.851	mono:minus
85	7	2727011-2733750	6740	315	384.024	56.9768	0.862	0.208	0.956	mono:minus
179	12	8937282-8945021	7740	396	382.835	49.4618	0.868	0.289	0.894	bi:plus-minus (split between 8940581 and 8940610)
219	15	30043552-30048645	5094	266	381.814	74.9537	0.88	0.507	0.845	bi:minus-plus (split between 30044769 and 30044775)
20	2	46901086-46906873	5788	410	374.21	64.6527	0.792	0.339	0.976	mono:minus
220	15	30555007-30560007	5001	1073	371.908	74.3667	0.76	0.409	0.925	mono:minus
304	19	49367191-49373003	5813	365	370.754	63.7801	0.824	0.291	0.877	bi:plus-minus (split between 49369113 and 49369132)
109	8	100105681-100111016	5336	342	370.6	69.4528	0.781	0.285	0.991	mono:plus
106	8	42701040-42707048	6009	338	369.023	61.4116	0.76	0.307	0.997	mono:minus
160	10	100985672-100990929	5258	176	365	69.4181	0.904	0.312	0.967	bi:minus-plus (split between 100987432 and 100987638)
175	11	124635260-124640598	5339	341	364.662	68.3015	0.806	0.298	0.938	mono:minus
Total size of 329 predicted piRNA clusters: 4029790 bp (=0.139% of the genome)
Non identical sequences that can be assigned to clusters: 596709 (=21.763% of all sequences)
