# Supplementary material for: Tupaia small RNAs provide insights into function and evolution of RNAi-based transposon defense in mammals
Source: RNA. 2015 May;21(5):911–22. doi: 10.1261/rna.048603.114 (PMC4408798; doi:10.1261/rna.048603.114)
Supplement: Supplemental Material [file supp_048603.114_SuppTable_2.xlsx]

## Sheet: tree shrew piRNA clusters
Annotation of tree shrew piRNA clusters according to proTRAC (sorted by normalized hit count in descending order)
Cluster ID	Scaffold name	Coordinates	Size [bp]	Hits (abs.)	Hits (norm.)	Hits (norm.) per kb	1T(U) hits (norm.)	10A hits (norm.)	Hits (norm.) on main strand	Directionality	homologous cluster (ID) in human (Supplemental Table 4)	homologous cluster (ID) in mouse (Supplemental Table 5)
13	gi|444729065|gb|KB320527.1| Tupaia chinensis unplaced genomic scaffold Scaffold000116_1	2315506-2390991	75486	5674	296844	3932.44	0.914	0.684	1	bi:minus-plus (split between 2354172 and 2354232)	75	440
42	gi|444514629|gb|KB366942.1| Tupaia chinensis unplaced genomic scaffold Scaffold146140_1	1899204-1964325	65122	7696	204771	3144.43	0.911	0.304	0.998	mono:plus	226	-
46	gi|444509039|gb|KB371075.1| Tupaia chinensis unplaced genomic scaffold Scaffold150288_1	2180719-2263940	83222	6062	146134	1755.96	0.884	0.315	0.998	bi:minus-plus (split between 2242287 and 2242356)	177	154
31	gi|444707554|gb|KB321021.1| Tupaia chinensis unplaced genomic scaffold Scaffold000561_1	1869720-1921764	52045	5251	132751	2550.7	0.91	0.309	0.999	mono:minus	166	37
8	gi|444730255|gb|KB320486.1| Tupaia chinensis unplaced genomic scaffold Scaffold000078_1	8737606-8757229	19624	3827	118426	6034.75	0.925	0.345	0.999	mono:minus	243	187
7	gi|444730255|gb|KB320486.1| Tupaia chinensis unplaced genomic scaffold Scaffold000078_1	7789815-7845395	55581	4009	97537.8	1754.88	0.846	0.292	0.999	bi:minus-plus (split between 7833538 and 7833596)	242	187
36	gi|444519318|gb|KB364377.1| Tupaia chinensis unplaced genomic scaffold Scaffold143584_1	6331031-6381971	50941	4817	90254.1	1771.74	0.892	0.265	0.999	bi:minus-plus (split between 6373705 and 6373712)	-	465
9	gi|444730255|gb|KB320486.1| Tupaia chinensis unplaced genomic scaffold Scaffold000078_1	11884840-11916623	31784	3924	86445	2719.76	0.901	0.361	0.998	mono:minus	244	187
2	gi|444732264|gb|KB320401.1| Tupaia chinensis unplaced genomic scaffold Scaffold000024_1	1255944-1279131	23188	2206	72981.1	3147.36	0.884	0.426	0.997	mono:minus	317	-
20	gi|444724006|gb|KB320721.1| Tupaia chinensis unplaced genomic scaffold Scaffold000289_1	691288-710960	19673	2167	51283	2606.77	0.909	0.316	1	mono:plus	-	-
24	gi|444721372|gb|KB320836.1| Tupaia chinensis unplaced genomic scaffold Scaffold000387_1	708358-740012	31655	2116	41161.3	1300.31	0.899	0.445	1	mono:minus	-	-
32	gi|444707412|gb|KB321029.1| Tupaia chinensis unplaced genomic scaffold Scaffold000568_1	3431505-3467983	36479	2332	35644.4	977.122	0.908	0.266	1	bi:minus-plus (split between 3440401 and 3440413)	-	343
17	gi|444725914|gb|KB320648.1| Tupaia chinensis unplaced genomic scaffold Scaffold000226_1	246043-275007	28965	1732	35598.3	1229.01	0.902	0.336	0.997	mono:minus	-	-
25	gi|444720671|gb|KB320876.1| Tupaia chinensis unplaced genomic scaffold Scaffold000424_1	1589987-1617935	27949	1915	34377.2	1230	0.88	0.343	1	mono:plus	-	-
21	gi|444724006|gb|KB320721.1| Tupaia chinensis unplaced genomic scaffold Scaffold000289_1	725255-730457	5203	690	24534.7	4715.48	0.936	0.299	1	mono:minus	-	-
38	gi|444519254|gb|KB364392.1| Tupaia chinensis unplaced genomic scaffold Scaffold143599_1	476988-493959	16972	1207	22707.5	1337.94	0.888	0.331	1	mono:plus	-	-
18	gi|444725906|gb|KB320649.1| Tupaia chinensis unplaced genomic scaffold Scaffold000227_1	165149-183358	18210	1064	22388.2	1229.44	0.926	0.426	0.997	mono:plus	-	387
45	gi|444509584|gb|KB370713.1| Tupaia chinensis unplaced genomic scaffold Scaffold149922_1	523475-529682	6208	817	17009.7	2739.96	0.939	0.515	1	mono:plus	299	-
10	gi|444730166|gb|KB320489.1| Tupaia chinensis unplaced genomic scaffold Scaffold000081_1	4117200-4122738	5539	589	15626.5	2821.18	0.952	0.422	1	mono:minus	-	-
6	gi|444730255|gb|KB320486.1| Tupaia chinensis unplaced genomic scaffold Scaffold000078_1	3260429-3268751	8323	675	14878.5	1787.64	0.798	0.449	0.998	mono:plus	-	-
43	gi|444514069|gb|KB367407.1| Tupaia chinensis unplaced genomic scaffold Scaffold146604_1	207447-226914	19468	1042	14329	736.03	0.926	0.38	0.998	mono:plus	-	-
33	gi|444707029|gb|KB321061.1| Tupaia chinensis unplaced genomic scaffold Scaffold000597_1	2430574-2453425	22852	864	13264.3	580.443	0.888	0.531	1	mono:minus	200	-
19	gi|444725906|gb|KB320649.1| Tupaia chinensis unplaced genomic scaffold Scaffold000227_1	190306-208265	17960	936	12823	713.978	0.92	0.55	1	mono:plus	-	387
16	gi|444726071|gb|KB320645.1| Tupaia chinensis unplaced genomic scaffold Scaffold000223_1	406031-415343	9313	569	12265	1316.98	0.873	0.245	1	mono:plus	139	30
23	gi|444722161|gb|KB320797.1| Tupaia chinensis unplaced genomic scaffold Scaffold000355_1	14838413-14850289	11877	478	11531.2	970.888	0.833	0.386	1	mono:minus	-	224
5	gi|444730918|gb|KB320468.1| Tupaia chinensis unplaced genomic scaffold Scaffold000063_1	3586453-3605482	19030	768	10610.3	557.558	0.869	0.403	0.847	mono:plus	227	243
11	gi|444729823|gb|KB320502.1| Tupaia chinensis unplaced genomic scaffold Scaffold000093_1	3806760-3830419	23660	987	10608.1	448.354	0.92	0.324	0.999	mono:minus	-	-
35	gi|444524088|gb|KB360584.1| Tupaia chinensis unplaced genomic scaffold Scaffold139757_1	4257429-4264779	7351	505	9707.5	1320.57	0.899	0.23	1	mono:plus	-	-
34	gi|444525592|gb|KB359459.1| Tupaia chinensis unplaced genomic scaffold Scaffold138619_1	110623-133012	22390	509	6016.01	268.692	0.891	0.417	0.997	mono:minus	-	-
39	gi|444517830|gb|KB364944.1| Tupaia chinensis unplaced genomic scaffold Scaffold144142_1	75892-82598	6707	310	5847.2	871.806	0.911	0.246	0.986	mono:minus	-	-
28	gi|444710799|gb|KB320965.1| Tupaia chinensis unplaced genomic scaffold Scaffold000506_1	8-9320	9313	329	4264.76	457.936	0.936	0.583	1	mono:minus	-	-
26	gi|444720671|gb|KB320876.1| Tupaia chinensis unplaced genomic scaffold Scaffold000424_1	1622121-1636491	14371	265	3188.58	221.876	0.879	0.589	1	mono:plus	-	-
15	gi|444727985|gb|KB320564.1| Tupaia chinensis unplaced genomic scaffold Scaffold000147_1	946023-959648	13626	262	2840.68	208.475	0.93	0.36	0.992	bi:minus-plus (split between 948347 and 948754)	130, 131	-
29	gi|444710799|gb|KB320965.1| Tupaia chinensis unplaced genomic scaffold Scaffold000506_1	12734-20423	7690	220	2689.13	349.692	0.877	0.182	0.995	mono:minus	-	-
40	gi|444515658|gb|KB366247.1| Tupaia chinensis unplaced genomic scaffold Scaffold145441_1	68-6778	6711	218	2390.38	356.188	0.928	0.138	1	mono:plus	-	-
1	gi|444732452|gb|KB320391.1| Tupaia chinensis unplaced genomic scaffold Scaffold000014_1	7428033-7435167	7135	234	2336.83	327.516	0.902	0.318	1	mono:minus	-	-
47	gi|444509039|gb|KB371075.1| Tupaia chinensis unplaced genomic scaffold Scaffold150288_1	2270086-2278495	8410	207	2296	273.009	0.918	0.255	1	mono:plus	-	154
30	gi|444710464|gb|KB320971.1| Tupaia chinensis unplaced genomic scaffold Scaffold000511_1	3320196-3329198	9003	216	2246.62	249.541	0.873	0.339	0.979	mono:plus	-	-
44	gi|444514033|gb|KB367441.1| Tupaia chinensis unplaced genomic scaffold Scaffold146638_1	2102-7504	5403	115	2038.35	377.262	0.879	0.517	1	mono:minus	-	-
12	gi|444729065|gb|KB320527.1| Tupaia chinensis unplaced genomic scaffold Scaffold000116_1	1966015-1972707	6693	110	1662	248.319	0.877	0.111	1	mono:plus	-	441
3	gi|444730918|gb|KB320468.1| Tupaia chinensis unplaced genomic scaffold Scaffold000063_1	3557041-3566592	9552	186	1600.37	167.543	0.891	0.417	0.997	mono:minus	227	243
4	gi|444730918|gb|KB320468.1| Tupaia chinensis unplaced genomic scaffold Scaffold000063_1	3573597-3582225	8629	154	1555.11	180.22	0.764	0.485	0.969	mono:minus	227	243
14	gi|444727985|gb|KB320564.1| Tupaia chinensis unplaced genomic scaffold Scaffold000147_1	934562-941158	6597	117	1552.5	235.334	0.929	0.283	1	mono:minus	-	-
27	gi|444719180|gb|KB320889.1| Tupaia chinensis unplaced genomic scaffold Scaffold000437_1	1684400-1689530	5131	85	1361	265.25	0.952	0.262	1	mono:minus	-	-
22	gi|444722527|gb|KB320789.1| Tupaia chinensis unplaced genomic scaffold Scaffold000348_1	1037275-1043509	6235	97	1286	206.255	0.91	0.131	1	mono:plus	173	236
37	gi|444519318|gb|KB364377.1| Tupaia chinensis unplaced genomic scaffold Scaffold143584_1	6397499-6405780	8282	138	1067.69	128.916	0.916	0.256	1	mono:plus	-	465
41	gi|444515318|gb|KB366466.1| Tupaia chinensis unplaced genomic scaffold Scaffold145662_1	26749-34402	7654	160	1048.79	137.025	0.888	0.373	1	mono:plus	-	-
Total size of 47 predicted piRNA clusters: 963212 bp (= 0.036% of the genome)
Non identical sequences in clusters: 65809 (= 53.483% of all sequences)

## Sheet: 1
										sequence	position on scaffold	reads	genomic hits	strand
										TAATTTCATGAAGGCTGACTTCACGGGC	7428033	12	1	-
										TGGAAGGATGGCTGAGAAGTCTGAGAAGG	7428202	3	1	-
										TCCTAAGGCGCCCTAACACATGCAGACAGA	7428682	2	1	-
										TGAATAACAGTGTGTTTTGTTTAGCAAGG	7429077	4	1	-
										AGGGATTATGCGTTCTCGCCCAGCTGAGT	7429176	2	1	-
										CCTATGGCAACAATCTAAAACACAAACAAAA	7429219	1	1	-
										CCATTCTCCTCTTGGGATTTTGGG	7429326	15	16718	+
										TAAAAAGCGTAAAAGCAGGACCAGTAGGT	7429972	2	1	-
										TTCTTTGTCTAAAAAGCGTAAAAGCAGGACC	7429979	3	1	-
										TAGATTAACTGCCTGGAAAAAAGAAAAAAC	7430112	1	1	-
										TGAATAGATTAACTGCCTGGAAAAAAGAAA	7430116	2	1	-
										TGAATAGATTAACTGCCTGGAAAAAAGAA	7430117	1	1	-
										TGACCCTGAATAGATTAACTGCCTGGAAAA	7430122	3	1	-
										TGACCCTGAATAGATTAACTGCCTGGAAA	7430123	9	1	-
										TAATGACCCTGAATAGATTAACTGCCTGGA	7430125	119	1	-
										TAATGACCCTGAATAGATTAACTGCCTGG	7430126	63	1	-
										TTTCTTATCACGGCAAAGAATAACCTTTG	7430180	6	1	-
										TTGTAGGCAGAAAAGTTCATGAA	7430262	2	1	-
										TGCTGAGTTGGTGGGATTATTTCAAACC	7430300	2	1	-
										TGCTGAGTTGGTGGGATTATTTCAAAC	7430301	3	1	-
										AGTCTGCTGAGTTGGTGGGATTATTTC	7430305	8	1	-
										CACGCGTGATGGAATTAAGGGTGAAAATA	7430337	6	1	-
										TGCGCACGCGTGATGGAATTAAGGGTGA	7430342	1	1	-
										TTCATGACATATGCGCACGCGTGATGGAA	7430352	4	1	-
										GTCTTTTCCAGAAAGGACACAGTAGCTGGC	7430560	9	1	-
										TCTTTTCCAGAAAGGACACAGTAGCTGGC	7430560	21	1	-
										GTCTTTTCCAGAAAGGACACAGTAGCTGG	7430561	20	1	-
										TAACACTGCGATGTCGTCACCCCGAAC	7430628	26	1	-
										TCCTAACACTGCGATGTCGTCACCCCGAA	7430629	4	1	-
										TCAACTCGACAAGCGCAGAGATTGGGGAAA	7430708	2	1	-
										TCAACTCGACAAGCGCAGAGATTGGGGAA	7430709	2	1	-
										TCAACTCGACAAGCGCAGAGATTGGGGA	7430710	3	1	-
										GAATCAACTCGACAAGCGCAGAGATTGGGG	7430711	35	1	-
										TCAACTCGACAAGCGCAGAGATTGG	7430713	15	1	-
										TGGAATCAACTCGACAAGCGCAGAGATTG	7430714	11	1	-
										TGGAGTGGAATCAACTCGACAAGCGCAGA	7430719	3	1	-
										TATTCCCTGGAGTGGAATCAACTCGA	7430729	3	1	-
										TCACCGCATTTGCACCAAACAGGATGGGAGA	7430783	6	1	-
										TACATCACCGCATTTGCACCAAACAGGATGG	7430787	52	1	-
										TACATCACCGCATTTGCACCAAACAGGATG	7430788	112	1	-
										GCCATACATCACCGCATTTGCACCAAAC	7430794	3	1	-
										TGGGAAAACCCCCTAGGCACCCGCAGG	7430907	6	1	-
										TAATAAGGCTGTTCCTGACCAGGGTCA	7430975	2	1	-
										TATAATAAGGCTGTTCCTGACCAGGGTC	7430976	7	1	-
										TAACAAAAAACAAAGACAAAAAAGCCATAAA	7431005	3	1	-
										TAACAAAAAACAAAGACAAAAAAGCCATAA	7431006	1	1	-
										TAGCAACAATAACAAAAAACAAAGACAAAAA	7431014	1	1	-
										TGCCCTCTAGCAACAATAACAAAAAACA	7431024	2	1	-
										TCTCTTCCATGAGAGCAAATGCCCTCTAGCA	7431040	16	1	-
										TTTCTCTTCCATGAGAGCAAATGCCCTCTAGC	7431041	6	1	-
										TCTCTTCCATGAGAGCAAATGCCCTCTAGC	7431041	55	1	-
										TTCTCTTCCATGAGAGCAAATGCCCTCTAGC	7431041	17	1	-
										GGGGAATGGAGAAGAGACTGCAGCGTGGC	7431116	17	3	-
										ATGGAGAAGAGACTGCAGCGTGG	7431117	2	39	-
										TCCTGGAAGGGGAATGGAGAAGAGACTGC	7431124	21	1	-
										GCCACTGGACAGGTAACAGGAGCGCACTC	7431436	7	1	-
										GAGAATAGCCACTGGACAGGTAACAGGAG	7431443	7	1	-
										GCAAGGAGAATAGCCACTGGACAGGTAAC	7431448	11	1	-
										TCTGTGCTTTGGGCAAGAAACCTGAC	7431687	11	1	-
										TCTCTGTGCTTTGGGCAAGAAACCTGAC	7431687	8	1	-
										TGAACCCGAGCGTGTGTCAGACATCTCGGA	7431740	19	1	-
										GAGAGAATGAACCCGAGCGTGTGTCAGAC	7431748	13	1	-
										TGAGTGAGAGAATGAACCCGAGCGTGTGT	7431753	4	1	-
										TGAGTGAGAGAATGAACCCGAGCGTG	7431756	1	1	-
										TGAACCTGCAGGCGAGCTCTGCGGCAGGA	7431839	6	1	-
										TTCATCTGAACCTGCAGGCGAGCTCTGCGG	7431844	1	1	-
										TTCATCTGAACCTGCAGGCGAGCTCTGC	7431846	4	1	-
										TGTGAGATGCAAACAATGGCACCCATCCC	7431939	58	1	-
										TGTGAGATGCAAACAATGGCACCCATC	7431941	4	1	-
										TCCCCTGTGAGATGCAAACAATGGCACCCA	7431943	8	1	-
										TTAAAGTCGGTGAGTTCCCGTAAAGGCAA	7432019	1	1	-
										TGAGGATTAAAGTCGGTGAGTTCCCGTAA	7432025	9	1	-
										CCACACTGAGGATTAAAGTCGGTGAGTTC	7432031	25	1	-
										TGTCCACACTGAGGATTAAAGTCGGTGA	7432035	12	1	-
										TGCTGTCCACACTGAGGATTAAAGTCGGT	7432037	82	1	-
										TGCTGTCCACACTGAGGATTAAAGTCGG	7432038	36	1	-
										CACATACTGCTGTCCACACTGAGGATTAAAG	7432042	1	1	-
										CACATACTGCTGTCCACACTGAGGATTAAA	7432043	1	1	-
										CACATACTGCTGTCCACACTGAGGATTAA	7432044	4	1	-
										CATACTGCTGTCCACACTGAGGATTA	7432045	1	1	-
										GCCACATACTGCTGTCCACACTGAGG	7432049	1	1	-
										TACGCCACATACTGCTGTCCACACTGAGG	7432049	92	1	-
										TTAGAGCCACTTCCTGTACGCCACATAC	7432066	2	1	-
										TGGGTGCACGTTAGAGCCACTTCCTGTACGC	7432073	67	1	-
										TGCCCAGTAACTGCCTCTGAGGAGAGAGA	7432138	1	1	-
										TAGCAGCCCAAAGCCAAGCTGCACAGAGGA	7432199	1	1	-
										TCACCAGCTTCCAGAATAGCAGC	7432222	2	1	-
										TACCACCTCACCAGCTTCCAGAATAGCAGC	7432222	11	1	-
										TTTACCACCTCACCAGCTTCCAGAATAGCAGC	7432222	11	1	-
										TGGGTAGCAGCTCCTTTACCACCTCACCA	7432239	1	1	-
										TGGGTAGCAGCTCCTTTACCACCTCA	7432242	9	1	-
										TACAAAGTGAGCCGTGGACTTGGGTGGTG	7432287	181	1	-
										ACAAAGTGAGCCGTGGACTTGGGTGGT	7432288	1	1	-
										TACAAAGTGAGCCGTGGACTTGGGTGGT	7432288	271	1	-
										TATACAAAGTGAGCCGTGGACTTGGGTGGT	7432288	8	1	-
										TATACAAAGTGAGCCGTGGACTTGGGTGG	7432289	247	1	-
										TACAAAGTGAGCCGTGGACTTGGGTGG	7432289	105	1	-
										TATACAAAGTGAGCCGTGGACTTGGGTG	7432290	22	1	-
										TACAAAGTGAGCCGTGGACTTGGGT	7432291	3	1	-
										TACAAAGTGAGCCGTGGA	7432298	1	1	-
										TGGAGGCTATACAAAGTGAGCCGTGGA	7432298	1	1	-
										TCTGGAGGCTATACAAAGTGAGCCGTGGA	7432298	21	1	-
										TGGAGGCTATACAAAGTGAGCCGTGG	7432299	6	1	-
										TCCAGCGCTTCCCTCTGGAGGCTATACAAAG	7432309	2	1	-
										TTGAACCAGTCTGAATAAAAACAGGAGGC	7432368	9	1	-
										AGATTGAACCAGTCTGAATAAAAACAGGAG	7432370	16	1	-
										AGATTGAACCAGTCTGAATAAAAACAGGA	7432371	3	1	-
										GAGATTGAACCAGTCTGAATAAAAACAGG	7432372	7	1	-
										TCTTGGAGATTGAACCAGTCTGAATAAAA	7432377	1	1	-
										TCTTACGTGAAGTCGTCCTCTTGGAGATTG	7432394	5	1	-
										TTCTTACGTGAAGTCGTCCTCTTGGAGA	7432397	6	1	-
										TCTTACGTGAAGTCGTCCTCTTGGA	7432399	1	1	-
										TCCCTTCTTACGTGAAGTCGTCCT	7432405	2	1	-
										TGCGAGCTGCTTCCCTTCTTACGTGA	7432414	1	1	-
										TTTTGAGCAGCACTGTGCTAATCAATGAGT	7432475	3	1	-
										TGCGTACTCCTTTTGAGCAGCACTGTGCTA	7432485	36	1	-
										TCATCGCCTTTCTCTCAAGCTTTGGCAAGGC	7432573	13	1	-
										TGAACCAGCCAACTTCATTCCTCCCCGGGC	7432617	18	1	-
										GGGACTTGAGCAGTTGGAACCTCTCTGCCA	7432695	18	1	-
										AGGGACTTGAGCAGTTGGAACCTCTCTGC	7432697	23	1	-
										TTCTCACATCTGCCAGGGACTTGAGCAGT	7432711	2	1	-
										TGATTCTCACATCTGCCAGGGACTTGAGC	7432714	16	1	-
										TGATGCGGTGATTCTCACATCTGCCAGGG	7432722	6	1	-
										TAAGACTCAGGTTCACTCCTGGGGAACAA	7432801	1	1	-
										TCGATCGTGAAGAGGTTTGCTGCTACT	7432967	1	1	-
										TGGAAGACTCGATCGTGAAGAGGTTTGC	7432974	3	1	-
										TTGGAAGACTCGATCGTGAAGAGGTTTGC	7432974	3	1	-
										TTGGAAGACTCGATCGTGAAGA	7432981	8	1	-
										TTTCCACTTGGAAGACTCGATCGTGAAGA	7432981	5	1	-
										CGTGCGTGCCCAAGATCCCAAGA	7433383	6	21918	-
										TGTGCGTGCGTGCCCAAGATCCC	7433387	24	94287	-
										GGTTCGCGTCCCGGACCCGGTGGC	7433430	9	13581	-
										GGTTCGCGTCCCGGACCCGGTGG	7433431	1	13838	-
										GGGACCAGCAGTTGGCATAAT	7433488	1	20202	-
										GGGACCAGCAGGTGGCATGGTGG	7433677	42	7629	+
										TCTCTCTGTCTGTCTGGCGAGCGCACGTGCC	7433870	20	5726	-
										TGTCTGTCTGGCGAGCGCACGTGC	7433871	38	8170	-
										CTGTCTGTCTGGCGAGCGCACGTGC	7433871	2	7964	-
										TCTCTCTGTCTGTCTGGCGAGCGCACGTGC	7433871	1	5851	-
										CGTGCGCTCGCCAGACAGACAGAGAG	7433874	2	38242	+
										CTCTCTGTCTGTCTGGCGAGCGCAC	7433875	2	46280	-
										TCTCTCTGTCTGTCTGGCGAGCGCAC	7433875	4	45934	-
										CTCTCTCTGTCTGTCTGGCGAGCGCAC	7433875	4	42784	-
										TCTCTATGTCTCTCTCTGTCTGTCTGGCGAGC	7433879	11	36343	-
										CGCCAGACAGACAGAGAGAGACATAGAGACA	7433882	11	41340	+
										AGACAGAGAGAGACATAGAGAC	7433890	2	73830	+
										AGAGAGAGACATAGAGACAGAAAGCGAGA	7433894	10	57899	+
										GAGAGACATAGAGACAGAAA	7433897	1	85277	+
										GACATAGAGACAGAAAGCGAGA	7433901	1	74595	+
										GACATAGAGACAGAAAGCGAGAAA	7433901	1	73352	+
										CCCGAGAGGAGAATGGAGGAGAAGGGATTG	7433953	9	126869	-
										CCCGAGAGGAGAATGGAGGAGAAGGGATT	7433954	3	130257	-
										CAAGATCCCGAGAGGAGAATGGAGGAGAAGGG	7433957	18	123212	-
										AGATCCCGAGAGGAGAATGGAGGAGAAGG	7433958	5	130909	-
										CAAGATCCCGAGAGGAGAATGGAGGAGAAGG	7433958	6	126625	-
										CTTCTCCTCCATTCTCCTCTCGGGATCTTGG	7433959	16	127766	+
										ATCCCGAGAGGAGAATGGAGGAG	7433962	3	156153	-
										TGCCCAAGATCCCGAGAGGAGAATGGAGGA	7433963	3	129911	-
										CGTGCCCAAGATCCCGAGAGGAGAATGGAGG	7433964	4	80269	-
										CTCCATTCTCCTCTCGGGATCTTGGGCA	7433965	3	143380	+
										TCCATTCTCCTCTCGGGATCTTGGGCAC	7433966	12	116366	+
										CCATTCTCCTCTCGGGATCTTGG	7433967	11	162372	+
										CCATTCTCCTCTCGGGATCTTGGGCAC	7433967	10	117457	+
										TGCCCAAGATCCCGAGAGGAGAATGG	7433967	11	150139	-
										CATTCTCCTCTCGGGATCTTGGGCACGC	7433968	4	88343	+
										TTCTCCTCTCGGGATCTTGGGCA	7433970	5	169715	+
										TCTCCTCTCGGGATCTTGGGCACGCACAC	7433971	1	11508	+
										TCTCCTCTCGGGATCTTGGGCACGCACA	7433971	2	12207	+
										AGCCACCGGGTCTGGGACGTGAACTGC	7434023	26	345	+
										GAACCAGCAGTTAGCATAATGGCTA	7434077	11	20347	-
										TCCAGCGACATAGCCATTACGCTAACTGCTG	7434333	16	85061	-
										CCAGCGACATAGCCATTACGCTAACTGCT	7434334	11	88442	-
										TAGCGTAATGGCTATGTCGCTGGAC	7434340	1	88093	+
										CGTAATGGCTATGTCGCTGGACTC	7434343	20	96810	+
										CGTGGGAGTCCAGCGACATAGCCATTAC	7434344	22	64542	-
										CGTGGGAGTCCAGCGACATAGCCA	7434348	4	83855	-
										ACGTGGGAGTCCAGCGACATAGCC	7434349	2	83776	-
										CCGGGCGCGTGTGCGTGCGTGC	7434419	9	34429	+
										CGGGATCTTGGGCACGCACGCACACGCGCCCGG	7434419	19	22347	-
										CGGGCGCGTGTGCGTGCGTGCCCAAGATC	7434420	4	30924	+
										TGGGCACGCACGCACACGCGCC	7434422	39	49953	-
										GCGCGTGTGCGTGCGTGCCCAAGATC	7434423	2	46186	+
										GCGTGTGCGTGCGTGCCCAAGATCCC	7434425	14	49250	+
										CGTGTGCGTGCGTGCCCAAGATCC	7434426	14	72764	+
										TGTGCGTGCGTGCCCAAGATCCC	7434428	24	94287	+
										TCCTCTCGGGATCTTGGGCACGCACGCAC	7434429	41	64907	-
										CCTCTCGGGATCTTGGGCACGCACGCA	7434430	10	66699	-
										TCCTCTCGGGATCTTGGGCACGCACGCA	7434430	15	66199	-
										TCTCCTCTCGGGATCTTGGGCACGCACGC	7434431	28	64908	-
										CGTGCGTGCCCAAGATCCCGAGAGGAGA	7434432	2	66327	+
										TCTCCTCTCGGGATCTTGGGCACGCACG	7434432	3	66327	-
										CATTCTCCTCTCGGGATCTTGGGCACGC	7434435	4	88343	-
										CGTGCCCAAGATCCCGAGAGGAGAATGGAGG	7434436	4	80269	+
										TCCATTCTCCTCTCGGGATCTTGGGCAC	7434437	12	116366	-
										CCATTCTCCTCTCGGGATCTTGGGCAC	7434437	10	117457	-
										TGCCCAAGATCCCGAGAGGAGAATGGAGGA	7434438	3	129911	+
										TGCCCAAGATCCCGAGAGGAGAATGG	7434438	11	150139	+
										TTCTCCTCTCGGGATCTTGGGCA	7434438	5	169715	-
										CTCCATTCTCCTCTCGGGATCTTGGGCA	7434438	3	143380	-
										CCATTCTCCTCTCGGGATCTTGG	7434441	11	162372	-
										CTTCTCCTCCATTCTCCTCTCGGGATCTTGG	7434441	16	127766	-
										CAAGATCCCGAGAGGAGAATGGAGGAGAAGGG	7434442	18	123212	+
										CAAGATCCCGAGAGGAGAATGGAGGAGAAGG	7434442	6	126625	+
										AGATCCCGAGAGGAGAATGGAGGAGAAGG	7434444	5	130909	+
										ATCCCGAGAGGAGAATGGAGGAG	7434446	3	156153	+
										CCCGAGAGGAGAATGGAGGAGAAGGGATTG	7434448	9	126869	+
										CCCGAGAGGAGAATGGAGGAGAAGGGATT	7434448	3	130257	+
										GAGAGACATAGAGACAGAAA	7434514	1	85277	-
										CGCCAGACAGACAGAGAGAGACATAGAGACA	7434518	11	41340	-
										AGACAGAGAGAGACATAGAGAC	7434519	2	73830	-
										TCTCTATGTCTCTCTCTGTCTGTCTGGCGAGC	7434520	11	36343	+
										TTTTTTTTTGGAGAGGTTTTTG	7434567	1	41304	-
										GAGAAATGGAGAAGGGATTGTGGTGTGA	7434754	1	173	-
										TGTGCGTGCGTGCCCAAGATCCC	7435127	24	94287	+
										TCCTCTCGGGATCTTGGGCACGCACGCAC	7435128	41	64907	-
										CCTCTCGGGATCTTGGGCACGCACGCA	7435129	10	66699	-
										TCCTCTCGGGATCTTGGGCACGCACGCA	7435129	15	66199	-
										TCTCCTCTCGGGATCTTGGGCACGCACGC	7435130	28	64908	-
										CGTGCGTGCCCAAGATCCCGAGAGGAGA	7435131	2	66327	+
										TCTCCTCTCGGGATCTTGGGCACGCACG	7435131	3	66327	-
										CATTCTCCTCTCGGGATCTTGGGCACGC	7435134	4	88343	-
										CGTGCCCAAGATCCCGAGAGGAGAATGGAGG	7435135	4	80269	+
										TCCATTCTCCTCTCGGGATCTTGGGCAC	7435136	12	116366	-
										CCATTCTCCTCTCGGGATCTTGGGCAC	7435136	10	117457	-
										TGCCCAAGATCCCGAGAGGAGAATGGAGGA	7435137	3	129911	+
										TGCCCAAGATCCCGAGAGGAGAATGG	7435137	11	150139	+
										TTCTCCTCTCGGGATCTTGGGCA	7435137	5	169715	-
										CTCCATTCTCCTCTCGGGATCTTGGGCA	7435137	3	143380	-
										CCATTCTCCTCTCGGGATCTTGG	7435140	11	162372	-
										CTTCTCCTCCATTCTCCTCTCGGGATCTTGG	7435140	16	127766	-
										CAAGATCCCGAGAGGAGAATGGAGGAGAAGGG	7435141	18	123212	+
										CAAGATCCCGAGAGGAGAATGGAGGAGAAGG	7435141	6	126625	+
										AGATCCCGAGAGGAGAATGGAGGAGAAGG	7435143	5	130909	+
										ATCCCGAGAGGAGAATGGAGGAG	7435145	3	156153	+

## Sheet: 2
										sequence	position on scaffold	reads	genomic hits	strand
										TAATTGATGTAGATCCTGCGGAGAGTGAAA	1255944	2	1	-
										TAATTGATGTAGATCCTGCGGAGAGTGAA	1255945	21	1	-
										TAATTGATGTAGATCCTGCGGAGAGTGA	1255946	11	1	-
										TAGTAATTGATGTAGATCCTGCGGAGAGT	1255948	3	1	-
										TAGTAATTGATGTAGATCCTGCGGAGAG	1255949	4	1	-
										TCGTAGTAATTGATGTAGATCCTGCGGAGA	1255950	5	1	-
										TAGTAATTGATGTAGATCCTGCGGA	1255952	2	1	-
										TAGTAATTGATGTAGATCCTGCGG	1255953	3	1	-
										TGTCGTAGTAATTGATGTAGATCCTGCGG	1255953	9	1	-
										GCATTCATGTCGTAGTAATTGATGTAGATC	1255959	5	1	-
										TCAATTACTACGACATGAATGCGGC	1255967	1	1	+
										TCAATTACTACGACATGAATGCG	1255967	10	1	+
										TCAGGCAAAGGTGGAGCCGTTCCAGCCCAC	1255996	1	1	-
										TGCAAGGCGGGTTGGTCTGGTCGTTGC	1256042	62	1	-
										TGCAAGGCGGGTTGGTCTGGTCGTTG	1256043	1	1	-
										TGGTCTCAAAACCGTTTATTTCTCCCGAC	1256110	17	1	-
										TGGTCTCAAAACCGTTTATTTCTCCCGA	1256111	4	1	-
										GGAGAAATAAACGGTTTTGAGA	1256114	1	1	+
										TGGTCTCAAAACCGTTTATTTCTCC	1256114	11	1	-
										AGCCGTGGTCTCAAAACCGTTTATTTCTC	1256115	7	1	-
										ACGGTTTTGAGACCACGGCTGG	1256124	156	1	+
										TAGTCAGTGTCCCGGCCCTGGCACCAATTC	1256173	5	1	-
										TCCTCCTGGGGGTGTTGGAAGAAAAGGC	1256276	8	1	-
										TCCTCCTGGGGGTGTTGGAAGAAAAGG	1256277	2	1	-
										TCTGCAAAGCTGACCCAGACTGGACTCCTC	1256299	6	1	-
										TGCAAAGCTGACCCAGACTGGACTCC	1256301	35	1	-
										TCCTCACTGCACGGCACTCTGCAAAGC	1256319	3	1	-
										TGGCAGGATGGCAATCTCTCCTCACTGC	1256336	148	1	-
										GGCAGGATGGCAATCTCTCCTCACTGC	1256336	1	1	-
										TTCGAGTGGAAAGGGGCTCAACTCTGGGC	1256448	20	1	-
										GCCTAGCACCCGCCGGTCTGGATTTGG	1256645	14	1	-
										TTCCAAAACAGTGACTTTCCAGACTCAGA	1256685	12	1	-
										TGAAAAGTGTCCCAAAGTTCCAAAACAGTGA	1256700	30	1	-
										TGAAAAGTGTCCCAAAGTTCCAAAACAGTG	1256701	27	1	-
										TGAAAAGTGTCCCAAAGTTCCAAAACAGT	1256702	4	1	-
										CACCTGAAAAGTGTCCCAAAGTTCCAAAAC	1256705	1	1	-
										TCCAGACACACCTGAAAAGTGTCCCAAAGT	1256713	1	1	-
										ACACTTTTCAGGTGTGTCTGGA	1256721	12	1	+
										TACTATAGTCGGGATCGGTGCCCGTGGGT	1256843	17	1	-
										TACTATAGTCGGGATCGGTGCCCGTGGG	1256844	321	1	-
										ACTATAGTCGGGATCGGTGCCCGTGGG	1256844	1	1	-
										TACTATAGTCGGGATCGGTGCCCGTGG	1256845	85	1	-
										TGACAGCTGTACTATAGTCGGGATCGGTGC	1256851	81	1	-
										GATGACAGCTGTACTATAGTCGGGATCGGT	1256853	5	1	-
										TGATGACAGCTGTACTATAGTCGGGATCGGT	1256853	7	1	-
										TGACAGCTGTACTATAGTCGGGATCGG	1256854	41	1	-
										TGATGACAGCTGTACTATAGTCGGGATC	1256856	73	1	-
										TGATGACAGCTGTACTATAGTCGGGAT	1256857	2	1	-
										TCCGGAGCAGTGATGACAGCTGTA	1256870	19	1	-
										TTCCGGAGCAGTGATGACAGC	1256874	3	1	-
										TGCGTTTTACCACTGCGTCACGTCTGGCC	1256954	1	1	-
										TTGCGTTTTACCACTGCGTCACGTCTGGCC	1256954	79	1	-
										GTTGCGTTTTACCACTGCGTCACGTCTGGC	1256955	5	1	-
										TTGCGTTTTACCACTGCGTCACGTCTGGC	1256955	875	1	-
										TTGCGTTTTACCACTGCGTCACGTCTGG	1256956	759	1	-
										TGTTGCGTTTTACCACTGCGTCACGTCTGG	1256956	28	1	-
										TTGCGTTTTACCACTGCGTCACGTCTG	1256957	3	1	-
										TTGCGTTTTACCACTGCGTCACGT	1256960	1	1	-
										TCAGGAAGGCCTCTGAACTCGAACCCGGA	1257014	13	1	-
										TACTCAGGAAGGCCTCTGAACTCGAACCC	1257017	61	1	-
										TTTAAAATAATTTCTCCCAAGAGCAAGGG	1257123	1	1	-
										TTACATTTTAAAATAATTTCTCCCAAGAGC	1257128	8	1	-
										TGATACTGATTACATTTTAAAATAATTTCTC	1257136	3	1	-
										TCCAGCGACATAGCCATTACGCTAACTGCTG	1257171	16	85061	-
										CCAGCGACATAGCCATTACGCTAACTGCT	1257172	11	88442	-
										TAGCGTAATGGCTATGTCGCTGGAC	1257178	1	88093	+
										TTTTAAGAGGTTTTTGCGATAGGGCGTGT	1257364	1	2	-
										TCACCACCCCAACCCATGGGCGCCCTGAGC	1257467	41	1	-
										GGAAGTGGCACTTCGTGATGGAGAAGGGT	1257565	4	1	-
										TGGGTGACTTGTGCCCAAAGGTGACTGGCC	1257597	44	1	-
										TGGGTGACTTGTGCCCAAAGGTGACTGGC	1257598	34	1	-
										TGTGATGGACTCCCAGTCTCCCTGCTGG	1257654	41	1	-
										TCCCAGGACGGGTAGTGCAGGAGGGGTGGA	1257735	1	1	-
										TTGGCTCCTCCCAGGACGGGTAGTGCAGG	1257744	28	1	-
										GACAACGAGGGATCTTGGGTCAGGAAGGGT	1257856	2	1	-
										TGACAACGAGGGATCTTGGGTCAGGAAG	1257859	10	1	-
										TGACAACGAGGGATCTTGGGTCAGGAA	1257860	1	1	-
										TAGATAGCCTGACAACGAGGGATCTTGGGT	1257866	3	1	-
										TCCCGAATGTTGTCTAGATAGCCTGACAAC	1257880	1	1	-
										GTGGACAGTGGATGAAGCACAGGCTGG	1258147	34	1	-
										TGGACAGTGGATGAAGCACAGGCTGG	1258147	25	1	-
										CACAGTGACCTGTGGACAGTGGATGAAGC	1258156	7	1	-
										TGATGTCACATGGAAGCCCCACAGTGACC	1258175	24	1	-
										TGATGTCACATGGAAGCCCCACAGTGAC	1258176	57	1	-
										TGATGTCACATGGAAGCCCCACAGTGA	1258177	2	1	-
										TACACTGATGTCACATGGAAGCCCCACAG	1258180	16	1	-
										TGACAGTACACTGATGTCACATGGAAGC	1258187	20	1	-
										TGCGTAGCGAGCACCCATAAAGCCACC	1258255	21	1	-
										CTGGGAGGGGAGGGAGGTGGA	1258293	5	1	-
										CTGGGAGGGGAGGGAGGTGG	1258294	9	1	-
										TAGAGGCCAACCCTGTCCAGAAGCTGGGA	1258308	5	1	-
										TGGTTAGAGGCCAACCCTGTCCAGAAGC	1258313	12	1	-
										TGAGAAAAACAGAGCAGCCCTCCTCA	1258354	10	1	-
										GAGACTGAGAAAAACAGAGCAGCCCTCCTC	1258355	5	1	-
										TACTATTGCCCAGGGCTGAGTGAGGCTGG	1258437	297	1	-
										TTCCCCACTGTTGTCCAGAAGTGAAATACT	1258465	2	1	-
										TTCCTCACTGCTTTCCAGAAAGTTCTTCCC	1258490	10	1	-
										TGATTCTTTTTCCTAAATGTCATCAGTTC	1258520	7	1	-
										TGAATTTTGATTCTTTTTCCTAAATGTCATC	1258525	16	1	-
										TGAATTTTGATTCTTTTTCCTAAATGTC	1258528	11	1	-
										CCTTAGACCATTATGGAAGGAATCTCTCCCC	1258608	21	1	-
										TAGACCATTATGGAAGGAATCTCTCCCC	1258608	54	1	-
										TACCTTAGACCATTATGGAAGGAATCTCTC	1258611	8	1	-
										TGGGTAGTTACCTTAGACCATTATGGAAGG	1258619	57	1	-
										TAGTTACCTTAGACCATTATGGA	1258622	6	1	-
										TGAGGACAGGACAGAATGGAAGTGAGCA	1258665	2	1	-
										TGAGGACAGGACAGAATGGAAGTGAGC	1258666	4	1	-
										GCTGAGGACAGGACAGAATGGAAGTGAG	1258667	14	1	-
										CTCTCGCTGAGGACAGGACAGAATGGAAGT	1258670	2	1	-
										TGGACTTAAAGAGACTGGGGCTGGGGAC	1258753	19	1	-
										TGGACTTAAAGAGACTGGGGCTGGGG	1258755	1	1	-
										TGGACTTAAAGAGACTGGGGCTGGG	1258756	43	1	-
										TGGACTTAAAGAGACTGGGGCTGG	1258757	33	1	-
										TGGGCAGAGCTGTCTCTGGACTTAAAGAGA	1258767	2	1	-
										TTCTATGCTGGGGACTTGGGGTTTGGGC	1258792	28	1	-
										TTCTATGCTGGGGACTTGGGGTTTGGG	1258793	35	1	-
										TTGGACTAGAGGCTGGCGGAGCCCTGCGC	1258909	16	1	-
										TGAGGGAGTTGGACTAGAGGCTGG	1258922	4	1	-
										GAAATGAGGGAGTTGGACTAGAGGCTGG	1258922	1	1	-
										TGAAATGAGGGAGTTGGACTAGAGGCTGG	1258922	672	1	-
										TGAAATGAGGGAGTTGGACTAGAGGCTG	1258923	1	1	-
										CTGTGAAATGAGGGAGTTGGACTAGAGGC	1258925	6	1	-
										TGTGAAATGAGGGAGTTGGACTAGAGGC	1258925	469	1	-
										TCTGTGAAATGAGGGAGTTGGACTAGAGGC	1258925	25	1	-
										TGAGGGAGTTGGACTAGAGG	1258926	6	1	-
										TGAAATGAGGGAGTTGGACTAGAGG	1258926	9	1	-
										TGTGAAATGAGGGAGTTGGACTAGAGG	1258926	279	1	-
										CTGTGAAATGAGGGAGTTGGACTAGAGG	1258926	15	1	-
										TCTGTGAAATGAGGGAGTTGGACTAGAGG	1258926	337	1	-
										TGTGAAATGAGGGAGTTGGACTAGAG	1258927	1	1	-
										TGTGAAATGAGGGAGTTGGACTAGA	1258928	5	1	-
										TGAGGGAGTTGGACTAGA	1258928	1	6	-
										CTGTGAAATGAGGGAGTTGGACTAGA	1258928	3	1	-
										TGTGAAATGAGGGAGTTGGACTAG	1258929	17	1	-
										TCATCTGTGAAATGAGGGAGTTGGACTA	1258930	12	1	-
										TGTGAAATGAGGGAGTTGGAC	1258932	2	2	-
										TCTGTGAAATGAGGGAGTTGGAC	1258932	6	2	-
										TCCTCATCTGTGAAATGAGGGAGTTGGAC	1258932	7	1	-
										TCATCTGTGAAATGAGGGAGTTGGAC	1258932	3	2	-
										TCTGTGAAATGAGGGAGTTGG	1258934	4	3	-
										TGTGGAAGGCAGCCGGCCTGGCAGCAACGC	1258981	12	1	-
										TCCTTTAACCAGGAAGATGTCCCCCC	1259083	1	1	-
										TGTACACGGCCGCAGCCAGCCTGCCCTTGGC	1259122	11	1	-
										TCCCACTCTGTACACGGCCGCAGCCAGC	1259133	23	1	-
										TCCCACTCTGTACACGGCCGCAGC	1259137	19	1	-
										TTCTGCGGGAAGCGGCCATCTTGGCCCGAGC	1259174	13	1	-
										TCTGCGGGAAGCGGCCATCTTGGCCCGAGC	1259174	110	1	-
										TTCTGCGGGAAGCGGCCATCTTGGCCCGA	1259176	2	1	-
										TCTGCGGGAAGCGGCCATCTTGG	1259181	26	1	-
										TCAGACACCAGCCCTTCTGCGGGAAGCGGC	1259189	1	1	-
										AGCGCTCAGACACCAGCCCTTCTG	1259200	77	1	-
										TAGCCACTTTTGGATTCCACAGGCTCAC	1259250	1	1	-
										CGGAAATAGCCACTTTTGGATTCCACAGGC	1259254	1	1	-
										GAAATAGCCACTTTTGGATTCCACAGG	1259255	21	1	-
										TAGAAGAAGTAGAGTTGGCCGGGGGAGT	1259393	27	1	-
										TTAGAAGAAGTAGAGTTGGCCGGGGGAGT	1259393	5	1	-
										TAGAAGAAGTAGAGTTGGCCGGGGGA	1259395	7	1	-
										TTAGAAGAAGTAGAGTTGGCCGGGGGA	1259395	11	1	-
										TAGAAGAAGTAGAGTTGGCCGGGG	1259397	67	1	-
										CACGCGTTAGAAGAAGTAGAGTTGGCCGGG	1259398	40	1	-
										TTAGAAGAAGTAGAGTTGGCCGG	1259399	2	1	-
										GCACACGCGTTAGAAGAAGTAGAGTTGGC	1259402	1	1	-
										AGCACACGCGTTAGAAGAAGTAGAGTTGGC	1259402	43	1	-
										TGGAGCACACGCGTTAGAAGAAGTAGAGT	1259406	3	1	-
										TGGCCAGTGGAGCACACGCGTTAGAAGA	1259414	3	1	-
										TGGCCAGTGGAGCACACGCGTTAGA	1259417	10	1	-
										TTGGCAAGACTGACCCCGTGGGGCCCTGGGG	1259479	3	1	-
										GGCAAGACTGACCCCGTGGGGCCCTGGG	1259480	1	1	-
										TTGGCAAGACTGACCCCGTGGGGCCCTGGG	1259480	165	1	-
										TTTGGCAAGACTGACCCCGTGGGGCCCTGGG	1259480	8	1	-
										TTGGCAAGACTGACCCCGTGGGGCCCTGG	1259481	139	1	-
										TTGGAAATGTTTCTGCCGCTTTTTGGCAAGA	1259501	14	1	-
										TTTGGAAATGTTTCTGCCGCTTTTTGGCAAGA	1259501	12	1	-
										TGGAAATGTTTCTGCCGCTTTTTGGCAAGA	1259501	17	1	-
										TTGGAAATGTTTCTGCCGCTTTTTGGCAAG	1259502	1	1	-
										TTTGGAAATGTTTCTGCCGCTTTTTGGCAA	1259503	22	1	-
										TGGAAATGTTTCTGCCGCTTTTTGGCAA	1259503	8	1	-
										TTGGAAATGTTTCTGCCGCTTTTTGGCAA	1259503	2	1	-
										TTTGGAAATGTTTCTGCCGCTTTTTGGCA	1259504	9	1	-
										TATTTGGAAATGTTTCTGCCGCTTTTTGGC	1259505	50	1	-
										TTTGGAAATGTTTCTGCCGCTTTTTGGC	1259505	37	1	-
										TTTGGAAATGTTTCTGCCGCTTTTTGG	1259506	12	1	-
										TATTTGGAAATGTTTCTGCCGCTTTTTGG	1259506	21	1	-
										TGTTATTTGGAAATGTTTCTGCCGCTTTTT	1259508	2	1	-
										TGTTATTTGGAAATGTTTCTGCCGCTTTT	1259509	1	1	-
										TGTTATTTGGAAATGTTTCTGCCGCTT	1259511	1	1	-
										TATTTGGAAATGTTTCTGCCGC	1259513	1	1	-
										TGGAGGTGTTATTTGGAAATGTTTCTGCCGC	1259513	8	1	-
										GAGGTGTTATTTGGAAATGTTTCTGCCGC	1259513	18	1	-
										TGGAGGTGTTATTTGGAAATGTTTCTGCC	1259515	113	1	-
										TTGGAGGTGTTATTTGGAAATGTTTCTGCC	1259515	21	1	-
										TGGAGGTGTTATTTGGAAATGTTTCTGC	1259516	1	1	-
										TTGGAGGTGTTATTTGGAAATGTTTCTGC	1259516	93	1	-
										TGAAGGTTGGAGGTGTTATTTGGAAATGT	1259522	5	1	-
										TCTGAAGGTTGGAGGTGTTATTTGGAAAT	1259524	1	1	-
										TCTGAAGGTTGGAGGTGTTATTTGGAAA	1259525	3	1	-
										TCCGCACTCACTCCTGTATGTTTCTGTTT	1259557	14	1	-
										TTCCGCACTCACTCCTGTATGTTTCTGTT	1259558	4	1	-
										TAACGTGGTGTCACCGGAGCAGCGAGGGC	1259603	30	1	-
										TAACGTGGTGTCACCGGAGCAGCGAGGG	1259604	27	1	-
										TAACGTGGTGTCACCGGAGCAGCGAGG	1259605	75	1	-
										GATAACGTGGTGTCACCGGAGCAGCGAGG	1259605	82	1	-
										TAACGTGGTGTCACCGGAGCAGCGAG	1259606	9	1	-
										CAGATAACGTGGTGTCACCGGAGCAGCGA	1259607	34	1	-
										CAGCAGATAACGTGGTGTCACCGGAGCAGC	1259609	29	1	-
										TCACCAGCAGATAACGTGGTGTCACCGGAG	1259613	20	1	-
										TCACCAGCAGATAACGTGGTGTCACCGGA	1259614	622	1	-
										TCACCAGCAGATAACGTGGTGTCACCGG	1259615	5	1	-
										TGTCACCTCTCACCAGCAGATAACGTGGT	1259623	26	1	-
										TGTCACCTCTCACCAGCAGATAACGTGG	1259624	59	1	-
										TCAATGTCACCTCTCACCAGCAGATAACGT	1259626	5	1	-
										AAGGAATGAACGCCTGCACAGGGAGAGGG	1259698	23	1	-
										GGAATGAACGCCTGCACAGGGAGAGG	1259699	8	1	-
										AGGAATGAACGCCTGCACAGGGAGAGG	1259699	12	1	-
										GAAGGAATGAACGCCTGCACAGGGAGAGG	1259699	2	1	-
										AAGGAATGAACGCCTGCACAGGGAGAGG	1259699	36	1	-
										AAGGAATGAACGCCTGCACAGGGAGA	1259701	2	1	-
										TCCAGAAGGAATGAACGCCTGCACAGGGA	1259703	6	1	-
										TTCCAGAAGGAATGAACGCCTGCACAGGGA	1259703	9	1	-
										CAGAAGGAATGAACGCCTGCACAGGGA	1259703	8	1	-
										TTCCAGAAGGAATGAACGCCTGCAC	1259708	13	1	-
										TAGACATTCCAGAAGGAATGAACGCCTGCAC	1259708	12	1	-
										TAGACATTCCAGAAGGAATGAACGCCTGCA	1259709	134	1	-
										TAGACATTCCAGAAGGAATGAACGCCTGC	1259710	1142	1	-
										TAGACATTCCAGAAGGAATGAACGCCTG	1259711	2	1	-
										TAGACATTCCAGAAGGAATGAACGCC	1259713	60	1	-
										TAGACATTCCAGAAGGAATGAACGC	1259714	22	1	-
										TGGGGAATAGACATTCCAGAAGGAATGAACGC	1259714	21	1	-
										TGGATGGGGAATAGACATTCCAGAAGGA	1259722	1	1	-
										TGGGTGGATGGGGAATAGACATTCCAGAA	1259725	1	1	-
										TGAGCTTTCGACAGCTGTGTGGGGC	1259760	12	1	-
										TTCGACAGCTGTGTGGGG	1259761	1	1	-
										TGTCATTACAGAACGGGTTCTGTGTGAGC	1259780	997	1	-
										TGTCATTACAGAACGGGTTCTGTGTGAG	1259781	59	1	-
										TGTCATTACAGAACGGGTTCTGTGTGA	1259782	284	1	-
										TGTCATTACAGAACGGGTTCTGTGTG	1259783	71	1	-
										TGTCATTACAGAACGGGTTCTGT	1259786	2	1	-
										TTTCAGTTTTGCAGGTGAAGCGAGGAACC	1259849	1	1	-
										CCTTTCAGTTTTGCAGGTGAAGCGAGGA	1259852	4	1	-
										CCTTTCAGTTTTGCAGGTGAAGCGAGG	1259853	2	1	-
										TGCCCTTTCAGTTTTGCAGGTGAAGCGAGG	1259853	401	1	-
										TGCCCTTTCAGTTTTGCAGGTGAAGCGAG	1259854	46	1	-
										TGCCCTTTCAGTTTTGCAGGTGAAGCGA	1259855	54	1	-
										TTGCCCTTTCAGTTTTGCAGGTGAAGCGA	1259855	6	1	-
										TGCCCTTTCAGTTTTGCAGGTGAAGCG	1259856	5	1	-
										TGCCCTTTCAGTTTTGCAGGTGAAGC	1259857	21	1	-
										TGCCCTTTCAGTTTTGCAGGTGA	1259860	5	1	-
										TCCCGTATTGCCCTTTCAGTTTTGCAGGTG	1259861	6	1	-
										TTCCCGTATTGCCCTTTCAGTTTTGCAGGT	1259862	1	1	-
										TGAGTGTTCGTTCCTCGCTCAGGGC	1259893	11	1	-
										TGTCAGAGTTGAGTGTTCGTTCCTCGCTC	1259898	17	1	-
										TGGTCCCAAAGCGAAGTCTCTTTTTCA	1259983	2	1	-
										TGCTAACTGCTGGTCCCAAAGCGAAGTCTC	1259990	6	1	-
										ACATAGCCATTATGCTAACTGCTGGTCCC	1260003	48	33332	-
										AGTTAGCATAATGGCTATGTCGCTGGAC	1260012	2	30387	+
										TTAGCATAATGGCTATGTCGCTGGA	1260014	8	34014	+
										CATAATGGCTATGTCGCTGGACTC	1260018	4	40929	+
										CGTGGGAGTCCAGCGACATAGCCA	1260023	4	83855	-
										ACGTGGGAGTCCAGCGACATAGCC	1260024	2	83776	-
										AGTTTAAGCCACCAGGTCCAGGAC	1260065	2	11942	-
										CCGGGTGCGTGTGCGTGCGTGC	1260093	1	6057	+
										GCGTGTGCGTGCGTGCCCAAGATCCC	1260099	14	49250	+
										CGTGTGCGTGCGTGCCCAAGATCC	1260100	14	72764	+
										TGTGCGTGCGTGCCCAAGATCCC	1260102	24	94287	+
										CGTGCGTGCCCAAGATCCCAAGA	1260106	6	21918	+
										TCCTCTTGGGATCTTGGGCACGC	1260109	30	35903	-
										GAGGAGAATGAAGGAGAAGGGAT	1260127	1	11285	+
										TGATTTCTCACTTTCTGTCTGTCT	1260178	2	5108	+
										TATAGGGCGCGTGATTGCGAGACAGAGA	1260207	2	1	-
										TGTGAGTCTCTCAGACAGCAGCTGG	1260348	13	1	-
										TCTCTGGAGGCAACGAGCCACGTCGTGGGT	1260497	4	1	-
										TAAGACTTCACATCAGGCAATCAGGCGGA	1260530	15	1	-
										TAAGACTTCACATCAGGCAATCAGGCGG	1260531	1	1	-
										TGAGCACAGTAAAGCAGTCAGGTCGAGGA	1260560	2	1	-
										ACATGGCCAATCATAGTTCGAGTCCCGA	1260927	16	2	-
										TAATTAGCAGGGTCGGTAGG	1260985	1	1	-
										AAATAAAATTAAATAATTGTTTCTAAAAGA	1261055	1	1	-
										GAGTGAATAAATAAAATTAAATAATTGTTTC	1261062	7	1	-
										AGCAGGTGGCGTGGTGGTTAAGGCGC	1261204	1	1443	-
										CCAGCAGGTGGCGTGGTGGTTAAGGCG	1261205	1	1412	-
										CAGCAGGTGGCGTGGTGGTTAAGGC	1261206	10	3506	-
										CAGCAGGTGGCGTGGTGGTTAA	1261209	5	11324	-
										TCACTTTCTTTCTGGTGAGCGTAAGT	1261271	1	1	-
										TCACTTTCTTTCTGGTGAGCGTAAG	1261272	2	1	-
										TTGAAGATGGCAAAGCTGGCGCAGCTGC	1261611	10	1	-
										TGAAGCAGAGGAAGGAGGGTGGTTGA	1261866	3	1	-
										TAAGCATGCTTCTGAGGATGTGAGACTGG	1261935	97	1	-
										TGGATTAAGCATGCTTCTGAGGATGTGAGA	1261939	4	1	-
										CTGGATTAAGCATGCTTCTGAGGATGTGA	1261941	14	1	-
										TGGATTAAGCATGCTTCTGAGGATGTGA	1261941	18	1	-
										TCCCTGGATTAAGCATGCTTCTGAGGATG	1261944	26	1	-
										TGCTCCCTGGATTAAGCATGCTTCTGAGGA	1261946	7	1	-
										TCCCTGGATTAAGCATGCTTCTGAGG	1261947	8	1	-
										TGCTCCCTGGATTAAGCATGCTTCTGAGG	1261947	63	1	-
										TGCTCCCTGGATTAAGCATGCTTCTGA	1261949	10	1	-
										TGCTCCCTGGATTAAGCATGCTTCT	1261951	2	1	-
										TGCTCCCTGGATTAAGCATGCTTC	1261952	11	1	-
										TCCACACCCCACTGCTCCCTGGATTAAGCA	1261958	2	1	-
										TCCACACCCCACTGCTCCCTGGATTAAGC	1261959	22	1	-
										TAAAAAAAGACCCCGGTACAGGTGCAAACC	1261997	1	1	-
										TAATCTGTGGTCTATATATATATTAAAAAA	1262020	1	2	-
										TAAAAATAAACTAATCTGTGGTCTATATA	1262032	2	16	-
										TGTTCCCTGTGAATTCATGGCATGATGGGT	1262063	5	4	-
										TGTTCCCTGTGAATTCATGGCATGATGGG	1262064	20	4	-
										TGGAACCTGTTCCCTGTGAATTCATGGCATG	1262069	22	5	-
										TGGAACCTGTTCCCTGTGAATTCATGGC	1262072	11	6	-
										GGAACCTGTTCCCTGTGAATTCATGGC	1262072	1	6	-
										TACTGGAACCTGTTCCCTGTGAATTCATGGC	1262072	101	1	-
										ACTGGAACCTGTTCCCTGTGAATTCATGGC	1262072	21	1	-
										TACTGGAACCTGTTCCCTGTGAATTCATGG	1262073	419	1	-
										TGAGCTACTGGAACCTGTTCCCTGTGAAT	1262079	1	1	-
										TGGAAAGGAGCCTGAGCTACTGGAACCTGT	1262090	7	13	-
										TGAGAACCAATGGAAAGGAGCCTGAGCTA	1262101	20	641	-
										TGAGAACCAATGGAAAGGAGCCTGAGC	1262103	7	825	-
										TGTGAGAACCAATGGAAAGGAGCCTGAGC	1262103	24	767	-
										TGACCAGAAAAAGAAGGAAGCCAAAGAGA	1262177	5	249	-
										AATGACCAGAAAAAGAAGGAAGCCAAAGA	1262179	1	263	-
										TGGGAAGGAAAATGACCAGAAAAAGAAGG	1262189	5	6	-
										TCCTAAAACGTGGGAAGGAAAATGACCAG	1262199	1	14	-
										TGAGAGCAGAGATGGCTTCCTAAAACGTG	1262216	28	3	-
										TTGAGCATATTGAGCATTCTGAGAGCAGA	1262235	3	2	-
										TTGTTGTAAGGGCAAGACTCTTGCCAAGAGA	1262277	2	2	-
										TGGCATTGTTGTAAGGGCAAGACTCTTGC	1262284	59	2	-
										TGCTGTTGGCATTGTTGTAAGGGCAAGA	1262291	2	2	-
										TACCCAGCATGCTGTTGGCATTGTTGT	1262301	2	624	-
										AATGCCAACAGCATGCTGGGTAACACTGT	1262306	1	130	+
										TGGAAGAGCTACAGTGTTACCCAGCATGCT	1262315	1	2	-
										TGGCAAAACTGGAAGAGCTACAGTGTTACC	1262324	2	2	-
										TGGCAAAACTGGAAGAGCTACAGTGTTAC	1262325	21	2	-
										TGGCAAAACTGGAAGAGCTACAGTGTTA	1262326	82	2	-
										TGGCAAAACTGGAAGAGCTACAGTGTT	1262327	5	2	-
										TGTGACCATGGCAAAACTGGAAGAGCTAC	1262333	3	2	-
										TGTGACCATGGCAAAACTGGAAGAGCTA	1262334	2	2	-
										TGTGACCATGGCAAAACTGGAAGAGC	1262336	1	3	-
										TATATGTTCTCTAGGCCTTTTAGAAAACA	1262462	2	412	-
										TGACTAACACAAAGGAACAGAGGAGAGGC	1262497	13	1	-
										ATGACTAACACAAAGGAACAGAGGAGAGGC	1262497	8	1	-
										TGACTAACACAAAGGAACAGAGGAGAGG	1262498	3	1	-
										TAACACAAAGGAACAGAGG	1262503	1	1	-
										ACCAAAATGACTAACACAAAGGAACAGAGG	1262503	12	1	-
										TTAACCAAAATGACTAACACAAAGGAACAGA	1262505	1	1	-
										ACAATAGGAGGTGGGTGACACAATTGATC	1262582	14	1	-
										TCCTGCTCAGTCAGGCTAAAGCACCTGGC	1262651	14	1	-
										TGGAGCTGCGTTCCCACAGGGCG	1262726	16	1	-
										TTCAGCGTGAGGCCAGGGGTC	1262762	5	1	-
										CAGACCAGCCTCTGCGGACCCTTCAGCGT	1262775	2	1	-
										TGGGAAGCCAGACCAGCCTCTGCGGAC	1262785	10	1	-
										TGGTTTTATCTATTGTTCTCGAAGCAGGGG	1262813	61	1	-
										TGGTTTTATCTATTGTTCTCGAAGCAGGG	1262814	33	1	-
										TTCGCCCATAAAACCCGAAGAGTGGTTTTAT	1262834	1	1	-
										TTCGCCCATAAAACCCGAAGAGTGGTTTTA	1262835	12	1	-
										TGGGCCAACACTTAGCTCCCCAAGTTGGGTGA	1262903	6	1	-
										TTTACAGACACGCAGTACTGTGGGCCAACA	1262925	1	1	-
										TACAGACACGCAGTACTGTGGGCCAACA	1262925	3	1	-
										TTTACAGACACGCAGTACTGTGGGCCAA	1262927	7	1	-
										TACAGACACGCAGTACTGTGGGCCAA	1262927	2	1	-
										TGCAGAAGTGCAGCCCACTTGGGCTCACCGG	1263065	2	1	-
										TTGGATGCAGAAGTGCAGCCCACTT	1263076	1	1	-
										TGGGAGCCAAGATTCCAGGGCTGAGGGGC	1263138	35	1	-
										TCACCAGATGGGAGCCAAGATTCCAGGGC	1263146	72	1	-
										TTAAGGTGAGACCCCATCATCACCAGATGG	1263164	1	1	-
										TAAGGTGAGACCCCATCATCACCAGATGG	1263164	20	1	-
										TAGGCTTTAAGGTGAGACCCCATCATCACC	1263170	38	1	-
										TAGGCTTTAAGGTGAGACCCCATCATCAC	1263171	8	1	-
										GCTAGGCTTTAAGGTGAGACCCCATCATC	1263173	22	1	-
										TAGGCTTTAAGGTGAGACCCCATC	1263176	9	1	-
										TGAGCTTTCCGTTTGGAGCCTGTGTCTGGC	1263211	25	1	-
										TGAGCTTTCCGTTTGGAGCCTGT	1263218	1	1	-
										TGTCATTTGAGCTTTCCGTTTGGAGCCTGT	1263218	4	1	-
										TTGTCATTTGAGCTTTCCGTTTGGAGCCTGT	1263218	4	1	-
										TTGTCATTTGAGCTTTCCGTTTGGAGCC	1263221	22	1	-
										TTGTCATTTGAGCTTTCCGTTTGGAGC	1263222	8	1	-
										GACTTGTCATTTGAGCTTTCCGTTTGGAGC	1263222	6	1	-
										TTGTCATTTGAGCTTTCCGTTTGGAG	1263223	11	1	-
										GAGACTTGTCATTTGAGCTTTCCGTTTGG	1263225	1	1	-
										TGAGACTTGTCATTTGAGCTTTCCGTTTGG	1263225	165	1	-
										TGAGACTTGTCATTTGAGCTTTCCGTTTG	1263226	22	1	-
										TGAGACTTGTCATTTGAGCTTTCCGTTT	1263227	4	1	-
										TGAGACTTGTCATTTGAGCTTTCCGT	1263229	7	1	-
										TGGGGGATGAGACTTGTCATTTGAGCTTTC	1263232	27	1	-
										AGAGAGAATGACTGGGTTTCTGGGG	1263266	156	1	-
										AAGAGAGAGAGAATGACTGGGTTTCTGGG	1263267	34	1	-
										GACAAGAGAGAGAGAATGACTGGGTTTC	1263271	12	1	-
										AAGACAAGAGAGAGAGAATGACTGGGTTTC	1263271	22	1	-
										GAAAGACAAGAGAGAGAGAATGACTGGGT	1263274	6	1	-
										GACAAGAGAGAGAGAATGACTGGG	1263275	1	1	-
										AAGAGAGAGAGAATGACTGGG	1263275	1	1	-
										AGAAAGACAAGAGAGAGAGAATGACTGGG	1263275	5	1	-
										AAGAAAGACAAGAGAGAGAGAATGACTGGG	1263275	100	1	-
										AAGAAAGACAAGAGAGAGAGAATGACTGG	1263276	74	1	-
										TAAAATAATAATAAATAAAATTAAATAAATA	1263356	1	114	-
										TCTCTGGTGAAATTTTAAAATAATAATAAAT	1263371	1	1	-
										TCTCTGGTGAAATTTTAAAATAATAATAAA	1263372	1	2	-
										TCTCTGGTGAAATTTTAAAATAATAATAA	1263373	1	4	-
										TCTCTCTGGTGAAATTTTAAAATAATA	1263377	1	3	-
										TTCCTGTATGGCTGACTGTAGTTCGAGTC	1263438	5	1	-
										TCCTGTATGGCTGACTGTAGTTCGAGTC	1263438	4	2	-
										TTCCTGTATGGCTGACTGTAGTTCGAGT	1263439	92	1	-
										TCCTGTATGGCTGACTGTAGTTCGAGT	1263439	31	2	-
										TTCCTGTATGGCTGACTGTAGTTCGAG	1263440	11	1	-
										TCCTGTATGGCTGACTGTAGTTCGAG	1263440	158	2	-
										TCCTGTATGGCTGACTGTAGTTCGA	1263441	41	2	-
										TTCCTGTATGGCTGACTGTAGTTCGA	1263441	45	1	-
										TCCTGTATGGCTGACTGTAGTTCG	1263442	22	2	-
										TTCCTGTATGGCTGACTGTAGTTCG	1263442	4	1	-
										CCTGTATGGCTGACTGTAGTTCG	1263442	1	2	-
										TCCTGTATGGCTGACTGTAGTTC	1263443	3	3	-
										TCCTGTATGGCTGACTGTAGTT	1263444	1	4	-
										TTCCTGTATGGCTGACTGTAG	1263446	1	1	-
										TCAAAAGAAAGAAGAAAGAGGGGCTGGC	1263494	10	1	-
										TCAAAAGAAAGAAGAAAGAGGGGCTGG	1263495	18	1	-
										TTCAAAAGAAAGAAGAAAGAGGGGCTGG	1263495	18	1	-
										TTCAAAAGAAAGAAGAAAGAGGGGC	1263498	9	1	-
										TTTTTCAAAAGAAAGAAGAAAGAGGGGC	1263498	2	1	-
										TAGGATATTTTTCAAAAGAAAGAAGAAAGA	1263503	2	1	-
										AGGGATCGTGATGTGGTCAACGCCCACTGG	1263569	47	1	-
										GAGGAAAATGGAGAAGGGATCGTGATGT	1263585	11	1	-
										TCCCAAGAGGAAAATGGAGAAGGGA	1263594	3	874	-
										GAAAAACACTGGGCTCATGTGCGTGCATG	1263626	59	1	-
										GAAAAACACTGGGCTCATGTGCGTGCA	1263628	1	1	-
										TTGAAAAACACTGGGCTCATGTGCGTGCA	1263628	40	1	-
										TGAAAAACACTGGGCTCATGTGCGTGC	1263629	28	1	-
										TTGAAAAACACTGGGCTCATGTGCGTGC	1263629	332	1	-
										TGAAAAACACTGGGCTCATGTGCGT	1263631	5	1	-
										AAAACACTGGGCTCATGTGCGT	1263631	2	3	-
										TGGCTTGAAAAACACTGGGCTCATGTGCGT	1263631	10	1	-
										TTGAAAAACACTGGGCTCATGTGCGT	1263631	11	1	-
										GGCTTGAAAAACACTGGGCTCATGTGCGT	1263631	9	1	-
										GGCTTGAAAAACACTGGGCTCATGTGC	1263633	38	2	-
										GTGGTTTGAGTCCTAGACCCGCTGGCTTGA	1263653	10	1	-
										TGTGGTTTGAGTCCTAGACCCGCTGGC	1263657	53	1	-
										GTGGTTTGAGTCCTAGACCCGCTGGC	1263657	68	1	-
										GTGGTTTGAGTCCTAGACCCGCTGG	1263658	52	1	-
										TGTGGTTTGAGTCCTAGACCCGCTGG	1263658	92	1	-
										TTGGTGCAACTCATGGCAAAGGGTGAA	1263794	3	1	-
										TGGGAAAAAAGACTTGGTGCAACTCATGGC	1263804	23	1	-
										TGGGAAAAAAGACTTGGTGCAACTCATGG	1263805	33	1	-
										TGACAAAATGGGAAAAAAGACTTGGTGCA	1263813	18	1	-
										TGACAAAATGGGAAAAAAGACTTGGTGC	1263814	11	1	-
										TAAATACAAACACAAAATCATATTATGTC	1263930	10	1	-
										TAAAAGACGGAGCTTTGTCTCACATCCAA	1263991	6	1	-
										GTGGATGACGAGGGGCCAGAGGGTGGCATC	1264025	5	1	-
										TGAGTTAGTGGATGACGAGG	1264042	1	1	-
										TAAGATGGATGAGTTAGTGGATGACGAGG	1264042	867	1	-
										TAAGATGGATGAGTTAGTGGATGACGAG	1264043	9	1	-
										TAAGATGGATGAGTTAGTGGATGACGA	1264044	18	1	-
										GATAAGATGGATGAGTTAGTGGATGACGA	1264044	2	1	-
										TAAGATGGATGAGTTAGTGGATGACG	1264045	1	1	-
										TAAGATGGATGAGTTAGTGGATGAC	1264046	7	1	-
										TAGGGATAAGATGGATGAGTTAGTGGAT	1264049	5	1	-
										TGTGTGATGCGGGTAGGGATAAGATGG	1264063	12	1	-
										TGAAACTGTGTGATGCGGGTAGGGATAAGA	1264066	2	1	-
										CAGAATGAAACTGTGTGATGCGGGTAGGG	1264072	35	1	-
										TCAGAATGAAACTGTGTGATGCGGGTAG	1264074	7	1	-
										TAGTTCAGAATGAAACTGTGTGATGCGGGT	1264076	3	1	-
										TAGTTCAGAATGAAACTGTGTGATGCGGG	1264077	49	1	-
										TAGTTCAGAATGAAACTGTGTGATGCGG	1264078	8	1	-
										TTAGTTCAGAATGAAACTGTGTGATGCGG	1264078	4	1	-
										TTTAGTTCAGAATGAAACTGTGTGATGCGG	1264078	1	1	-
										TTTAGTTCAGAATGAAACTGTGTGATGCG	1264079	8	1	-
										TCAAGAGCTCAGCGGTAAACCCAAGTAC	1264117	3	1	-
										GGATCAAGAGCTCAGCGGTAAACCCAAGT	1264119	2	1	-
										CAGGATCAAGAGCTCAGCGGTAAACC	1264124	5	1	-
										AAAAAAGACTTCAGGGGAACAGGATCAAGA	1264139	1	1	-
										TCCCGAGAGGAGAATGGAGAAGGGACTGT	1264264	2	301	-
										CCCGAGAGGAGAATGGAGAAGGGACT	1264266	1	939	-
										CCATTCTCCTCTCGGGATCTTGG	1264276	11	162372	+
										TTAAAACTCATGCCAAGCACGTGTGCATGC	1264303	3	5	-
										GACCAGCAGATGGTGTAATGG	1264388	10	11733	-
										CCCTATAGCAAATTTAAAATAATAAAAAC	1264419	3	1	-
										ACATGGTTGACCAAGGTTCACATCCGAGG	1264508	2	1	-
										TGCTTTTCCTGGACACGTAGCAGGTGGA	1264753	7	1	-
										TTTCGGTTGGCCTGCTTTTCCTGGA	1264768	7	1	-
										ACCCAAGGTCTTTGTTCCCGTCAGAGGCC	1264840	1	1	-
										TGACCCAAGGTCTTTGTTCCCGTCAGAGGCC	1264840	22	1	-
										TGTTGGTCTGTAACATCATGCATGA	1264868	2	1	-
										TCAAAAAAAAAGGAAAATGGAGGAGTAAC	1265049	4	1	-
										TTCAAAAAAAAAGGAAAATGGAGGAGTAA	1265050	2	1	-
										TCAAAAAAAAAGGAAAATGGAGGAGTAA	1265050	4	1	-
										TTGAAAATCACACCAGGCGCGTATGCGTGT	1265089	3	1	-
										ACAGAGCAGTTTGAGTCACGGACTCAGCGG	1265120	2	1	-
										TACTTCCAAAAGACTTAGCAAAAAAAAGA	1265383	3	1	-
										TTGGTTAAGAGCATACATCTTTACTTCCAAA	1265402	1	1	-
										CAAAAAGGTGGCATATCAGGAAGCAGAGA	1265475	1	1	-
										TCCTGAGAAGAAAATGGAGAAGGGATC	1265620	1	2	-
										TCCTGAGAAGAAAATGGAGAAGGGAT	1265621	1	73	-
										TCCTGAGAAGAAAATGGAGAAGGGA	1265622	1	95	-
										TCCTGAGAAGAAAATGGAGAAGG	1265624	3	124	-
										TAAAAAACACACTGGACATATGTGTGTGC	1265657	1	1	-
										TGGTTAAAGTGCTGGATCCCACA	1265725	9	125	-
										TCTGGTGAGAAAGTAAAATAAATAACAATA	1265810	1	1	-
										TCTCTGGTGAGAAAGTAAAATAAATAACAA	1265812	1	1	-
										TCTCTGGTGAGAAAGTAAAATAAATAACA	1265813	3	1	-
										TTCTCTGGTGAGAAAGTAAAATAAATAAC	1265814	2	1	-
										TGCATAAAACACTATGGCAGGGCTGG	1265944	41	1	-
										TGTTCTCAAAAGAAACCAGCAAAAGAATGTC	1266007	2	1	-
										AGACATTTTTAGGTTAACAGTC	1266057	6	1	-
										TCTGGAAGCCAGGGCTTATAGGGGCTTGT	1266096	1	1	-
										CAAAAAAGTGGGTATCTGGAAGCCAGGG	1266111	1	1	-
										TTTACATTGGTCTGGCCCAAAAAAGTGGGTA	1266125	15	1	-
										TTACATTGGTCTGGCCCAAAAAAGTGGGT	1266126	3	1	-
										TTTACATTGGTCTGGCCCAAAAAAGTGGG	1266127	2	1	-
										TCCCAGCACAGGGAGTCTTTACATTGGT	1266145	6	1	-
										TTTTAAGCCACCGGGTCCGGGACACGAAC	1266225	9	20738	-
										CTGGCATGAGTTTTAAGCCACCGGGTCC	1266236	47	2211	-
										CGAGAGGAGAATGGAGGAGAAGGGATTGCAG	1266291	11	20694	+
										AAGGGATTGCAGCGTGGCCATC	1266310	13	19069	+
										CTGTCTGTCTGGTGAGCGCACGCACCCTATA	1266371	2	1019	+
										TATTCAGTTCCAGGAGAAGGAGACACGAA	1266499	3	1	-
										TAATACTTGATAAGGTTTATTCTAAGCA	1266590	2	1	-
										TCAAACGCTGTGAATAGCATCACCGCTGT	1266770	6	1	-
										TCAGAAAGATTTAAGACACCTTGAAATTC	1266832	1	1	-
										TCCTCTTTTGGCCAACCAGGAGTATCTTCA	1266858	3	1	-
										TTCTCCTGGAGAAATAGTGGAAGCCTTTGA	1266930	5	1	-
										TCTCCTGGAGAAATAGTGGAAGCCTTTGA	1266930	4	1	-
										TTTTTATTTATTTTTGAATTTACTATAGGG	1267205	1	1	-
										TAGAACCATTGTTGGGGTTAAGGCTCTGAA	1267340	3	1	-
										TAGAACCATTGTTGGGGTTAAGGCTCTGA	1267341	19	1	-
										TTCTTTCTAGAACCATTGTTGGGGTTAAGG	1267347	2	1	-
										TACAAAGCCATGTGCCTACTGGAAGGGC	1267393	10	1	-
										TGGAAGCTTAATTTATATTCTACAAAGCCA	1267411	2	1	-
										TTGGAAGCTTAATTTATATTCTACAAAGCC	1267412	1	1	-
										TGCAGTCTAAACAGAGACGAATGGAAAGGA	1267544	17	1	-
										ATGCAGTCTAAACAGAGACGAATGGAAAGGA	1267544	2	1	-
										TATGCAGTCTAAACAGAGACGAATGGAAAGG	1267545	4	1	-
										TCACCTTGTTTCTTCTTGAAAAATACAAATC	1267591	2	1	-
										TCACCTTGTTTCTTCTTGAAAAATACAAA	1267593	1	1	-
										TGGTCCCTCACCTTGTTTCTTCTTGAA	1267602	1	1	-
										GACTACATGGGAGTCCAGCGAC	1267640	6	50423	-
										TCGACTACATGGGAGTCCAGCGAC	1267640	3	33910	-
										TGCCCAAGATCCCGAGAGGAGAATGGAGGA	1267723	3	129911	+
										TGCCCAAGATCCCGAGAGGAGAATGG	1267723	11	150139	+
										TTCTCCTCTCGGGATCTTGGGCA	1267723	5	169715	-
										CTCCATTCTCCTCTCGGGATCTTGGGCA	1267723	3	143380	-
										CCATTCTCCTCTCGGGATCTTGG	1267726	11	162372	-
										CTTCTCCTCCATTCTCCTCTCGGGATCTTGG	1267726	16	127766	-
										CAAGATCCCGAGAGGAGAATGGAGGAGAAGGG	1267727	18	123212	+
										CAAGATCCCGAGAGGAGAATGGAGGAGAAGG	1267727	6	126625	+
										AGATCCCGAGAGGAGAATGGAGGAGAAGG	1267729	5	130909	+
										ATCCCGAGAGGAGAATGGAGGAG	1267731	3	156153	+
										CCCGAGAGGAGAATGGAGGAGAAGGGATT	1267733	3	130257	+
										CCCTGGGGGGTGATTTCTCGCTTTCTATCTCTC	1267778	3	5688	+
										TGCTATAGGGCGTGTGCGCTTGCCAGAA	1267826	1	452	-
										TGCTATAGGGCGTGTGCGCTTGCCAGA	1267827	1	1362	-
										TCATGCTTTGCAGTTGGGAGGAGGAGCC	1267959	9	1	-
										TCATTCATGCTTTGCAGTTGGGAGGAGGA	1267962	3	1	-
										TTCATGCTTTGCAGTTGGGAGGAGG	1267963	1	1	-
										TCTCATTCATGCTTTGCAGTTGGGAGGAG	1267964	2	1	-
										TAGCAGCAATTCACAAAAGACATCACGAGG	1268044	27	1	-
										TAGCAGCAATTCACAAAAGACATCACGAG	1268045	9	1	-
										TGACTAGCAGCAATTCACAAAAGACATCA	1268049	3	1	-
										TTGACTAGCAGCAATTCACAAAAGACATC	1268050	4	1	-
										TAGCTGTGGTTTTTGTTTTGACTAGCAGC	1268067	11	1	-
										TCATAGCTGTGGTTTTTGTTTTGACTAGC	1268070	8	1	-
										TAATTTTCTTCTCTCTTTCATAGCTGTGGT	1268086	1	1	-
										TAAAGGCTAATTTTCTTCTCTCTTTCATAGC	1268092	4	1	-
										TCAACTCTGATAGGGTCATAGAGGGATTC	1268123	2	1	-
										TTTTAATATCAATATGAGATGCCCCTTCTC	1268150	11	1	-
										TGATTTCTTTAATCTACATGTGGTCTCCAC	1268187	5	1	-
										TATTTAACGTGTACAAGTTCACGT	1268224	3	1	-
										TAGTAACTGTACGTGTGCTCAAATATTTA	1268242	11	1	-
										GTCACCATAGTAACTGTACGTGTGCTCAAAT	1268247	2	1	-
										TACAGGTCACCATAGTAACTGTACGTGTG	1268254	64	1	-
										TGTATCCTAAATGTACTTTGTCTTGCTTGT	1268289	4	1	-
										TCCCCACACACATATTATTATTTTCCCCC	1268325	30	1	-
										TCCATTCTCCTCCCAGGATCTTGG	1268463	10	2737	-
										TGGGAAAGTGAGAAATCACCC	1268532	1	334	-
										TGAGAAATGTCTGTTTCTGCAGCAAAACTC	1268628	3	1	-
										TCATTCTGAGAAATGTCTGTTTCTGCAGC	1268635	11	1	-
										TTATCTGCAAAGTCATATATCATTCTGAGA	1268653	6	1	-
										TCATCACGTCTTCTATGTATAAAGTTACA	1268696	4	1	-
										AGAAATTTGTTTTCTAGTGTTTCCTCTACTC	1268745	11	1	-
										TATGATGATATTGCCTCCAATCCATGAA	1268875	1	1	-
										ACTGTGTTGAATCCTAAACCAGACTGAAGA	1268996	1	1	-
										TTGATGGGGACTGTGTTGAATCCTAAACC	1269006	2	1	-
										TTTTGATGGGGACTGTGTTGAATC	1269013	3	1	-
										TGTCAGAATTGGGTTGCAAATCCATCCCC	1269056	43	1	-
										TGCAAAAGGGGCTTTCTAAAATCCTTTGC	1269108	33	1	-
										TTCCGTTTTGCAAAAGGGGCTTTCTAAAA	1269116	1	1	-
										TTAGATCATTCCGTTTTGCAAAAGGGGC	1269125	6	1	-
										TGCATTTAGATCATTCCGTTTTGCAAAAGGG	1269127	14	1	-
										TGCATTTAGATCATTCCGTTTTGCAAAAGG	1269128	7	1	-
										TTGCATTTAGATCATTCCGTTTTGCAAAA	1269130	1	1	-
										TGGATACCTTTTGCATTTAGATCATTCCGT	1269139	7	1	-
										TGGATACCTTTTGCATTTAGATCATTCC	1269141	7	1	-
										TTGTCTGCTGAGGTTGGATACCTTTTGCA	1269154	4	1	-
										TTCACTCATCCTCCTGATTGTCTGCTGAGGT	1269169	1	1	-
										TTCACTCATCCTCCTGATTGTCTGCTGAGG	1269170	46	1	-
										TTTCACTCATCCTCCTGATTGTCTGCTGA	1269172	9	1	-
										TGGTAGCTTGAGTGGTTTTCACTCATCCTC	1269187	27	1	-
										TTGTATGGTAGCTTGAGTGGTTTTCACT	1269194	3	1	-
										TTGTATGGTAGCTTGAGTGGTTTTCAC	1269195	12	1	-
										TAGGCTATGTGTACCTGCAGCAAAATTGT	1269263	6	1	-
										TTTCTTTAGGCTATGTGTACCTGC	1269274	4	1	-
										TAGGAGTTTCTTTAGGCTATGTGTACCTGC	1269274	242	1	-
										ATAGGAGTTTCTTTAGGCTATGTGTACCTGC	1269274	1	1	-
										TCCGGATAGGAGTTTCTTTAGGCTATGTGT	1269280	2	1	-
										TAGACATTTCCGGATAGGAGTTTCTTTAG	1269289	5	1	-
										TGATGAACATTTAGACATTTCCGGATAGG	1269300	5	1	-
										TGTTGATGAACATTTAGACATTTCCGGA	1269304	8	1	-
										CTCAAGCCACACAGTTGGCCACGTGGGA	1269378	1	2	-
										TGTTTTTCAAGTTGCTGGCCCCAGG	1269407	10	1	-
										TGCACCCCAACATGTTTTTCAAGTTGCTGG	1269414	50	1	-
										TCCTTCTGGGATTTTGGGCATGCACACAC	1269445	1	79	-
										CCTTCTGGGATTTTGGGCATGCACAC	1269447	2	101	-
										TGTTTCTCCCTCCTTCTGGGATTTTGGGC	1269455	18	1	-
										CCTCTGTTTCTCCCTCCTTCTGGGATTTTGGG	1269456	1	1	-
										AAAGCCCTTTCTCTGAGGGATGGTCATGCA	1269500	11	1	-
										TAAGAAAGCCCTTTCTCTGAGGGATGGTC	1269505	8	1	-
										AAGAAAGCCCTTTCTCTGAGGGATGGTC	1269505	11	1	-
										TAAGAAAGCCCTTTCTCTGAGGGATGGT	1269506	2	1	-
										AAGGAAAAAGTAAGAAAGCCCTTTCTCTGA	1269514	1	1	-
										GAGAAAGAAGAGAAGGAAAAAGTAAGAAA	1269527	2	1	-
										TCTCAGCAGAGAGGGATGGAGAAAGAAGA	1269545	4	1	-
										TGCTCTCAGCAGAGAGGGATGGAGAAAGA	1269548	1	1	-
										TTGTTGTGTAATGTTCCGTAACTGAATATC	1269626	11	1	-
										TATTGTTGTGTAATGTTCCGTAACTGAATA	1269628	2	1	-
										TATTGTTGTGTAATGTTCCGTAACTGAAT	1269629	1	1	-
										TGCGGCGTTTGCTAAATTAGCATGCTTGT	1269702	9	1	-
										TATTGTGCGGCGTTTGCTAAATTAGCATGC	1269706	22	1	-
										TGCGGCGTTTGCTAAATTAGCAT	1269708	1	1	-
										TGTATTGTGCGGCGTTTGCTAAATTAGCAT	1269708	2	1	-
										TTAGCTGTATTGTGCGGCGTTTGCTAAA	1269715	3	1	-
										TAGCTGTATTGTGCGGCGTTTGCTAA	1269716	7	1	-
										TGGTATTAGCTGTATTGTGCGGCGTTTGC	1269719	97	1	-
										TACACATGGACTCCTCAACAATATCGTTTC	1269782	18	1	-
										TTACACATGGACTCCTCAACAATATCGTTTC	1269782	7	1	-
										CCCACTTACACATGGACTCCTCAAC	1269793	19	1	-
										TCACTGTATTGACCCTGAGAGGGCTCAGGC	1269840	10	1	-
										TGGGATCACTGTATTGACCCTGAGAGGGC	1269846	11	1	-
										TGCGTTCTGGGATCACTGTATTGACCCTGA	1269852	65	1	-
										TGCGTTCTGGGATCACTGTATTGACCCTG	1269853	62	1	-
										TGCGTTCTGGGATCACTGTATTGACCCT	1269854	4	1	-
										TTGCGTTCTGGGATCACTGTATTGACCCT	1269854	4	1	-
										TTGCGTTCTGGGATCACTGTATTGACCC	1269855	72	1	-
										TTGCGTTCTGGGATCACTGTATTGACC	1269856	13	1	-
										TGCGTTCTGGGATCACTGTATTGACC	1269856	7	1	-
										TTGCGTTCTGGGATCACTGTATTGAC	1269857	1	1	-
										TTGCGTTCTGGGATCACTGTATTGA	1269858	6	1	-
										TGCCCGCCCTTGCGTTCTGGGATCACTGT	1269863	4	1	-
										TTTCAGGCACCTCATGGTCTCTCGCC	1269929	1	1	-
										TTTCAGGCACCTCATGGTCTCTCGC	1269930	5	1	-
										TACATCATTTCAGGCACCTCATGGTCTCTC	1269932	25	1	-
										AAAAAATACATCATTTCAGGCACCTCATGG	1269938	4	1	-
										AAAAAAAAAAATACATCATTTCAGGCA	1269946	2	1	-
										TCAACAGACAGAAAAACGGGAGAGAAAAAA	1269969	5	1	-
										TTCAACAGACAGAAAAACGGGAGAGAAAAA	1269970	2	1	-
										TCAACAGACAGAAAAACGGGAGAGAAAAA	1269970	7	1	-
										TTCAACAGACAGAAAAACGGGAGAGAAAA	1269971	5	1	-
										TCAACAGACAGAAAAACGGGAGAGAAAA	1269971	3	1	-
										TTCAACAGACAGAAAAACGGGAGAGAAA	1269972	3	1	-
										TCAACAGACAGAAAAACGGGAGAG	1269975	2	1	-
										TGCTCAACGGTTCAACAGACAGAAAAACGGG	1269979	45	1	-
										TGCTCAACGGTTCAACAGACAGAAAAACGG	1269980	154	1	-
										AAAAAAAATGCTCAACGGTTCAACAGACA	1269989	1	1	-
										AAAAAAAATGCTCAACGGTTCAACAGAC	1269990	1	1	-
										ACAGAAAAAAAAAATGCTCAACGGTTCAAC	1269994	1	1	-
										TAACAAACAGAAAAAAAAAATGCTCAACGGT	1269999	13	1	-
										TTAACAAACAGAAAAAAAAAATGCTCAACGG	1270000	3	1	-
										TAACAAACAGAAAAAAAAAATGCTCAACGG	1270000	57	1	-
										TTTTAACAAACAGAAAAAAAAAATGCTCAAC	1270002	2	1	-
										TTGTATTTTAACAAACAGAAAAAAAAAATGCT	1270006	2	1	-
										TGTATTTTAACAAACAGAAAAAAAAAATGC	1270007	2	1	-
										TGTATTTTAACAAACAGAAAAAAAAAA	1270010	1	1	-
										TCCCGGATCTTTTGTATTTTAACAAACAGA	1270019	5	1	-
										CTCTTCTCCATTCTCCTCTCGGGATCGTGG	1270112	1	3	-
										TGGAAGCACCTCATGGGGAAACATGAGAT	1270371	1	1	-
										TGGAAGCACCTCATGGGGAAACATGA	1270374	7	1	-
										TCTGATTCCAATCATGGGGTCTCTACCACA	1270504	1	1	-
										TTCTGATTCCAATCATGGGGTCTCTACCAC	1270505	22	1	-
										TGTTGGGTTCGAGAGGACTTTATATTGAAC	1270544	3	1	-
										TGTTGGGTTCGAGAGGACTTTATATTGA	1270546	3	1	-
										ATGTTGGGTTCGAGAGGACTTTATATTGA	1270546	3	1	-
										CGCCAGCACACACAATGTTGGGTTCGAGA	1270560	11	1	-
										TAACGCCAGCACACACAATGTTGGGTTCGA	1270562	11	1	-
										AGCTTAACGCCAGCACACACAATGTTGGGT	1270566	2	1	-
										TTCACACACAACCCCTGGGGTGCTCAGAGC	1270593	10	1	-
										TAGCCACAGACTTCACACACAACC	1270610	3	1	-
										ACGCTGCTCACCCCGATAGCCACAGACTTC	1270620	15	1	-
										TCCACAAACGCCCCCATGCACA	1270675	1	1	-
										TGCACAGGCGAAAGCAGCGGCTCGCAGCAG	1270744	10	1	-
										TCCTGCACAGGCGAAAGCAGCGGCTCGCAGC	1270746	2	1	-
										TGCACAGGCGAAAGCAGCGGCTCGCAGC	1270746	4	1	-
										TGCGACGTGGACTCTGCTGACGCCGGAGG	1270797	58	1	-
										TGCGACGTGGACTCTGCTGACGCCGGAG	1270798	6	1	-
										TGCGACGTGGACTCTGCTGACGCCGGA	1270799	17	1	-
										TGCGACGTGGACTCTGCTGACGCCGG	1270800	21	1	-
										GCCAAGGTGACGCTGCGACGTGGACTC	1270812	28	1	-
										TGACTGCCAAGGTGACGCTGCGACGTGGA	1270815	338	1	-
										CCTGACTGCCAAGGTGACGCTGCGACGTGG	1270816	3	1	-
										TGACTGCCAAGGTGACGCTGCGACGTGG	1270816	514	1	-
										TGACTGCCAAGGTGACGCTGCGACGTG	1270817	3	1	-
										AGAACATGGCTCTGACCATCCCCAACACGC	1270849	112	1	-
										TAAAGAACATGGCTCTGACCATCCCCAAC	1270853	37	1	-
										TAAAGAACATGGCTCTGACCATC	1270859	19	1	-
										TGGAACCCCAGCAGCCCAGGCTCACCCGC	1270882	67	1	-
										TAATGGAACCCCAGCAGCCCAGGCTCACCC	1270884	61	1	-
										TAATGGAACCCCAGCAGCCCAGGCTCACC	1270885	53	1	-
										TACTAATGGAACCCCAGCAGCCCAGGCTCAC	1270886	6	1	-
										TAATGGAACCCCAGCAGCCCAGGCTCAC	1270886	15	1	-
										TACTAATGGAACCCCAGCAGCCCAGGCTCA	1270887	10	1	-
										TACTAATGGAACCCCAGCAGCCCAGGC	1270890	19	1	-
										TACTGGAGGCCTCCGGGTACTAATGGAAC	1270905	2	1	-
										TACTGGAGGCCTCCGGGTACTAATGGA	1270907	3	1	-
										TACTGGAGGCCTCCGGGTACTAATGG	1270908	8	1	-
										TTGACAACCCAAGCCTACTGGAGGCCTCCGG	1270918	27	1	-
										TGACAACCCAAGCCTACTGGAGGCCTCCGG	1270918	136	1	-
										TGCACTCCCTTGACAACCCAAGCCTACTGGA	1270927	39	1	-
										TTCTCTGCACTCCCTTGACAACCCAAGCCTA	1270932	9	1	-
										AACACAGGGAAAGGCAGTAAATAGAGGCGG	1271009	4	1	-
										CACAGGGAAAGGCAGTAAATAGAGGC	1271011	20	1	-
										GAGAACACAGGGAAAGGCAGTAAATAGAGG	1271012	6	1	-
										GAGAACACAGGGAAAGGCAGTAAATAGAG	1271013	7	1	-
										TGCATTTGACCTCAGGCCTGGCCGAGAAC	1271036	10	1	-
										TTGCATTTGACCTCAGGCCTGGCCGAGAA	1271037	4	1	-
										TTTGCATTTGACCTCAGGCCTGGCCGAGA	1271038	3	1	-
										TGCATTTGACCTCAGGCCTGGCCGAGA	1271038	3	1	-
										TGCATTTGACCTCAGGCCTGGCC	1271042	5	1	-
										TGCCTTTGCATTTGACCTCAGGCCTGGCC	1271042	28	1	-
										TGCCTTTGCATTTGACCTCAGGCCTGGC	1271043	295	1	-
										TGCCTTTGCATTTGACCTCAGGCCTGG	1271044	192	1	-
										TGGTGCTGCCTTTGCATTTGACCTCAGGCC	1271047	14	1	-
										TGCCTTTGCATTTGACCTCAGGC	1271048	8	1	-
										TGGTGCTGCCTTTGCATTTGACCTCAGGC	1271048	147	1	-
										GGTGCTGCCTTTGCATTTGACCTCAGGC	1271048	44	1	-
										ATGGTGCTGCCTTTGCATTTGACCTCAGG	1271049	17	1	-
										TGCATGGTGCTGCCTTTGCATTTGACCTC	1271052	25	1	-
										TGCATGGTGCTGCCTTTGCATTTGACCT	1271053	1	1	-
										TGCATGGTGCTGCCTTTGCATTTGA	1271056	4	1	-
										TATCTGCCACCACCTCTCCGTGGCTGGTGT	1271113	1	1	-
										TCTGTTGGGGCAGAAGGTTTGGGG	1271150	10	1	-
										TGCCACAGCCTCTGTTGGGGCAGAAGGT	1271156	2	1	-
										TGCCACAGCCTCTGTTGGGGC	1271163	4	1	-
										TTTAGGGATGTGCTGTACGGGGTCAGGAGG	1271188	11	1	-
										TGAGTGTTTAGGGATGTGCTGTACGGGGT	1271195	63	1	-
										GTTTAGGGATGTGCTGTACGGGG	1271196	1	1	-
										TAGGGATGTGCTGTACGGGG	1271196	1	1	-
										GAGTGTTTAGGGATGTGCTGTACGGGG	1271196	1	1	-
										TGAGTGTTTAGGGATGTGCTGTACGGGG	1271196	5345	1	-
										TGAGTGTTTAGGGATGTGCTGTACGGG	1271197	190	1	-
										TCTGAGTGTTTAGGGATGTGCTGTACGGG	1271197	229	1	-
										TCTGAGTGTTTAGGGATGTGCTGTACGG	1271198	26	1	-
										CTCTGAGTGTTTAGGGATGTGCTGTACGG	1271198	1	1	-
										TGAGTGTTTAGGGATGTGCTGTACGG	1271198	57	1	-
										TGAGTGTTTAGGGATGTGCTGTAC	1271200	16	1	-
										TAACTCTGAGTGTTTAGGGATGTGCTGTA	1271201	1	1	-
										TGAGTGTTTAGGGATGTGCTGT	1271202	3	1	-
										ACTAACTCTGAGTGTTTAGGGATGTGCTGT	1271202	12	1	-
										TAACTCTGAGTGTTTAGGGATGTGCTGT	1271202	1352	1	-
										TGAGTGTTTAGGGATGTGCTG	1271203	1	1	-
										TAACTCTGAGTGTTTAGGGATGTGCTG	1271203	51	1	-
										TAACTCTGAGTGTTTAGGGATGTGCT	1271204	1	1	-
										TCACCGGGGACTAACTCTGAGTGTTTAGGG	1271211	55	1	-
										TCACCGGGGACTAACTCTGAGTGTTTAGG	1271212	58	1	-
										TAGCCAAGCTGCACCCTCACCGGGGACTAA	1271227	4	1	-
										TAGCCAAGCTGCACCCTCACCGGGGA	1271231	32	1	-
										TAGCCAAGCTGCACCCTCACCGGG	1271233	31	1	-
										TTTACGTACCACCCGGACCCATAGCCAAGC	1271248	63	1	-
										GAATTTACGTACCACCCGGACCCATAGCC	1271252	1	1	-
										CAGAATTTACGTACCACCCGGACCCATAGC	1271253	3	1	-
										ACGGTCAGAATTTACGTACCACCCGGACCC	1271258	10	1	-
										TCCACGGTCAGAATTTACGTACCACCCGGAC	1271260	6	1	-
										TCCACGGTCAGAATTTACGTACCACCCGGA	1271261	21	1	-
										TCCACGGTCAGAATTTACGTACCACCCGG	1271262	56	1	-
										CTCCACGGTCAGAATTTACGTACCACCC	1271264	48	1	-
										TCCACGGTCAGAATTTACGTAC	1271269	7	1	-
										TCCCAACTCCACGGTCAGAATTTACGTAC	1271269	77	1	-
										TCCCAACTCCACGGTCAGAATTTACGTA	1271270	54	1	-
										TGGCTCTGGTCTCCCAACTCCACGGTCAGA	1271279	3	1	-
										TGGGTAACGCCCTGGCTCTGGTCTCCCAAC	1271291	15	1	-
										TAAACCACCCATTCTGTGGGTAACGCCCTGGC	1271305	90	1	-
										TAAACCACCCATTCTGTGGGTAACGCCCTGG	1271306	313	1	-
										TAAACCACCCATTCTGTGGGTAACGCCC	1271309	1	1	-
										TGTCACTAAACCACCCATTCTGTGGGTAACGC	1271311	62	1	-
										TGTCACTAAACCACCCATTCTGTGGGTAACG	1271312	19	1	-
										TCTGTCACTAAACCACCCATTCTGTGGGTAAC	1271313	8	1	-
										TGTCACTAAACCACCCATTCTGTGGGTAAC	1271313	3	1	-
										TCTGTCACTAAACCACCCATTCTGTGGGTAA	1271314	8	1	-
										TCGTCTGTCACTAAACCACCCATTCTGTGG	1271318	17	1	-
										TATCGTCTGTCACTAAACCACCCATTCTGT	1271320	13	1	-
										TGCTATCGTCTGTCACTAAACCACCCATTC	1271323	68	1	-
										TAATGCTATCGTCTGTCACTAAACCACCCA	1271326	23	1	-
										TGCTATCGTCTGTCACTAAACCACCC	1271327	41	1	-
										TAATGCTATCGTCTGTCACTAAACCACCC	1271327	63	1	-
										TGCTATCGTCTGTCACTAAACCACC	1271328	27	1	-
										TTTAATGCTATCGTCTGTCACTAAACCACC	1271328	41	1	-
										TAATGCTATCGTCTGTCACTAAACCACC	1271328	32	1	-
										TTAATGCTATCGTCTGTCACTAAACCACC	1271328	30	1	-
										TGCTATCGTCTGTCACTAAACCAC	1271329	2	1	-
										TTTTAATGCTATCGTCTGTCACTAAACCAC	1271329	13	1	-
										TTTTAATGCTATCGTCTGTCACTAAACCA	1271330	3	1	-
										TAATGCTATCGTCTGTCACTAAACCA	1271330	7	1	-
										TTAATGCTATCGTCTGTCACTAAACC	1271331	12	1	-
										TTTTAATGCTATCGTCTGTCACTAAACC	1271331	7	1	-
										TAATGCTATCGTCTGTCACTAAAC	1271332	4	1	-
										TTAATGCTATCGTCTGTCACTAAAC	1271332	1	1	-
										TTTAATGCTATCGTCTGTCACTAAAC	1271332	5	1	-
										TTTTAATGCTATCGTCTGTCACTAAAC	1271332	1	1	-
										TTTAATGCTATCGTCTGTCACTAAA	1271333	4	1	-
										TTCCTTTTAATGCTATCGTCTGTCACTAAA	1271333	2	1	-
										TTTAATGCTATCGTCTGTCACTAA	1271334	2	1	-
										TTCCTTTTAATGCTATCGTCTGTCAC	1271337	2	1	-
										TTCTCTGAAGGGCCCCGATTCCTTTTAATGC	1271350	5	1	-
										TCTCTGAAGGGCCCCGATTCCTTTTAATGC	1271350	1	1	-
										TTCTCTGAAGGGCCCCGATTCCTTTTAATG	1271351	2	1	-
										TTCTCTGAAGGGCCCCGATTCCTTTTAAT	1271352	2	1	-
										TTCTCTGAAGGGCCCCGATTCCTTTTAA	1271353	1	1	-
										TAGCATATTCTCTGAAGGGCCCCGATTC	1271360	50	1	-
										AGCATATTCTCTGAAGGGCCCCGATTC	1271360	1	1	-
										TAGCATATTCTCTGAAGGGCCCCGA	1271363	15	1	-
										AAAATAGCATATTCTCTGAAGGGCCCCGA	1271363	6	1	-
										TTCAACACAAGAAAATAGCATATTCTCTGA	1271373	14	1	-
										TTTCAACACAAGAAAATAGCATATTCTCTGA	1271373	8	1	-
										TTCAACACAAGAAAATAGCATATTCTCTG	1271374	13	1	-
										TAACTCTTTCAACACAAGAAAATAGCATATTC	1271378	6	1	-
										TAGCTATTGGGACGCGTTACGATATCAT	1271417	2	1	-
										TAGCTATTGGGACGCGTTACGATATCA	1271418	14	1	-
										GCTAGCTATTGGGACGCGTTACGATATC	1271419	14	1	-
										TTGCTAGCTATTGGGACGCGTTACGATATC	1271419	1	1	-
										TAGCTATTGGGACGCGTTACGATATC	1271419	9	1	-
										TGCTAGCTATTGGGACGCGTTACGATATC	1271419	261	1	-
										TGCTAGCTATTGGGACGCGTTACGATAT	1271420	16	1	-
										TAGCTATTGGGACGCGTTACGATA	1271421	23	1	-
										TTGCTAGCTATTGGGACGCGTTACGATA	1271421	39	1	-
										TGCTAGCTATTGGGACGCGTTACGATA	1271421	58	1	-
										TAGCTATTGGGACGCGTTACGAT	1271422	2	1	-
										TGCTAGCTATTGGGACGCGTTACGAT	1271422	5	1	-
										TGCTAGCTATTGGGACGCGTTACGA	1271423	14	1	-
										TAGCTATTGGGACGCGTTACGA	1271423	11	1	-
										TTGCTAGCTATTGGGACGCGTTACGA	1271423	7	1	-
										TGCTAGCTATTGGGACGCGTT	1271427	1	1	-
										TATTGGCCGTTGCTAGCTATTGGGACGCGTT	1271427	6	1	-
										TGGCCGTTGCTAGCTATTGGGACGCGTT	1271427	10	1	-
										TTGGCCGTTGCTAGCTATTGGGACGCGTT	1271427	74	1	-
										TATTGGCCGTTGCTAGCTATTGGGACGCGT	1271428	89	1	-
										TTGGCCGTTGCTAGCTATTGGGACGCGT	1271428	22	1	-
										TGGCCGTTGCTAGCTATTGGGACGCGT	1271428	6	1	-
										TTGGCCGTTGCTAGCTATTGGGACGCG	1271429	5	1	-
										TATTGGCCGTTGCTAGCTATTGGGACGCG	1271429	1	1	-
										CGTATTGGCCGTTGCTAGCTATTGGGACGC	1271430	5	1	-
										TATTGGCCGTTGCTAGCTATTGGGACGC	1271430	3	1	-
										TCGTATTGGCCGTTGCTAGCTATTGGGACGC	1271430	62	1	-
										TTCGTATTGGCCGTTGCTAGCTATTGGGAC	1271432	15	1	-
										TCGTATTGGCCGTTGCTAGCTATTGGGAC	1271432	87	1	-
										TTCGTATTGGCCGTTGCTAGCTATTGGGA	1271433	49	1	-
										TCGTATTGGCCGTTGCTAGCTATTGGGA	1271433	41	1	-
										TGTTCGTATTGGCCGTTGCTAGCTATTGGGA	1271433	8	1	-
										TATTGGCCGTTGCTAGCTATTGGG	1271434	1	1	-
										TGTTCGTATTGGCCGTTGCTAGCTATTGGG	1271434	811	1	-
										TCGTATTGGCCGTTGCTAGCTATTGGG	1271434	28	1	-
										TTCGTATTGGCCGTTGCTAGCTATTGGG	1271434	57	1	-
										TCGTATTGGCCGTTGCTAGCTATTGG	1271435	33	1	-
										TGTTCGTATTGGCCGTTGCTAGCTATTGG	1271435	152	1	-
										TGTTCGTATTGGCCGTTGCTAGCTATT	1271437	3	1	-
										AAGCTGTTCGTATTGGCCGTTGCTAGCTAT	1271438	1	1	-
										CAAGCTGTTCGTATTGGCCGTTGCTAGCTA	1271439	23	1	-
										CAAGCTGTTCGTATTGGCCGTTGCTAGCT	1271440	14	1	-
										ACAAGCTGTTCGTATTGGCCGTTGCTAGC	1271441	48	1	-
										CAAGCTGTTCGTATTGGCCGTTGCTAGC	1271441	105	1	-
										GACAAGCTGTTCGTATTGGCCGTTGCTAGC	1271441	30	1	-
										CAGGACAAGCTGTTCGTATTGGCCGTTGC	1271445	22	1	-
										TCCCAGGACAAGCTGTTCGTATTGGCCGTT	1271447	5	1	-
										TCCCAGGACAAGCTGTTCGTATTGGCCGT	1271448	19	1	-
										TCCCAGGACAAGCTGTTCGTATTGGCCG	1271449	1	1	-
										TCCCAGGACAAGCTGTTCGTATTGG	1271452	8	1	-
										GGGACAGGCCGCTCCCAGGACAAGCTGT	1271461	2	1	-
										TGGGACAGGCCGCTCCCAGGACAAGCTGT	1271461	12	1	-
										TGCAGTCAACCCAGCGTCCTGGGACAGGC	1271480	4	1	-
										TGCAGTCAACCCAGCGTCCTGGGAC	1271484	2	1	-
										TGGATTTCTGCAGTCAACCCAGCGTCCTGGGA	1271485	101	1	-
										TGGATTTCTGCAGTCAACCCAGCGTCCTGGG	1271486	649	1	-
										TGGATTTCTGCAGTCAACCCAGCGTCCTGG	1271487	456	1	-
										TCTGGATTTCTGCAGTCAACCCAGCGTC	1271491	6	1	-
										TTCTGGATTTCTGCAGTCAACCCAGCGTC	1271491	36	1	-
										TGGATTTCTGCAGTCAACCCAGC	1271494	6	1	-
										TTCCTTCTGGATTTCTGCAGTCAACCCAGC	1271494	1	1	-
										TTCTGGATTTCTGCAGTCAACCCAGC	1271494	8	1	-
										TCCTTCTGGATTTCTGCAGTCAACCCAGC	1271494	16	1	-
										TTCCTTCTGGATTTCTGCAGTCAACCCAG	1271495	1	1	-
										TTCTGGATTTCTGCAGTCAACCCA	1271496	3	1	-
										GTTCCTTCTGGATTTCTGCAGTCAACCCA	1271496	5	1	-
										TTCTGGATTTCTGCAGTCAACCC	1271497	7	1	-
										TAGTTCCTTCTGGATTTCTGCAGTCAACCC	1271497	62	1	-
										TCCTTCTGGATTTCTGCAGTCAACCC	1271497	4	1	-
										TCCTTCTGGATTTCTGCAGTCAACC	1271498	5	1	-
										CCTTCTGGATTTCTGCAGTCAACC	1271498	6	1	-
										TAGTTCCTTCTGGATTTCTGCAGTCAACC	1271498	98	1	-
										TTCTGGATTTCTGCAGTCAAC	1271499	3	1	-
										TCTAGTTCCTTCTGGATTTCTGCAGTCAAC	1271499	47	1	-
										TTCTAGTTCCTTCTGGATTTCTGCAGTCAAC	1271499	14	1	-
										AGTTCCTTCTGGATTTCTGCAGTCAAC	1271499	3	1	-
										TAGTTCCTTCTGGATTTCTGCAGTCAAC	1271499	91	1	-
										TTCTAGTTCCTTCTGGATTTCTGCAGTCAA	1271500	11	1	-
										TCTAGTTCCTTCTGGATTTCTGCAGTCAA	1271500	15	1	-
										TAGTTCCTTCTGGATTTCTGCAGTCAA	1271500	6	1	-
										TCTAGTTCCTTCTGGATTTCTGCAGTCA	1271501	3	1	-
										TTCTAGTTCCTTCTGGATTTCTGCAGTCA	1271501	10	1	-
										TCTAGTTCCTTCTGGATTTCTGCAGTC	1271502	5	1	-
										TCTAGTTCCTTCTGGATTTCTGCAGT	1271503	5	1	-
										AACCTTTCTAGTTCCTTCTGGATTTCTGCAG	1271504	3	1	-
										AACCTTTCTAGTTCCTTCTGGATTTCTGCA	1271505	13	1	-
										TTCTAGTTCCTTCTGGATTTCTGC	1271506	3	1	-
										AACCTTTCTAGTTCCTTCTGGATTTCTGC	1271506	1	1	-
										CAAACCTTTCTAGTTCCTTCTGGATTTCTGC	1271506	58	1	-
										AAACCTTTCTAGTTCCTTCTGGATTTCTGC	1271506	10	1	-
										TCAAACCTTTCTAGTTCCTTCTGGATTTCTGC	1271506	24	1	-
										TCAAACCTTTCTAGTTCCTTCTGGATTTCT	1271508	4	1	-
										CTCAAACCTTTCTAGTTCCTTCTGGATTTC	1271509	12	1	-
										TCTCAAACCTTTCTAGTTCCTTCTGGATTTC	1271509	6	1	-
										TCAAACCTTTCTAGTTCCTTCTGGATTTC	1271509	124	1	-
										TCAAACCTTTCTAGTTCCTTCTGGA	1271513	5	1	-
										TGTTTCTCAAACCTTTCTAGTTCCTTCTGGA	1271513	3	1	-
										TGTTTCTCAAACCTTTCTAGTTCCTTCTGG	1271514	24	1	-
										GACAGCATGTTTCTCAAACCTTTCTAGTTCC	1271520	27	1	-
										CAGCATGTTTCTCAAACCTTTCTAGTTC	1271521	14	1	-
										GAGACGACAGCATGTTTCTCAAACCTTTC	1271527	23	1	-
										TAGAGACGACAGCATGTTTCTCAAACCTTT	1271528	5	1	-
										GAGACGACAGCATGTTTCTCAAACC	1271531	8	1	-
										TCGTAGAGACGACAGCATGTTTCTCAAAC	1271532	5	1	-
										GAGACGACAGCATGTTTCTCAAA	1271533	1	1	-
										TCGTAGAGACGACAGCATGTTTCTCAAA	1271533	1	1	-
										TCTCGTAGAGACGACAGCATGTTTCTCA	1271535	4	1	-
										TCTGCTCTCGTAGAGACGACAGCATGTTT	1271539	1	1	-
										TCTGCTTCTGCTCTCGTAGAGACGACAGCA	1271544	2	1	-
										TTCCCTCTGCTTCTGCTCTCGTAGAGACGA	1271549	1	1	-
										TTTATGGACATCTCACTTCCCTCTGCTTC	1271566	29	1	-
										TTTATGGACATCTCACTTCCCTCTG	1271570	33	1	-
										TGACACCTCGTCTTTTATGGACATCTCAC	1271579	5	1	-
										TGACACCTCGTCTTTTATGGACATCTCA	1271580	19	1	-
										TGACACCTCGTCTTTTATGGACAT	1271584	2	1	-
										TGACACCTCGTCTTTTATGGACA	1271585	7	1	-
										TGACACCTCGTCTTTTATGGAC	1271586	2	1	-
										TAACCCTTTCATCTCTGCTCAGCCTGC	1271612	3	1	-
										TTCCATTAACCCTTTCATCTCTGCTCAGCC	1271615	22	1	-
										TTCCATTAACCCTTTCATCTCTGCTCAGC	1271616	19	1	-
										GTCCTCTGAATCAGTCCATCCTGCCTGGTC	1271655	46	1	-
										TCCTCTGAATCAGTCCATCCTGCCTGGTC	1271655	7	1	-
										TCCTCTGAATCAGTCCATCCTGCCTGG	1271657	7	1	-
										TTCTTGTCCTCTGAATCAGTCCATCCTGCC	1271660	37	1	-
										TCTTGTCCTCTGAATCAGTCCATCCTGC	1271661	15	1	-
										TTCTTGTCCTCTGAATCAGTCCATCCTGC	1271661	28	1	-
										TTTCTTGTCCTCTGAATCAGTCCATCCTGC	1271661	43	1	-
										GAGCTTTCTTGTCCTCTGAATCAGTCCATC	1271665	10	1	-
										TTCTCAGGGAGCTTTCTTGTCCTCTGAATC	1271673	1	1	-
										CAGGGAGCTTTCTTGTCCTCTGAA	1271675	3	1	-
										TTCTCAGGGAGCTTTCTTGTCCTCTGAA	1271675	2	1	-
										TCTTCTCAGGGAGCTTTCTTGTCCTCTGA	1271676	8	1	-
										TCAAGAGTGTTCTGGGCTACCTGGCTCCCC	1271753	36	1	-
										TCAAGAGTGTTCTGGGCTACCTGGCTCCC	1271754	49	1	-
										TGGTTCTTACAGAGTCCCCCACCTGCAGG	1271799	4	1	-
										TTCTGGTTCTTACAGAGTCCCCCACCTGCA	1271801	3	1	-
										TTCTGGTTCTTACAGAGTCCCCCACCTGC	1271802	17	1	-
										CCAGATGGTTTCTGGTTCTTACAGAGT	1271813	1	1	-
										TCCCAGATGGTTTCTGGTTCTTACAGAGT	1271813	2	1	-
										TCCCAGATGGTTTCTGGTTCTTACAGAG	1271814	5	1	-
										TGGCTCCCAGATGGTTTCTGGTTCTTACA	1271817	10	1	-
										TGGCTCCCAGATGGTTTCTGGTTCTTAC	1271818	43	1	-
										TCTACAGCCCAGCGTGCCTTGGCTCCCAGA	1271835	2	1	-
										TGAATCTGCCCCCATTCTCTACAGCCCAGC	1271852	24	1	-
										TCCTTGAATCTGCCCCCATTCTCTACAGCC	1271856	8	1	-
										TGACCTTCCGTCCTTGAATCTGCCCC	1271870	8	1	-
										TAACAGGGCCATCACAGAATGCACCCCAAAC	1271915	7	1	-
										TAACAGGGCCATCACAGAATGCACCCCAAA	1271916	30	1	-
										TAACAGGGCCATCACAGAATGCACCCCAA	1271917	14	1	-
										TAACAGGGCCATCACAGAATGCACCCCA	1271918	15	1	-
										TAACAGGGCCATCACAGAATGCA	1271923	1	1	-
										TAACAGGGCCATCACAGAATGC	1271924	23	1	-
										TGCAATTTTAAAACGTGTTTCCTTGGGGGG	1271967	1	1	-
										TTTTCCACTGGTAGGACCCACGTGACCTC	1272002	9	1	-
										TCTTTTCCACTGGTAGGACCCACGTGAC	1272005	23	1	-
										TACCAGCTCTTTTCCACTGGTAGGACCCA	1272011	6	1	-
										TACCAGCTCTTTTCCACTGGTAGGAC	1272014	12	1	-
										TTGCTACCAGCTCTTTTCCACTGGTAGGAC	1272014	5	1	-
										TCCTTGCTACCAGCTCTTTTCCACTGGTAGG	1272016	4	1	-
										TCCTTGCTACCAGCTCTTTTCCACTGGTA	1272018	156	1	-
										CTCCTTGCTACCAGCTCTTTTCCACTGGTA	1272018	30	1	-
										CCTTGCTACCAGCTCTTTTCCACTGGTA	1272018	5	1	-
										TCCTTGCTACCAGCTCTTTTCCACTGGT	1272019	7	1	-
										CTCCTTGCTACCAGCTCTTTTCCACTGGT	1272019	1	1	-
										TCCTTGCTACCAGCTCTTTTCCACTGG	1272020	27	1	-
										CTCCTTGCTACCAGCTCTTTTCCACTGG	1272020	1	1	-
										TCATTAGCATTGCTTTGTTGGCT	1272091	4	1	-
										TCATCATTAGCATTGCTTTGTTGGC	1272092	3	1	-
										CAAGTTCATCATTAGCATTGCTTTGTTGGC	1272092	102	1	-
										TCAAGTTCATCATTAGCATTGCTTTGTTGGC	1272092	55	1	-
										TCAAGTTCATCATTAGCATTGCTTTGTTGG	1272093	183	1	-
										TTCAAGTTCATCATTAGCATTGCTTTGTTGG	1272093	36	1	-
										TCAAGTTCAAGTTCATCATTAGCATTGCTT	1272099	1	1	-
										TCAAGTTCAAGTTCATCATTAGCATTGCT	1272100	4	1	-
										TCGCTCAAGTTCAAGTTCATCATTAGCA	1272105	3	1	-
										TCAAGTTCAAGTTCATCATTAGC	1272106	8	1	-
										AACTCGCTCAAGTTCAAGTTCATCATTAGC	1272106	10	1	-
										TCGCTCAAGTTCAAGTTCATCATTAGC	1272106	3	1	-
										TAGATTTTGTCTCTTGGGGTCCC	1272160	10	1	-
										TGACATATTCCTCTAGATTTTGTCTCTTGG	1272166	100	1	-
										TGACATATTCCTCTAGATTTTGT	1272173	6	1	-
										TACTTTTTCTGACATATTCCTCTAGATTTTG	1272174	3	1	-
										TATTTACTTTTTCTGACATATTCCTCTAGAT	1272178	2	1	-
										TACTTTTTCTGACATATTCCTCTAGAT	1272178	1	1	-
										TATTTACTTTTTCTGACATATTCCTCTAGA	1272179	18	1	-
										TATTTACTTTTTCTGACATATTCCTCTAG	1272180	3	1	-
										TTTACTTTTTCTGACATATTCCTC	1272183	3	1	-
										TTCGCCTTGCTTCCTGGCCCACCTATTTA	1272203	7	1	-
										CTTTTGTTTTCGCCTTGCTTCCTGGCCCACC	1272209	9	1	-
										TTGTTTTCGCCTTGCTTCCTGGCCCACC	1272209	2	1	-
										TTTGTTTTCGCCTTGCTTCCTGGCCCACC	1272209	16	1	-
										TTTTGTTTTCGCCTTGCTTCCTGGCCCAC	1272210	2	1	-
										TTTGTTTTCGCCTTGCTTCCTGGCCCAC	1272210	4	1	-
										TTGTTTTCGCCTTGCTTCCTGGCCC	1272212	7	1	-
										TTTTGTTTTCGCCTTGCTTCCTGGCCC	1272212	7	1	-
										TGCCTTTTGTTTTCGCCTTGCTTCCTGGCC	1272213	28	1	-
										TGCCTTTTGTTTTCGCCTTGCTTCCTGG	1272215	36	1	-
										TGCCTTTTGTTTTCGCCTTGCTTCCTG	1272216	1	1	-
										GCCTCTTTCTGGTTGGTGCACCCGCGGAG	1272253	2	1	-
										TGCCTCTTTCTGGTTGGTGCACCCGCGGA	1272254	57	1	-
										TGCCTCTTTCTGGTTGGTGCACCCGCGG	1272255	2	1	-
										TGCTGTTGGCTCCAGGACAGC	1272336	6	1	-
										TCCACTCGTGGGCTTCCTCGCCTTGCTGT	1272351	10	1	-
										TCCACTCGTGGGCTTCCTCGCCTTGCT	1272353	1	1	-
										TGGTTCTCAGGACACTGGCTGTTCTCCAC	1272412	8	1	-
										TCCTGGTTCTCAGGACACTGGCTGTTCTC	1272415	40	1	-
										TGGTTCTCAGGACACTGGCTGTTC	1272417	13	1	-
										TCCTGGTTCTCAGGACACTGGCTGTTC	1272417	2	1	-
										TCCTGGTTCTCAGGACACTGGCTGTT	1272418	1	1	-
										TCTGACCTAGCGGGTCCCTCCTGGTTCTC	1272433	9	1	-
										TGACCTAGCGGGTCCCTCCTGGTTCTC	1272433	14	1	-
										TGGACCTCTGACCTAGCGGGTCCCTCCTGGT	1272437	5	1	-
										TCATCCTGCTGGACCTCTGACCTAGCGGG	1272448	1	1	-
										TGATCATCCTGCTGGACCTCTGACCTAGC	1272451	19	1	-
										TGGTTGATCATCCTGCTGGACCTCTGACC	1272455	525	1	-
										TTGGTTGATCATCCTGCTGGACCTCTGACC	1272455	38	1	-
										GTTGATCATCCTGCTGGACCTCTGAC	1272456	1	1	-
										TGGTTGATCATCCTGCTGGACCTCTGAC	1272456	290	1	-
										TGGTTGATCATCCTGCTGGACCTCTGA	1272457	316	1	-
										TGGTTGATCATCCTGCTGGACCTC	1272460	15	1	-
										TGGTTGATCATCCTGCTGGACC	1272462	90	1	-
										TGGTTGATCATCCTGCTGGA	1272464	3	1	-
										TGCGCGCCTAGTTCCGAGAGCTTCTCCCGC	1272497	287	1	-
										TCTGCGCGCCTAGTTCCGAGA	1272508	3	1	-
										TACTTCCCTCTGCGCGCCTAGTTCCGAGA	1272508	9	1	-
										TACTTCCCTCTGCGCGCCTAGTTCCGAG	1272509	1	1	-
										TACTTCCCTCTGCGCGCCTAGTTCCGA	1272510	15	1	-
										TACTTCCCTCTGCGCGCCTAGT	1272515	7	1	-
										TAATTCCTACTTCCCTCTGCGCGC	1272520	4	1	-
										TGAAATCTAATTCCTACTTCCCTCTGCGCGC	1272520	146	1	-
										TGAAATCTAATTCCTACTTCCCTCTGCGCG	1272521	2	1	-
										TGAAATCTAATTCCTACTTCCCTCTGCGC	1272522	217	1	-
										TTGAAATCTAATTCCTACTTCCCTCTGCGC	1272522	108	1	-
										TTTGAAATCTAATTCCTACTTCCCTCTGCGC	1272522	15	1	-
										TGTTTGAAATCTAATTCCTACTTCCCTCT	1272526	4	1	-
										TGAAATCTAATTCCTACTTCCCTC	1272527	12	1	-
										TGTTTGAAATCTAATTCCTACTTCCCTC	1272527	1	1	-
										TGTGTTTGAAATCTAATTCCTACTTCCCTC	1272527	50	1	-
										TGTGTTTGAAATCTAATTCCTACTTCC	1272530	7	1	-
										TGGCAATGTGTTTGAAATCTAATTCCTACT	1272533	1	1	-
										TGGCAATGTGTTTGAAATCTAATTCCTAC	1272534	13	1	-
										TTCCTGGCAATGTGTTTGAAATCTAATTCC	1272537	5	1	-
										TTCCTGGCAATGTGTTTGAAATCTAATTC	1272538	18	1	-
										TTCCTGGCAATGTGTTTGAAATC	1272544	4	1	-
										TGAGTCTTCTTCCTGGCAATGTGTTTGAAA	1272546	3	1	-
										TGAGTCTTCTTCCTGGCAATGTGTTTGAA	1272547	4	1	-
										TATGAGTCTTCTTCCTGGCAATGTGTTTGA	1272548	7	1	-
										TGAGTCTTCTTCCTGGCAATGTGTTTGA	1272548	5	1	-
										TTTATGAGTCTTCTTCCTGGCAATGTGTT	1272551	5	1	-
										TATTTATGAGTCTTCTTCCTGGCAATGTGT	1272552	23	1	-
										TATTTATGAGTCTTCTTCCTGGCAATGTG	1272553	270	1	-
										TTATTTATGAGTCTTCTTCCTGGCAATGTG	1272553	10	1	-
										TATTTATGAGTCTTCTTCCTGGCAATGT	1272554	12	1	-
										TTATTTATGAGTCTTCTTCCTGGCAATGT	1272554	5	1	-
										TTATTTATGAGTCTTCTTCCTGGCAATG	1272555	21	1	-
										TATTTATGAGTCTTCTTCCTGGCAATG	1272555	13	1	-
										TATTTATGAGTCTTCTTCCTGGC	1272559	8	1	-
										TGGGTCTTATTTATGAGTCTTCTTCCTGGC	1272559	340	1	-
										TATTTATGAGTCTTCTTCCTGG	1272560	14	1	-
										TTATTTATGAGTCTTCTTCCTGG	1272560	17	1	-
										CTGGGTCTTATTTATGAGTCTTCTTCCTGG	1272560	38	1	-
										TGGGTCTTATTTATGAGTCTTCTTCCTGG	1272560	35	1	-
										CTGGGTCTTATTTATGAGTCTTCTTCCTG	1272561	1	1	-
										TCTTATTTATGAGTCTTCTTCC	1272563	1	1	-
										TCTCACAAAGGGCCATCCCTTCCCCTGC	1272609	17	1	-
										GACCACTCCTGCCCTCTCACAAAGGG	1272625	13	1	-
										TCTCTGAGGACGTCTGGACCACTCCTGCCC	1272637	9	1	-
										TCTCTGAGGACGTCTGGACCACTCCTGCC	1272638	33	1	-
										TGAGGACGTCTGGACCACTCCTGC	1272639	13	1	-
										TTCTCTCTGAGGACGTCTGGACCACTCCTGC	1272639	11	1	-
										TCTCTGAGGACGTCTGGACCACTCCTGC	1272639	5	1	-
										TGTTCTCTCTGAGGACGTCTGGACCACTCC	1272642	7	1	-
										TGTTCTCTCTGAGGACGTCTGGACCACTC	1272643	12	1	-
										CATGTTCTCTCTGAGGACGTCTGGACCAC	1272645	10	1	-
										TGTTCTCTCTGAGGACGTCTGGACCAC	1272645	8	1	-
										TGTTCTCTCTGAGGACGTCTGGACCA	1272646	2	1	-
										TGTTCTCTCTGAGGACGTCTGGACC	1272647	1	1	-
										TGTTCTCTCTGAGGACGTCTGGAC	1272648	12	1	-
										TCTCTCTGAGGACGTCTGGAC	1272648	2	1	-
										CATGTTCTCTCTGAGGACGTCTGGAC	1272648	8	1	-
										TGTTCTCTCTGAGGACGTCTGGA	1272649	52	1	-
										CATGTTCTCTCTGAGGACGTCTGGA	1272649	8	1	-
										GCATGTTCTCTCTGAGGACGTCTGGA	1272649	3	1	-
										TGTTCTCTCTGAGGACGTCTG	1272651	1	1	-
										TTAACCCCACTTGGTCATGTTGGGGGGGGA	1272681	1	1	-
										TTAACCCCACTTGGTCATGTTGGGGGG	1272684	10	1	-
										AGACCCAGCGGGAGGGTTGGCATTAACCCC	1272703	1	1	-
										GACCCAGCGGGAGGGTTGGCATTAACCCC	1272703	19	1	-
										TTCTAGGCCCGGGAACTAGACCCAGCGGGA	1272720	17	1	-
										TTCTAGGCCCGGGAACTAGACCCAGCGGG	1272721	16	1	-
										TAGGCCCGGGAACTAGACCCAGCGG	1272722	2	1	-
										TCTAGGCCCGGGAACTAGACCCAGCGG	1272722	1	1	-
										TTCTAGGCCCGGGAACTAGACCCAGCGG	1272722	103	1	-
										TTCTAGGCCCGGGAACTAGACCCAGCG	1272723	1	1	-
										TTCTAGGCCCGGGAACTAGACCCAGC	1272724	20	1	-
										TTCTAGGCCCGGGAACTAGACC	1272728	2	1	-
										TAGACAGGAAGAGAGTCAGAGCCCGGATTC	1272747	33	1	-
										TAGACAGGAAGAGAGTCAGAGCCCGGATT	1272748	7	1	-
										TAGACAGGAAGAGAGTCAGAGCCCGGA	1272750	9	1	-
										TAGACAGGAAGAGAGTCAGAGC	1272755	6	1	-
										TGGAAGGAGCGTAGACAGGAAGAGAGTCA	1272759	1	1	-
										AAGGAGCGTAGACAGGAAGAGAGTC	1272760	5	1	-
										TGGAAGGAGCGTAGACAGGAAGAGAGTC	1272760	2	1	-
										TCAAGACCCCACCAGGAAACGCTCTGGAAG	1272782	1	1	-
										TCAAGACCCCACCAGGAAACGCTCTGGA	1272784	7	1	-
										CAAGACCCCACCAGGAAACGCTCTGG	1272785	1	1	-
										TACCTCAGAGGGAAGCCCCTAGAGCCAC	1272878	14	1	-
										TACGATGAACCCAATGATGACAGC	1272920	1	1	-
										AGAGTTTCTACGATGAACCCAATGATGACA	1272922	1	1	-
										TGGAATACCCAGAGTTTCTACGATGAACC	1272933	17	1	-
										TGGAATACCCAGAGTTTCTACGATGAAC	1272934	11	1	-
										TCTGGAATACCCAGAGTTTCTACGATGAA	1272935	5	1	-
										TCTGGAATACCCAGAGTTTCTACGATGA	1272936	1	1	-
										TCTCTGGAATACCCAGAGTTTCTACGATGA	1272936	2	1	-
										TCTGTCTCGTGCTCTGTCTCTGGAATACCC	1272952	4	1	-
										TAATCTGTCTCGTGCTCTGTCTCTGGA	1272958	29	1	-
										ACTAATCTGTCTCGTGCTCTGTCTCTGGA	1272958	6	1	-
										TAATCTGTCTCGTGCTCTGTCTCTGG	1272959	63	1	-
										TAACTAATCTGTCTCGTGCTCTGTCTCT	1272961	2	1	-
										TTTAACTAATCTGTCTCGTGCTCTGTCTC	1272962	25	1	-
										TAACTAATCTGTCTCGTGCTCTGTCTC	1272962	21	1	-
										TTTTAACTAATCTGTCTCGTGCTCTGTC	1272964	12	1	-
										TCGGCCACCCCCGACATGCCACCAGCTGA	1273004	22	1	-
										TCAAACCACACCGTGGGCCATGTGGGATCGG	1273029	26	1	-
										TTCAAACCACACCGTGGGCCATGTGGGATC	1273031	32	1	-
										TCAAACCACACCGTGGGCCATGTGGGATC	1273031	1	1	-
										TTCAAACCACACCGTGGGCCATGTGGGAT	1273032	4	1	-
										TTCAAACCACACCGTGGGCCATGTGGGA	1273033	29	1	-
										TTCAAACCACACCGTGGGCCATGTGGG	1273034	36	1	-
										TTCAAACCACACCGTGGGCCATGTGG	1273035	46	1	-
										ATTCAAACCACACCGTGGGCCATGTGG	1273035	14	1	-
										GAATTCAAACCACACCGTGGGCCATGTGG	1273035	5	1	-
										AGTCCGGAATTCAAACCACACCGTGGGC	1273042	1	1	-
										TCCGGAATTCAAACCACACCGTGGGC	1273042	7	1	-
										AGCCACCGAGTCCGGAATTCAAACCACACC	1273048	14	1	-
										TTCAAGCCACCGAGTCCGGAATTCAAACC	1273053	60	1	-
										TTTCAAGCCACCGAGTCCGGAATTCAAACC	1273053	24	1	-
										TTTTCAAGCCACCGAGTCCGGAATTCAAACC	1273053	26	1	-
										TTCAAGCCACCGAGTCCGGAATTCAAAC	1273054	20	1	-
										TTTCAAGCCACCGAGTCCGGAATTCAAAC	1273054	16	1	-
										TTTTCAAGCCACCGAGTCCGGAATTCAAAC	1273054	9	1	-
										TTCAAGCCACCGAGTCCGGAATTCAAA	1273055	2	1	-
										TTTTCAAGCCACCGAGTCCGGAATTCAAA	1273055	6	1	-
										TTTCAAGCCACCGAGTCCGGAATTCAAA	1273055	5	1	-
										TTTCAAGCCACCGAGTCCGGAATTCAA	1273056	2	1	-
										TGTTTTTCAAGCCACCGAGTCCGGAATTC	1273058	18	1	-
										TCAGTGTTTTTCAAGCCACCGAGTCCGGAA	1273061	4	1	-
										CTCAGTGTTTTTCAAGCCACCGAGTCCGGAA	1273061	4	1	-
										TCAGTGTTTTTCAAGCCACCGAGTCCGGA	1273062	2	1	-
										CTCAGTGTTTTTCAAGCCACCGAGTCCGG	1273063	7	1	-
										TGCACGCAACACTCAGTGTTTTTCAAGCC	1273074	21	1	-
										TGCACGCAACACTCAGTGTTTTTCAA	1273077	3	1	-
										TGGACATGCACGCAACACTCAGTGTTTTTC	1273079	33	1	-
										TGGACATGCACGCAACACTCAGTGTTTTT	1273080	6	1	-
										TCATCTCTCTCAGGAGCTTGGACATGCACGC	1273096	6	1	-
										TCTCTCTCAGGAGCTTGGACATGCACGC	1273096	21	1	-
										TCTCATCTCTCTCAGGAGCTTGGACATGC	1273100	12	1	-
										TTCAATCTCTCATCTCTCTCAGGAGCTTGG	1273106	23	1	-
										TGCTTCAATCTCTCATCTCTCTCAGG	1273113	3	1	-
										TCGCGGAAGACAGTCGTGCTTCAATCTCTC	1273125	11	1	-
										CTCGCGGAAGACAGTCGTGCTTCAATCTC	1273127	51	1	-
										CTCGCGGAAGACAGTCGTGCTTCA	1273132	11	1	-
										CTCGCGGAAGACAGTCGTGCTTC	1273133	41	1	-
										GAGAAAGCACCTCTCGCGGAAGACAGTCGT	1273138	11	1	-
										GAGAAAGCACCTCTCGCGGAAGACAGTCG	1273139	1	1	-
										TGAGAAAGCACCTCTCGCGGAAGACAGTC	1273140	16	1	-
										TGAGAAAGCACCTCTCGCGGAAGACAGT	1273141	8	1	-
										TGAGAAAGCACCTCTCGCGGAAGACA	1273143	2	1	-
										TGAGAAAGCACCTCTCGCGGAAGAC	1273144	6	1	-
										TGAGAAAGCACCTCTCGCGGAAGA	1273145	1	1	-
										AGAAAGTGAGAAAGCACCTCTCGCGGAAGA	1273145	1	1	-
										CACGCGTGCTCACTGAGACAGAAAGTGA	1273166	5	1	-
										ACGCGTGCTCACTGAGACAGAAAGTGA	1273166	2	1	-
										TAATTTCCTAGAGAGCACGCGTGCTCACTGA	1273178	9	1	-
										TTAATTTCCTAGAGAGCACGCGTG	1273186	2	1	-
										TACTTTTAATTTCCTAGAGAGCACGCGTG	1273186	7	1	-
										TTTACTTTTAATTTCCTAGAGAGCACGCGT	1273187	3	1	-
										TATTTACTTTTAATTTCCTAGAGAGCACGC	1273189	2	1	-
										TAGCATTTTATTTACTTTTAATTTCCTAGA	1273197	13	1	-
										TCTTAGCATTTTATTTACTTTTAATTTCCTA	1273199	6	1	-
										CAGGTGGGGAGGGCTGGGTCAG	1273259	12	1	-
										TCCAAGGCTCTGTGCTTTCTGCTCACCTA	1273285	12	1	-
										TCCAAGGCTCTGTGCTTTCTGCTCACC	1273287	16	1	-
										TAACCTCCACTCCAAGGCTCTGTGC	1273299	26	1	-
										TGCATTTAGAGAGAGCCCCGGCGTCTGC	1273340	53	1	-
										GATTAAAGCCCAAATGCATTTAGAGAGAGC	1273352	2	1	-
										AAAGATTAAAGCCCAAATGCATTTAGAGAG	1273355	1	1	-
										TCAAAAGATTAAAGCCCAAATGCATTTAGAGA	1273356	1	1	-
										TCAAAAGATTAAAGCCCAAATGCATTTAGAG	1273357	7	1	-
										TCAAAAGATTAAAGCCCAAATGCATTTAGA	1273358	5	1	-
										TAGTCAAAAGATTAAAGCCCAAATGCATTTA	1273360	1	1	-
										TAGTCAAAAGATTAAAGCCCAAATGCATTT	1273361	1	1	-
										TAGTCAAAAGATTAAAGCCCAAAT	1273367	3	1	-
										TGGAAAGTCTCATAGTCAAAAGATTAAAGCC	1273372	11	1	-
										GGAAAGTCTCATAGTCAAAAGATTAAAGCC	1273372	1	1	-
										GTCTCATAGTCAAAAGATTAAAGC	1273373	1	1	-
										TGGAAAGTCTCATAGTCAAAAGATTAAAGC	1273373	20	1	-
										CCAAAGAAAGAAAAATGGAAAGTCTCATA	1273389	1	1	-
										TCCAAAGAAAGAAAAATGGAAAG	1273396	3	1	-
										TAGGTTAAAGTCCAAAGAAAGAAAAATGGAA	1273398	8	1	-
										GGTTAAAGTCCAAAGAAAGAAAAATGGAA	1273398	1	1	-
										TAGGTTAAAGTCCAAAGAAAGAAAAATGGA	1273399	33	1	-
										TTTTAGGTTAAAGTCCAAAGAAAGAAAAATGG	1273400	8	1	-
										TAGGTTAAAGTCCAAAGAAAGAAAAATGG	1273400	4	1	-
										TTAGGTTAAAGTCCAAAGAAAGAAAAATGG	1273400	16	1	-
										TTTTAGGTTAAAGTCCAAAGAAAGAAAAATG	1273401	3	1	-
										TTTTAGGTTAAAGTCCAAAGAAAGA	1273407	1	1	-
										TTGGCTCTTTTAGGTTAAAGTCCAAAGAAA	1273409	1	1	-
										TAAGTTCCTTGGCTCTTTTAGGTTAAAGTC	1273417	2	1	-
										AAACATTAAGTTCCTTGGCTCTTTTAGGT	1273424	2	1	-
										TCAAGTAAAACATTAAGTTCCTTGGC	1273434	17	1	-
										TCAAGTAAAACATTAAGTTCCTTGG	1273435	20	1	-
										TAGGGTGTCACTCAAGTAAAACATTAAGT	1273442	1	1	-
										TCCTAGGGTGTCACTCAAGTAAAACATTAA	1273444	2	1	-
										TCTCCTAGGGTGTCACTCAAGTAAAACATT	1273446	2	1	-
										TCTCCTAGGGTGTCACTCAAGTAAAAC	1273449	1	1	-
										TACGAATCTCCTAGGGTGTCACTCAAGTA	1273453	10	1	-
										TTACGAATCTCCTAGGGTGTCACTCAAGT	1273454	2	1	-
										TTACGAATCTCCTAGGGTGTCA	1273461	6	1	-
										TCTCTCATTACGAATCTCCTAGGGTGTCA	1273461	9	1	-
										TAAAAAGTCAACATAGAAACGGCTCTCTCTC	1273484	19	1	-
										TAAAAAGTCAACATAGAAACGGCTCTCTC	1273486	37	1	-
										TAATAAAAAGTCAACATAGAAACGGCTCTC	1273488	14	1	-
										TCGTAATAAAAAGTCAACATAGAAACGGCTC	1273490	33	1	-
										TCGTAATAAAAAGTCAACATAGAAACGGCT	1273491	1	1	-
										TATCGTAATAAAAAGTCAACATAGAAACGGC	1273492	28	1	-
										TCGTAATAAAAAGTCAACATAGAAACGGC	1273492	33	1	-
										TATCGTAATAAAAAGTCAACATAGAAACGG	1273493	75	1	-
										AGATATCGTAATAAAAAGTCAACATAGAAAC	1273495	1	1	-
										AGATATCGTAATAAAAAGTCAACATAGAAA	1273496	2	1	-
										AGATATCGTAATAAAAAGTCAACATAGA	1273498	2	1	-
										TGACCAAGATATCGTAATAAAAAGTCAAC	1273503	6	1	-
										TTTTAAAATAAATAAAGTTAAATAAAATAA	1273551	1	19	-
										TTTAAAATAAATAAAGTTAAATAAAA	1273554	1	67	-
										TGGTCAAAATTTTAAAATAAATAAAGTTAA	1273560	2	3	-
										TGGTCAAAATTTTAAAATAAATAAAGTTA	1273561	1	3	-
										CTGGTCAAAATTTTAAAATAAATAAAGTTA	1273561	5	3	-
										TCTGGTCAAAATTTTAAAATAAATAAAGTTA	1273561	3	3	-
										CTGGTCAAAATTTTAAAATAAATAAAGTT	1273562	1	3	-
										TCTGGTCAAAATTTTAAAATAAATAAAGTT	1273562	3	3	-
										TGGACTCCCACATGGCCAACCACGGTTCGA	1273655	1	191	-
										TGGTTGGCCATGTGGGAGTCCA	1273663	5	10902	+
										GGTGATATGGTGGTTAAGGCTACTGGA	1273681	3	1	-
										TAGAAAGTGACCAAGATGGGGGCAGGGA	1273718	5	1	-
										TGCAGAGATAGAAAGTGACCAAGATGGGGG	1273724	61	1	-
										TCTGCAGAGATAGAAAGTGACCAAGATGG	1273727	18	1	-
										CTCAGAAGTTCTGCAGAGATAGAAAGTGA	1273736	1	1	-
										TCCAAATTTGGCTCAGAAGTTCTGCAGAGA	1273746	1	1	-
										AAGGTCCAAATTTGGCTCAGAAGTTCTGC	1273751	12	1	-
										TTCAAGGTCCAAATTTGGCTCAGAAGTTC	1273754	5	1	-
										TTCAAGGTCCAAATTTGGCTCAGAAGTT	1273755	2	1	-
										TGATACTTAACACGATGGCACGTTAGACTC	1273834	31	1	-
										TGATACTTAACACGATGGCACGTTAGAC	1273836	7	1	-
										TCTAATGATACTTAACACGATGGCACGTT	1273840	9	1	-
										GAATCTAATGATACTTAACACGATGGCACGT	1273841	1	1	-
										TCGGAACGGGTCAGAATCTAATGATACTT	1273856	1	1	-
										CGGAACGGGTCAGAATCTAATGATAC	1273858	2	1	-
										TCGGAACGGGTCAGAATCTAATGATA	1273859	4	1	-
										TAGGTGGTTTAGATTCCTCCCACCTGGGCC	1273885	27	1	-
										TAGGTGGTTTAGATTCCTCCCACC	1273891	20	1	-
										TGAAAGGGTTCCTTTGGGGAACTGTAGGT	1273910	2	1	-
										TGAAAGGGTTCCTTTGGGGAACTGTAGG	1273911	10	1	-
										GGGGAGTGAAAGGGTTCCTTTGGGGAA	1273918	2	1	-
										GGGGAGTGAAAGGGTTCCTTTGGGGA	1273919	56	1	-
										GGGGAGTGAAAGGGTTCCTTTGGGG	1273920	61	1	-
										GGGGAGTGAAAGGGTTCCTTTGGG	1273921	71	1	-
										TCCAAAACAGAGTTCGGGTGTGGGGCTTT	1273953	4	1	-
										TCCAAAACAGAGTTCGGGTGTGGGGCTT	1273954	7	1	-
										TTCCAAAACAGAGTTCGGGTGTGGGGC	1273956	25	1	-
										TTCTTCCAAAACAGAGTTCGGGTGTGGGG	1273957	12	1	-
										TTCCAAAACAGAGTTCGGGTGTGGG	1273958	8	1	-
										TTCCAAAACAGAGTTCGGGTGTG	1273960	41	1	-
										TCGAAGGCAGCTGGGTTGAACCTGC	1273994	21	1	-
										TTCGAAGGCAGCTGGGTTGAACC	1273997	7	1	-
										TTGGAAGCTGTGCGGCTTGCTCCGCTT	1274093	4	1	-
										ACCTTTGGAAGCTGTGCGGCTTGCTCCGC	1274095	3	1	-
										TTTGGAAGCTGTGCGGCTTGCTCCGC	1274095	6	1	-
										GACCTTTGGAAGCTGTGCGGCTTGCTCCGC	1274095	1	1	-
										GAGAGACCTTTGGAAGCTGTGCGGC	1274104	6	1	-
										GTGGAGAGACCTTTGGAAGCTGTGCGGC	1274104	3	1	-
										TGCAGCTGACTGCAACCTTGAGGATGGGA	1274240	8	1	-
										TGCAGCTGACTGCAACCTTGAGGATGGG	1274241	41	1	-
										TGACGCTGCAGCTGACTGCAACCTTGAGGA	1274245	2	1	-
										AACTGCGGAAGTAGGGACAGTGACGC	1274269	34	1	-
										TGAACTGCGGAAGTAGGGACAGTGACGC	1274269	9	1	-
										TTGAACTGCGGAAGTAGGGACAGTGACGC	1274269	21	1	-
										TGAACTGCGGAAGTAGGGACAGTGAC	1274271	5	1	-
										TGAACTGCGGAAGTAGGGACAGT	1274274	1	1	-
										TGGGGATTGAACTGCGGAAGTAGGGACAGT	1274274	5	1	-
										TGGGGATTGAACTGCGGAAGTAGGGACAG	1274275	16	1	-
										TGGGGATTGAACTGCGGAAGTAGGGAC	1274277	19	1	-
										TCCTGGGGATTGAACTGCGGAAGTAGGGA	1274278	2	1	-
										TGGGGATTGAACTGCGGAAGTAG	1274281	3	1	-
										TGGGTGTTGAGGGTCCTGGGGATTGA	1274294	6	1	-
										TTCCAGAAGAGAAAATGGGTGTTGAGGGT	1274306	45	1	-
										TTTCCAGAAGAGAAAATGGGTGTTGAGGGT	1274306	7	1	-
										TTTCCAGAAGAGAAAATGGGTGTTGAGGG	1274307	92	1	-
										TTCCAGAAGAGAAAATGGGTGTTGAGGG	1274307	34	1	-
										TTCCAGAAGAGAAAATGGGTGTTGAGG	1274308	18	1	-
										TTTCCAGAAGAGAAAATGGGTGTTGAGG	1274308	29	1	-
										TCATTTCCAGAAGAGAAAATGGGTGTTGAG	1274309	9	1	-
										TCATTTCCAGAAGAGAAAATGGGTGTTGA	1274310	22	1	-
										TTCATTTCCAGAAGAGAAAATGGGTGTTGA	1274310	5	1	-
										TGGGGGTTCATTTCCAGAAGAGAAAATGG	1274317	8	1	-
										TAAACTGAAGTCATAGTGTGGGGGTTCAT	1274335	1	1	-
										TAAATAAACTGAAGTCATAGTGTGGGGGT	1274339	6	1	-
										ATAAATAAACTGAAGTCATAGTGTGGGGG	1274340	40	1	-
										TAAATAAATAAACTGAAGTCATAGTGTGGGGG	1274340	1	1	-
										AATAAATAAACTGAAGTCATAGTGTGGGGG	1274340	113	1	-
										AAATAAATAAACTGAAGTCATAGTGTGGGG	1274341	2	1	-
										AATAAATAAACTGAAGTCATAGTGTGGGG	1274341	869	1	-
										TAAATAAATAAACTGAAGTCATAGTGTGGGG	1274341	3	1	-
										TAAATAAACTGAAGTCATAGTGTGGG	1274342	1	1	-
										TAAATAAATAAACTGAAGTCATAGTGTGGG	1274342	238	1	-
										AATAAATAAACTGAAGTCATAGTGTGGG	1274342	180	1	-
										AAATAAATAAACTGAAGTCATAGTGTGGG	1274342	524	1	-
										TAAATAAACTGAAGTCATAGTGTGG	1274343	16	1	-
										TAAACTGAAGTCATAGTGTGG	1274343	1	1	-
										TAAATAAATAAACTGAAGTCATAGTGTGG	1274343	267	1	-
										ATAAATAAATAAACTGAAGTCATAGTGTGG	1274343	5	1	-
										AAATAAATAAACTGAAGTCATAGTGTGG	1274343	120	1	-
										AATAAATAAATAAACTGAAGTCATAGTGTGG	1274343	4	1	-
										AATAAATAAACTGAAGTCATAGTGTGG	1274343	27	1	-
										TAAATAAATAAACTGAAGTCATAGTGTG	1274344	1	1	-
										TGCACCATCAGAACAGATTCAGCCTGTTAA	1274391	3	1	-
										TGCACCATCAGAACAGATTCAGCCTGTTA	1274392	21	1	-
										TAGTCACCTGCACCATCAGAACAGATTCAGC	1274398	4	1	-
										TAGTCACCTGCACCATCAGAACAGA	1274404	7	1	-
										CCCTATAGTCACCTGCACCATCAGAACAG	1274405	15	1	-
										TCCCTTCCGTCTCTAGGCCTGTATATCGG	1274555	4	1	-
										TGCGACAGTCGACAGGCGGTGACAGGG	1274654	21	1	-
										TACATGCGACAGTCGACAGGCGGTGACAGG	1274655	7	1	-
										AAGTACATGCGACAGTCGACAGGCGGTGA	1274659	1	1	-
										TGGGAAAGTACATGCGACAGTCGACAGGC	1274664	239	1	-
										TGGGAAAGTACATGCGACAGTCGACAGG	1274665	68	1	-
										TGGGAAAGTACATGCGACAGTCGAC	1274668	7	1	-
										TGGTCAGCAAGAGGACCCACGAAGCAGGA	1274714	20	1	-
										AAACTGGAGAATGGCTGTTCGAGCTCAGC	1274792	4	1	-
										GAAACTGGAGAATGGCTGTTCGAGCTCAGC	1274792	11	1	-
										GAAACTGGAGAATGGCTGTTCGAGCTCA	1274794	1	1	-
										CTGGAGAATGGCTGTTCGAGC	1274797	1	1	-
										TAGGGAAACTGGAGAATGGCTGTTCGAGC	1274797	632	1	-
										GGGAAACTGGAGAATGGCTGTTCGAGC	1274797	2	1	-
										TAGGGAAACTGGAGAATGGCTGTTCGA	1274799	18	1	-
										TGGGGAAGCCTAGGGAAACTGGAGAATG	1274808	27	1	-
										TCTGAGCTCAATGTGTGGCACCCCAGGCC	1274861	29	1	-
										TCTGAGCTCAATGTGTGGCACCCCAGGC	1274862	37	1	-
										GAAACGGCCTCAGCTCTTACTCAACGCTGA	1274985	7	1	-
										TGGGAAACGGCCTCAGCTCTTACTCAACGCT	1274987	1	1	-
										TGGGAAACGGCCTCAGCTCTTACTCAACGC	1274988	15	1	-
										TTGGGAAACGGCCTCAGCTCTTACTCAACGC	1274988	56	1	-
										TTGGGAAACGGCCTCAGCTCTTACTCAAC	1274990	14	1	-
										TTGGGAAACGGCCTCAGCTCTTACTCAA	1274991	11	1	-
										TTGGGAAACGGCCTCAGCTCTTACTCA	1274992	19	1	-
										TTGGGAAACGGCCTCAGCTCTTACTC	1274993	2	1	-
										TGCTGTTTGGGAAACGGCCTCAGC	1275001	4	1	-
										TATTTGGGAAACGGCCTCCTCGGGCCTAGGC	1275063	25	2	-
										TTGGGAAACGGCCTCCTCGGGCCTAGGC	1275063	18	2	-
										TTGGGAAACGGCCTCCTCGGGC	1275069	8	2	-
										TATTTGGGAAACGGCCTCCTCGGGC	1275069	1	2	-
										TCACTATTTGGGAAACGGCCTCCTCGGGC	1275069	34	2	-
										CACTATTTGGGAAACGGCCTCCTCGGG	1275070	1	2	-
										TCACTATTTGGGAAACGGCCTCCTCGGG	1275070	324	2	-
										TCACTATTTGGGAAACGGCCTCCTCGG	1275071	10	2	-
										TGAGCCTCACTATTTGGGAAACGGCCTC	1275076	16	2	-
										TTGCTGTTTGGGGAATGGCTTCCCTGGGC	1275141	20	1	-
										TATTTGGGAAACGGCCTCCTCGGGCCTAGGC	1275171	25	2	-
										TTGGGAAACGGCCTCCTCGGGCCTAGGC	1275171	18	2	-
										TTGGGAAACGGCCTCCTCGGGC	1275177	8	2	-
										TATTTGGGAAACGGCCTCCTCGGGC	1275177	1	2	-
										TCACTATTTGGGAAACGGCCTCCTCGGGC	1275177	34	2	-
										CACTATTTGGGAAACGGCCTCCTCGGG	1275178	1	2	-
										TCACTATTTGGGAAACGGCCTCCTCGGG	1275178	324	2	-
										TCACTATTTGGGAAACGGCCTCCTCGG	1275179	10	2	-
										TGAGCCTCACTATTTGGGAAACGGCCTC	1275184	16	2	-
										TGCTTGGGAAATTGGGAAAGGC	1275319	7	1	-
										TGGGGAAATTGCTTGGGAAATTGGGAAAG	1275321	6	1	-
										TCTGGGGAAATTGCTTGGGAAATTGGGAA	1275323	4	1	-
										TCTGGGGAAATTGCTTGGGAAATTGGGA	1275324	3	1	-
										GTCTGGGGAAATTGCTTGGGAAATTGGGA	1275324	7	1	-
										ACGTCTGGGGAAATTGCTTGGGAAA	1275330	1	1	-
										TAACGTCTGGGGAAATTGCTTGGGAAA	1275330	9	1	-
										TAGTAACGTCTGGGGAAATTGCTTGGGAAA	1275330	3	1	-
										TAGTAACGTCTGGGGAAATTGCTTGGGAA	1275331	10	1	-
										TAGTAACGTCTGGGGAAATTGCTTGGGA	1275332	69	1	-
										TAGTAACGTCTGGGGAAATTGCTTGG	1275334	30	1	-
										TAACACAAGGTAGTAACGTCTGGGGAAAT	1275341	2	1	-
										TAACACAAGGTAGTAACGTCTGGGGAAA	1275342	18	1	-
										TAACACAAGGTAGTAACGTCTGGGGAA	1275343	1	1	-
										TAACACAAGGTAGTAACGTCTGGGGA	1275344	5	1	-
										GAGGATAACACAAGGTAGTAACGTCTGGGG	1275345	63	1	-
										TGAGGATAACACAAGGTAGTAACGTCTGGGG	1275345	194	1	-
										TAACACAAGGTAGTAACGTCTGGG	1275346	1	1	-
										GAGGATAACACAAGGTAGTAACGTCTGGG	1275346	1	1	-
										TGAGGATAACACAAGGTAGTAACGTCTGGG	1275346	884	1	-
										TGAGGATAACACAAGGTAGTAACGTCTGG	1275347	955	1	-
										TGAGGATAACACAAGGTAGTAACGTCTG	1275348	3	1	-
										TGAGGATAACACAAGGTAGTAACGTCT	1275349	9	1	-
										CCTCAAGGTGGTTGTGAGGATAACACAAGG	1275360	10	1	-
										CTCAAGGTGGTTGTGAGGATAACACAAGG	1275360	4	1	-
										CCTCAAGGTGGTTGTGAGGATAACACAAG	1275361	11	1	-
										TACCTCAAGGTGGTTGTGAGGATAACA	1275365	5	1	-
										TACCTCAAGGTGGTTGTGAGGATAAC	1275366	5	1	-
										TACCTCAAGGTGGTTGTGAGGATAA	1275367	1	1	-
										TAAAGCCTACCTCAAGGTGGTTGTGAGG	1275371	9	1	-
										TGCTAAAGCCTACCTCAAGGTGGTTGTGA	1275373	1	1	-
										TGCTAAAGCCTACCTCAAGGTGGTTGTG	1275374	27	1	-
										TCCAGCAGGGCTGCTAAAGCCTACCTCAA	1275384	6	1	-
										TTATCCAGCAGGGCTGCTAAAGCCTACCTCA	1275385	1	1	-
										TGTCACTCTGATGGAAGCCAGACCAGCCGC	1275479	24	1	-
										TCCTGTCACTCTGATGGAAGCCAGACCAGC	1275482	6	1	-
										TGTCACTCTGATGGAAGCCAGACCAGC	1275482	26	1	-
										TTCCTGTCACTCTGATGGAAGCCAGAC	1275486	2	1	-
										TCACTTCCTGTCACTCTGATGGA	1275494	3	1	-
										TGGGCTAAGGCAGGCCTGGGCTTGGACC	1275524	3	1	-
										AAAGAGGAAAGGCCATGGCTTGAAAGGA	1275586	1	1	-
										TGGAAGAACTGGAAGAGAAAGAGGAAAGG	1275602	1	1	-
										GAAATAAATGGAAGAACTGGAAGAGAAA	1275611	1	1	-
										AAGAAATAAATGGAAGAACTGGAAGAGAA	1275612	1	1	-
										AAGAAATAAATGGAAGAACTGGAAGAGA	1275613	1	1	-
										AAGAAATAAATGGAAGAACTGGAAGAG	1275614	2	1	-
										AGCAAAGAAATAAATGGAAGAACTGGAAG	1275616	1	1	-
										AGAGCAAAGAAATAAATGGAAGAACTGGA	1275618	7	1	-
										GAGAGCAAAGAAATAAATGGAAGAACTGGA	1275618	2	1	-
										TGGGAGAGCAAAGAAATAAATGGAAGAAC	1275622	45	1	-
										TGGGAGAGCAAAGAAATAAATGGAAGAA	1275623	5	1	-
										TGGGAGAGCAAAGAAATAAATGGAAGA	1275624	3	1	-
										TGTCAACGGAGGAGGGGAAATGGGAGAGC	1275642	10	1	-
										TAACTGTCAACGGAGGAGGGGAAATGGGA	1275646	19	1	-
										TTAACTGTCAACGGAGGAGGGGAAATGGGA	1275646	6	1	-
										TAACTGTCAACGGAGGAGGGGAAATGGG	1275647	18	1	-
										AAAAATTAACTGTCAACGGAGGAGGGGA	1275653	6	1	-
										GAAAAATTAACTGTCAACGGAGGAGGGGA	1275653	1	1	-
										GAAAAATTAACTGTCAACGGAGGAGGGG	1275654	15	1	-
										CGAAAAATTAACTGTCAACGGAGGAGGGG	1275654	17	1	-
										TCCACAACCGAAAAATTAACTGTCAACGGA	1275661	8	1	-
										TGTCCACAACCGAAAAATTAACTGTCAACGG	1275662	18	1	-
										TGTCCACAACCGAAAAATTAACTGTCAAC	1275664	19	1	-
										TCAGCAGCACGGAAGCTGTCCACAACCGAA	1275679	2	1	-
										CAGCAGCACGGAAGCTGTCCACAAC	1275683	5	1	-
										TTGTCAGCAGCACGGAAGCTGTCCACA	1275685	7	1	-
										TAGGACTGTTGTCAGCAGCACGGAAGC	1275693	1	1	-
										TCCTGTAGGACTGTTGTCAGCAGCACGGA	1275696	132	1	-
										TCCTGTAGGACTGTTGTCAGCAGCACGG	1275697	23	1	-
										GTCACACGCCTCTCCTGTAGGACTGTTGT	1275708	3	1	-
										GAAGCCAGTGTGAGCTCTTGGGGTTCC	1275751	27	1	-
										TAGACGCGTCTTTGAGAAGCCAGTGTGAGC	1275763	1	1	-
										TTAGACGCGTCTTTGAGAAGCCAGTGTGAG	1275764	13	1	-
										TAGACGCGTCTTTGAGAAGCCAGTGTGAG	1275764	43	1	-
										TTAGACGCGTCTTTGAGAAGCCAGTGTGA	1275765	121	1	-
										TTTAGACGCGTCTTTGAGAAGCCAGTGTG	1275766	2	1	-
										TAGACGCGTCTTTGAGAAGCCAGTGT	1275767	3	1	-
										TGGTTAGTTTTAGACGCGTCTTTGAGAAGC	1275773	8	1	-
										TTGGTTAGTTTTAGACGCGTCTTTGAGAAG	1275774	2	1	-
										TGGTTAGTTTTAGACGCGTCTTTGAGAAG	1275774	22	1	-
										TTGGTTAGTTTTAGACGCGTCTTTGAGAA	1275775	3	1	-
										TGGTTAGTTTTAGACGCGTCTTTGAGAA	1275775	2	1	-
										TTGGTTAGTTTTAGACGCGTCTTTGAGA	1275776	2	1	-
										TTTGGTTAGTTTTAGACGCGTCTTTGAGA	1275776	1	1	-
										GGTTAGTTTTAGACGCGTCTTTGAG	1275777	6	1	-
										AGTTTGGTTAGTTTTAGACGCGTCTTTGA	1275778	5	1	-
										CAGTTTGGTTAGTTTTAGACGCGTCTTTGA	1275778	2	1	-
										GAGCCAGTTTGGTTAGTTTTAGACGCGTC	1275783	10	1	-
										GAGGAGCCAGTTTGGTTAGTTTTAGACGCGT	1275784	3	1	-
										GGAGCCAGTTTGGTTAGTTTTAG	1275790	16	1	-
										TTTAAAGGGCGAAGAGCAGGCCCAGAGGAGC	1275808	1	1	-
										TTTAAAGGGCGAAGAGCAGGCCCAGAGGAG	1275809	4	1	-
										TTTAAAGGGCGAAGAGCAGGCCCAGAGGA	1275810	8	1	-
										TTTAAAGGGCGAAGAGCAGGCCCAGAGG	1275811	4	1	-
										TATTTAAAGGGCGAAGAGCAGGCCCAGAG	1275812	12	1	-
										TTTATTTAAAGGGCGAAGAGCAGGCCCAGA	1275813	6	1	-
										TTATTTAAAGGGCGAAGAGCAGGCCCAGA	1275813	4	1	-
										TGCATTTATTTAAAGGGCGAAGAGCAGGC	1275818	3	1	-
										TATTTAAAGGGCGAAGAGCAGG	1275819	2	1	-
										TGGAACCACACGTGCATTTATTTAAAGGGC	1275829	40	1	-
										TTGGAACCACACGTGCATTTATTTAAAGGG	1275830	11	1	-
										TGGAACCACACGTGCATTTATTTAAAGGG	1275830	10	1	-
										CCTTTAAATAAATGCACGTGTGGT	1275831	3	1	+
										TTGGAACCACACGTGCATTTATTTAAAGG	1275831	5	1	-
										TTTGGAACCACACGTGCATTTATTTAAAGG	1275831	4	1	-
										TGGAACCACACGTGCATTTATTTA	1275835	12	1	-
										TGAATTTGGAACCACACGTGCATTTATTTA	1275835	24	1	-
										TGGAACCACACGTGCATTTA	1275839	1	1	-
										TGAATTTGGAACCACACGTGC	1275844	13	1	-
										TGGTCAAGCTGAATTTGGAACCACACGTG	1275845	73	1	-
										TGGTCAAGCTGAATTTGGAACCACACGT	1275846	14	1	-
										TGGTCAAGCTGAATTTGGAACCAC	1275850	4	1	-
										TGGTCAAGCTGAATTTGGAACCA	1275851	2	1	-
										TGGTCAAGCTGAATTTGGAACC	1275852	6	1	-
										TGGAGTTGGTCAAGCTGAATTTGGAACC	1275852	6	1	-
										ACGTGGAGTTGGTCAAGCTGAATTTGGAACC	1275852	13	1	-
										TGGAGTTGGTCAAGCTGAATTTGGAAC	1275853	38	1	-
										CGTGGAGTTGGTCAAGCTGAATTTGGAAC	1275853	3	1	-
										ACGTGGAGTTGGTCAAGCTGAATTTGGAAC	1275853	84	1	-
										CACGTGGAGTTGGTCAAGCTGAATTTGGAA	1275854	2	1	-
										ACGTGGAGTTGGTCAAGCTGAATTTGGAA	1275854	49	1	-
										TGGAGTTGGTCAAGCTGAATTTGGA	1275855	5	1	-
										CACGTGGAGTTGGTCAAGCTGAATTTGGA	1275855	25	1	-
										ACGTGGAGTTGGTCAAGCTGAATTTGGA	1275855	102	1	-
										GTGGAGTTGGTCAAGCTGAATTTGGA	1275855	1	1	-
										GTGGAGTTGGTCAAGCTGAATTTGG	1275856	1	1	-
										TGGAGTTGGTCAAGCTGAATTTGG	1275856	1	1	-
										ACGTGGAGTTGGTCAAGCTGAATTTGG	1275856	66	1	-
										TGGAGTTGGTCAAGCTGAATTTG	1275857	7	1	-
										CCCACGTGGAGTTGGTCAAGCTGAATTTG	1275857	11	1	-
										GCTCACACCCACGTGGAGTTGGTCAAGC	1275865	8	1	-
										AGAGTTCTTGGGATTTGTGCCCAGCGCTC	1275971	8	1	-
										AACACAAAGAGTTCTTGGGATTTGTGCCC	1275978	32	1	-
										AACACAAAGAGTTCTTGGGATTTGTGCC	1275979	1	1	-
										AACACAAAGAGTTCTTGGGATTTGTGC	1275980	13	1	-
										TCCAAAACACAAAGAGTTCTTGGGATTTGT	1275982	23	1	-
										TCCAAAACACAAAGAGTTCTTGGGATTTG	1275983	66	1	-
										TCCAAAACACAAAGAGTTCTTGGGAT	1275986	1	1	-
										TCCAAAACACAAAGAGTTCTTGG	1275989	97	1	-
										TACTGTCGATACACAAGCTCCCTCTACCGGC	1276034	19	1	-
										TCATTTACTGTCGATACACAAGCTCCCTC	1276041	19	1	-
										TTTTGTCTCATTTACTGTCGATACACAAGC	1276047	13	1	-
										TTGTCTCATTTACTGTCGATACACAAGC	1276047	3	1	-
										TTTTGTCTCATTTACTGTCGATACACAAG	1276048	1	1	-
										TCATTTTGTCTCATTTACTGTCGATACACA	1276050	7	1	-
										TTCATTTTGTCTCATTTACTGTCGATACACA	1276050	3	1	-
										TTCATTTTGTCTCATTTACTGTCGATACAC	1276051	10	1	-
										TTCATTTTGTCTCATTTACTGTCGATAC	1276053	6	1	-
										TACTCTTCATTTTGTCTCATTTACTGTCGA	1276056	9	1	-
										TTACTCTTCATTTTGTCTCATTTACTGTC	1276058	4	1	-
										TAGGAAGAGAAACAACCCCAGGGGCTGGTT	1276086	5	1	-
										TAGGAAGAGAAACAACCCCAGGGGCTGGT	1276087	1	1	-
										AAACGTAGGAAGAGAAACAACCCCAGGGGC	1276091	16	1	-
										AACGTAGGAAGAGAAACAACCCCAGGGGC	1276091	104	1	-
										GAGGAGAAAACGTAGGAAGAGAAACAAC	1276100	6	1	-
										TTCAAGAGGAGAAAACGTAGGAAGAGAAAC	1276103	5	1	-
										CAAGAGGAGAAAACGTAGGAAGAGAAAC	1276103	2	1	-
										TCAAGAGGAGAAAACGTAGGAAGAGAAAC	1276103	3	1	-
										TCAAGAGGAGAAAACGTAGGAAGAGAA	1276105	1	1	-
										TTCAAGAGGAGAAAACGTAGGAAGAGA	1276106	9	1	-
										TCAAGAGGAGAAAACGTAGGAAGA	1276108	1	1	-
										TGGCAGTTCAAGAGGAGAAAACGTAGGAA	1276110	2	1	-
										TTGGCAGTTCAAGAGGAGAAAACGTAGGA	1276111	30	1	-
										TGGCAGTTCAAGAGGAGAAAACGTAGGA	1276111	33	1	-
										TTCAAGAGGAGAAAACGTAGG	1276112	4	1	-
										TGGCAGTTCAAGAGGAGAAAACGTAGG	1276112	28	1	-
										TTGGCAGTTCAAGAGGAGAAAACGTAGG	1276112	74	1	-
										CCCTTGGCAGTTCAAGAGGAGAAAACGTA	1276114	6	1	-
										TTAACCCCTTGGCAGTTCAAGAGGAGAAAA	1276118	1	1	-
										GGTTAACCCCTTGGCAGTTCAAGAGGAGA	1276121	1	1	-
										TCAAGGTTAACCCCTTGGCAGTTCAAGAGGA	1276123	2	1	-
										TCAAGGTTAACCCCTTGGCAGTTCAAGAGG	1276124	45	1	-
										TTCAAGGTTAACCCCTTGGCAGTTCAAGA	1276126	2	1	-
										TGGGCAGGGTTCAAGGTTAACCCCTTG	1276137	22	1	-
										TATAAATCTGCCTCTGCCCTGAACCGTTGG	1276167	145	1	-
										TCATTATAAATCTGCCTCTGCCCTGAACC	1276172	8	1	-
										TTCATTATAAATCTGCCTCTGCCCTGAAC	1276173	7	1	-
										TCATTATAAATCTGCCTCTGCCCTGAAC	1276173	9	1	-
										TCATTATAAATCTGCCTCTGCCCTGAA	1276174	5	1	-
										TAAGCTCTGACTCCCTTCATTATAAATCTGC	1276186	40	1	-
										TGAACTTAAGCTCTGACTCCCTTCATTATA	1276193	28	1	-
										TGAACTTAAGCTCTGACTCCCTTCATTAT	1276194	2	1	-
										TGAACTTAAGCTCTGACTCCCTTCATTA	1276195	2	1	-
										TAAAAATATCTTCTCTTAGATCAATTTTCCA	1276274	1	1	-
										TAAAAATATCTTCTCTTAGATCAATTTTCC	1276275	3	1	-
										TAAAAATATCTTCTCTTAGATCAATTTTC	1276276	9	1	-
										AAACAATGGGCCTCAACCACCCCGTAAA	1276301	1	1	-
										CAGCAGAAAGAAACAATGGGCCTCAACCAC	1276309	16	1	-
										TTGGCAGCAGAAAGAAACAATGGGCCTCAAC	1276312	7	1	-
										CAGCAGAAAGAAACAATGGGCCTCAAC	1276312	8	1	-
										TGGCAGCAGAAAGAAACAATGGGC	1276318	19	1	-
										AGACAATTGGCAGCAGAAAGAAACAATGGGC	1276318	17	1	-
										GACAATTGGCAGCAGAAAGAAACAATGGGC	1276318	135	1	-
										GACAATTGGCAGCAGAAAGAAACAATGGG	1276319	13	1	-
										AGACAATTGGCAGCAGAAAGAAACAATGGG	1276319	32	1	-
										TGACCAAGACAATTGGCAGCAGAAAGAAA	1276326	2	1	-
										TGACCAAGACAATTGGCAGCAGAAAGAA	1276327	2	1	-
										CAGGAAATGTGTGACCAAGACAATTGGC	1276338	26	1	-
										ACAGGAAATGTGTGACCAAGACAATTGG	1276339	16	1	-
										GACAGGAAATGTGTGACCAAGACAATTGG	1276339	28	1	-
										TAGCCACTCGGGCAGGACAGGAAATGTGT	1276354	3	1	-
										TTAGCCACTCGGGCAGGACAGGAAATGT	1276356	5	1	-
										TCCTCTTTAGCCACTCGGGCAGGACAGGAA	1276360	3	1	-
										TCTTTAGCCACTCGGGCAGGACAGGA	1276361	1	1	-
										TACCTTCCTCTTTAGCCACTCGGGCAGGAC	1276365	5	1	-
										TTACCTTCCTCTTTAGCCACTCGGGCAGGAC	1276365	11	1	-
										TTACCTTCCTCTTTAGCCACTCGGGCAGGA	1276366	21	1	-
										TACCTTCCTCTTTAGCCACTCGGGCAGGA	1276366	9	1	-
										TTTACCTTCCTCTTTAGCCACTCGGGCAGGA	1276366	11	1	-
										TTTTACCTTCCTCTTTAGCCACTCGGGCAGG	1276367	1	1	-
										TACCTTCCTCTTTAGCCACTCGGGCAGG	1276367	14	1	-
										TACCTTCCTCTTTAGCCACTCGGGCAG	1276368	3	1	-
										TTTTACCTTCCTCTTTAGCCACTCGGGCA	1276369	11	1	-
										TTACCTTCCTCTTTAGCCACTCGGGC	1276370	5	1	-
										TCCCAATTTTACCTTCCTCTTTAGCC	1276378	15	1	-
										TGACCATAAAGCACGTGAATATATCCCAC	1276423	10	1	-
										ATAAAGCACGTGAATATATCC	1276426	1	1	-
										GAAGTGACCATAAAGCACGTGAATATATCC	1276426	12	1	-
										TAGAAGTGACCATAAAGCACGTGAATATATC	1276427	17	1	-
										GAAGTGACCATAAAGCACGTGAATATATC	1276427	15	1	-
										TAGAAGTGACCATAAAGCACGTGAATATA	1276429	12	1	-
										TAAGCGGGACTAGAAGTGACCATAAAGCACGT	1276436	9	1	-
										TAAGCGGGACTAGAAGTGACCATAAAGCAC	1276438	30	1	-
										TTTAAGCGGGACTAGAAGTGACCATAAAGCA	1276439	4	1	-
										TTTAAGCGGGACTAGAAGTGACCATAAAGC	1276440	31	1	-
										TAAGCGGGACTAGAAGTGACCATAAAGC	1276440	11	1	-
										ATTTAAGCGGGACTAGAAGTGACCATAAA	1276442	7	1	-
										ATTTAAGCGGGACTAGAAGTGACCATAA	1276443	3	1	-
										TAATTTAAGCGGGACTAGAAGTGACCATA	1276444	12	1	-
										ATTTAAGCGGGACTAGAAGTGACCATA	1276444	12	1	-
										ATTTAAGCGGGACTAGAAGTGACCA	1276446	3	1	-
										TAGTAATTTAAGCGGGACTAGAAGTGACC	1276447	113	1	-
										ATTTAAGCGGGACTAGAAGTGAC	1276448	4	1	-
										TTTAAGCGGGACTAGAAGTGAC	1276448	5	1	-
										TAATTTAAGCGGGACTAGAAGTGAC	1276448	10	1	-
										TAGTAATTTAAGCGGGACTAGAAGTGAC	1276448	166	1	-
										ATTTAAGCGGGACTAGAAGTGA	1276449	2	1	-
										TAGTAATTTAAGCGGGACTAGAAGTGA	1276449	85	1	-
										TAGTAATTTAAGCGGGACTAGAAGTG	1276450	28	1	-
										TTAGCCGTAGTAATTTAAGCGGGACTAGAAGT	1276451	1	1	-
										TAGCCGTAGTAATTTAAGCGGGACTAGAAGT	1276451	7	1	-
										GCCGTAGTAATTTAAGCGGGACTAGAAGT	1276451	1	1	-
										TAGCCGTAGTAATTTAAGCGGGACTAGAAG	1276452	2	1	-
										TAGTAATTTAAGCGGGACTAGA	1276454	2	1	-
										TTAGCCGTAGTAATTTAAGCGGGACTAGA	1276454	4	1	-
										AATTAGCCGTAGTAATTTAAGCGGGACTAG	1276455	7	1	-
										TACGCACCAAAATTAGCCGTAGTAATTTAAG	1276464	4	1	-
										TAGGCATTTACGCACCAAAATTAGCCGTAGT	1276472	65	1	-
										TAGGCATTTACGCACCAAAATTAGCCGTAG	1276473	41	1	-
										TAGGCATTTACGCACCAAAATTAGCCGTA	1276474	119	1	-
										CAACGATAGGCATTTACGCACCAAAATTAGC	1276478	17	1	-
										TCAACGATAGGCATTTACGCACCAAAATTAGC	1276478	20	1	-
										TCAACGATAGGCATTTACGCACCAAAATTA	1276480	2	1	-
										TTCTCAACGATAGGCATTTACGCACCAAAA	1276483	1	1	-
										TCTCAACGATAGGCATTTACGCACCAAAA	1276483	6	1	-
										TTCTCAACGATAGGCATTTACGCACCAAA	1276484	5	1	-
										TTTTCTCAACGATAGGCATTTACGCACCAA	1276485	3	1	-
										TTTTTCTCAACGATAGGCATTTACGCACC	1276487	15	1	-
										TGCTTTTTTCTCAACGATAGGCATTTACGCA	1276489	15	1	-
										TGCTTTTTTCTCAACGATAGGCATTTACGC	1276490	84	1	-
										TCTGCTTTTTTCTCAACGATAGGCATTTAC	1276492	4	1	-
										TCCAATTCTGCTTTTTTCTCAACGATAGGCA	1276497	1	1	-
										TCCAATTCTGCTTTTTTCTCAACGATAGGC	1276498	8	1	-
										TTCTGCTTTTTTCTCAACGATAGG	1276499	5	1	-
										TGATCCAATTCTGCTTTTTTCTCAACGATA	1276501	9	1	-
										TCATGCCATGGGCTGATCCAATTCTGC	1276517	84	1	-
										ATCATGCCATGGGCTGATCCAATTCTGC	1276517	1	1	-
										TATCATGCCATGGGCTGATCCAATTCTGC	1276517	65	1	-
										TAACTATCATGCCATGGGCTGATCCAATTC	1276520	8	1	-
										TAACTATCATGCCATGGGCTGATCCAATT	1276521	3	1	-
										TAACTATCATGCCATGGGCTGATCC	1276525	1	2	-
										TAAGCAGATGCCTTAACTATCATGCCATGGG	1276532	58	1	-
										TAAGCAGATGCCTTAACTATCATGCCATGG	1276533	171	1	-
										AAGCAGATGCCTTAACTATCATGCCATGG	1276533	13	1	-
										TGGTAAGCAGATGCCTTAACTATCATGCC	1276537	38	1	-
										TAAGCAGATGCCTTAACTATCATGC	1276538	7	1	-
										TGGTAAGCAGATGCCTTAACTATCATGC	1276538	60	1	-
										ACTCAAACTGGCCAACCGGCCACGTGGTAAGC	1276558	6	1	-
										ACTCAAACTGGCCAACCGGCCACGTGGTAAG	1276559	11	1	-
										ACTCAAACTGGCCAACCGGCCACGTGGTAA	1276560	2	1	-
										TGGGACTCAAACTGGCCAACCGGCCACGTGGT	1276562	7	1	-
										GGGACTCAAACTGGCCAACCGGCCACGTGGT	1276562	36	1	-
										TGGGACTCAAACTGGCCAACCGGCCACGTGG	1276563	248	1	-
										TGGGACTCAAACTGGCCAACCGGCCACGTG	1276564	93	1	-
										TCTGGGACTCAAACTGGCCAACCGGCCACGTG	1276564	2	1	-
										CTGGGACTCAAACTGGCCAACCGGCCACGTG	1276564	1	1	-
										TGGGACTCAAACTGGCCAACCGG	1276571	19	1	-
										TGGGCATGTTTTTCAAGTCGCTGG	1276597	7	1	-
										GCACTGGGCATGTTTTTCAAGTCGCTGG	1276597	34	1	-
										GTGCACTGGGCATGTTTTTCAAGTCGCTGG	1276597	1	1	-
										TGCACTGGGCATGTTTTTCAAGTCGCTGG	1276597	10	1	-
										TCACTATAATATAGTCCCTTTTCC	1276661	4	1	-
										TAGATAATCCTGCCTTTAAAAAAAAAA	1276785	1	1	-
										TAGATAATCCTGCCTTTAAAAAAA	1276788	1	1	-
										TGGAGAGAATAGATAATCCTGCCTTTA	1276794	9	1	-
										CTAATGGAGAGAATAGATAATCCTGCCTTT	1276795	3	1	-
										TTCTAATGGAGAGAATAGATAATCCTGCC	1276798	9	1	-
										TTTCTAATGGAGAGAATAGATAATCCTGCC	1276798	6	1	-
										TTCTAATGGAGAGAATAGATAATCCTGC	1276799	11	1	-
										TTTCTAATGGAGAGAATAGATAATCCTGC	1276799	9	1	-
										TATTATTTCTAATGGAGAGAATAGATAATC	1276803	1	1	-
										TATTATTTCTAATGGAGAGAATAGATAAT	1276804	1	1	-
										TTTTGTATTATTTCTAATGGAGAGAATAGA	1276808	1	1	-
										TTTTGTATTATTTCTAATGGAGAGAATAG	1276809	1	1	-
										TTCTTTTGTATTATTTCTAATGGAGAGA	1276813	1	1	-
										TGCGACAATTCTTTTGTATTATTTCTAATG	1276819	15	1	-
										TGCGACAATTCTTTTGTATTATTTCTAA	1276821	1	1	-
										TGCGACAATTCTTTTGTATTATTTCTA	1276822	7	1	-
										TGTGATCACCTTTTTGTGCGACAATTC	1276838	2	1	-
										TTCTGTGATCACCTTTTTGTGCGACA	1276842	8	1	-
										TGTTTTTTGGTTGCAGATTCTGTGATCACC	1276855	57	1	-
										TTTGGTTGCAGATTCTGTGATCA	1276857	6	1	-
										TGTTTTTTGGTTGCAGATTCTGTGATCA	1276857	6	1	-
										TGTTTTTTGGTTGCAGATTCTGTGATC	1276858	2	1	-
										TGTTTTTTGGTTGCAGATTCTGTGAT	1276859	1	1	-
										TGTTTTTTGGTTGCAGATTCTGTGA	1276860	5	1	-
										TGTTTTTTGGTTGCAGATTCTGTG	1276861	15	1	-
										TGTTTTTTGGTTGCAGATTCTGT	1276862	1	1	-
										TCTACCCACCCGTGTTTTTTGGTTGCAGA	1276868	4	1	-
										TTTCAATCTTCCCTTCCTCGAACTCTACCC	1276890	6	1	-
										TTAATACTAACTGCTAGACTTAATTTCATC	1276922	4	1	-
										TGACACTTAATACTAACTGCTAGACTTAA	1276929	4	1	-
										TGACACTTAATACTAACTGCTAGACTTA	1276930	21	1	-
										TGACACTTAATACTAACTGCTAGAC	1276933	18	1	-
										TGAGGATCCTGACACTTAATACTAACTGCT	1276937	7	1	-
										TGAGGATCCTGACACTTAATACTAACTGC	1276938	66	1	-
										GAGGATCCTGACACTTAATACTAACTGC	1276938	11	1	-
										GAGGGTGGGGTGGGGTTGAGG	1276962	1	1	-
										TAGAAACAATACAAATCGGAGGGTGGGGT	1276972	51	1	-
										CAATACAAATCGGAGGGTGGGG	1276973	2	1	-
										TAGAAACAATACAAATCGGAGGGTGGGG	1276973	128	1	-
										CAATACAAATCGGAGGGTGGG	1276974	2	1	-
										TAGAAACAATACAAATCGGAGGGTGGG	1276974	124	1	-
										CTCTAGAAACAATACAAATCGGAGGGTGGG	1276974	54	1	-
										TCTAGAAACAATACAAATCGGAGGGTGGG	1276974	75	1	-
										TCTAGAAACAATACAAATCGGAGGGTGG	1276975	16	1	-
										TAGAAACAATACAAATCGGAGGGTGG	1276975	35	1	-
										TGACCACTCTAGAAACAATACAAATCGGAGG	1276979	56	1	-
										TGACCACTCTAGAAACAATACAAATCGGAG	1276980	3	1	-
										TAAAGTTGACCACTCTAGAAACAATACAAATC	1276984	1	1	-
										TAAAGTTGACCACTCTAGAAACAATACAAAT	1276985	1	1	-
										TTAAAGTTGACCACTCTAGAAACAATACAAA	1276986	2	1	-
										TAAAGTTGACCACTCTAGAAACAATACAAA	1276986	2	1	-
										TTTTAAAGTTGACCACTCTAGAAACAATA	1276990	3	1	-
										TTTTAAAGTTGACCACTCTAGAAA	1276995	1	1	-
										GACAAATCTTTTAAAGTTGACCACTCTAGA	1276997	1	1	-
										GAAATGACAAATCTTTTAAAGTTGA	1277007	1	1	-
										TGAGAAAGGAAATGACAAATCTTTTAAAGT	1277010	4	1	-
										TAGGTTGAGAAAGGAAATGACAAATCTTT	1277016	2	1	-
										TTTAGGTTGAGAAAGGAAATGACAAATCTTT	1277016	4	1	-
										TAGGTTGAGAAAGGAAATGACAAATCTT	1277017	1	1	-
										TCATTTAGGTTGAGAAAGGAAATGACAAA	1277021	7	1	-
										TAATCATTTAGGTTGAGAAAGGAAATGACA	1277023	11	1	-
										TAATCATTTAGGTTGAGAAAGGAAATGAC	1277024	21	1	-
										TAATCATTTAGGTTGAGAAAGGAAATGA	1277025	12	1	-
										TAAAAAGCGGAAAAACAACCCCCCACAAA	1277059	2	1	-
										TTTAAAAAGCGGAAAAACAACCCCCCAC	1277062	13	1	-
										TATTTAAAAAGCGGAAAAACAACCCCCCA	1277063	2	1	-
										TAAAAAGCGGAAAAACAACCCCC	1277065	25	1	-
										TTATTTAAAAAGCGGAAAAACAACCCCC	1277065	4	1	-
										TATTTAAAAAGCGGAAAAACAACCC	1277067	7	1	-
										TATTTAAAAAGCGGAAAAACAAC	1277069	1	1	-
										TAAGCAATTATTTAAAAAGCGGAAAAACAAC	1277069	1	1	-
										TAAGCAATTATTTAAAAAGCGGAAAAACAA	1277070	1	1	-
										TAAGCAATTATTTAAAAAGCGGAAAAACA	1277071	1	1	-
										TGATAAGCAATTATTTAAAAAGCGGAAAAAC	1277072	17	1	-
										TGATAAGCAATTATTTAAAAAGCGGAAAAA	1277073	9	1	-
										TGATAAGCAATTATTTAAAAAGCGGAAAA	1277074	3	1	-
										TGATAAGCAATTATTTAAAAAGCGGAAA	1277075	1	1	-
										TGATAAGCAATTATTTAAAAAGCGGA	1277077	2	1	-
										TGATAAGCAATTATTTAAAAAGCGG	1277078	1	1	-
										CAACATTGATAAGCAATTATTTAAAAAGCGG	1277078	2	1	-
										TCAACATTGATAAGCAATTATTTAAAAAGC	1277080	20	1	-
										TTCAACATTGATAAGCAATTATTTAAAAAGC	1277080	3	1	-
										TCAACATTGATAAGCAATTATTTAAAAAG	1277081	1	1	-
										TTTCAACATTGATAAGCAATTATTTAAAAA	1277082	1	1	-
										TCAACATTGATAAGCAATTA	1277090	1	1	-
										TAGGGTGCTTTCAACATTGATAAGC	1277095	4	1	-
										GAAACTAGGGTGCTTTCAACATTGATAAGC	1277095	2	1	-
										GCCGAAGAGAAACTAGGGTGCTTTCAACAT	1277103	1	1	-
										TAGAAGACGAAGCCGAAGAGAAACTAGGGTG	1277113	55	1	-
										TTAGAAGACGAAGCCGAAGAGAAACTAGGGT	1277114	5	1	-
										TAGAAGACGAAGCCGAAGAGAAACTAGGGT	1277114	15	1	-
										TGAAGAATTGGTTAGAAGACGAAGCCGAA	1277127	22	1	-
										TGAAGAATTGGTTAGAAGACGAAGCCGA	1277128	1	1	-
										GCAAATGAAGAATTGGTTAGAAGACGAAGC	1277131	3	1	-
										CGCAAATGAAGAATTGGTTAGAAGACGAAGC	1277131	12	1	-
										CGCAAATGAAGAATTGGTTAGAAGACGAAG	1277132	12	1	-
										TGAAGAATTGGTTAGAAGACGAA	1277133	5	1	-
										AATGAAGAATTGGTTAGAAGACGAA	1277133	2	1	-
										TCGCAAATGAAGAATTGGTTAGAAGAC	1277136	4	1	-
										TGAGTCGCAAATGAAGAATTGGTTAGAAGA	1277137	49	1	-
										GAGTCGCAAATGAAGAATTGGTTAGAAGA	1277137	3	1	-
										TTGAGTCGCAAATGAAGAATTGGTTAGAAGA	1277137	2	1	-
										TTGAGTCGCAAATGAAGAATTGGTTAGAAG	1277138	8	1	-
										TGAGTCGCAAATGAAGAATTGGTTAGAAG	1277138	31	1	-
										TTGAGTCGCAAATGAAGAATTGGTTAGAA	1277139	6	1	-
										TGAGTCGCAAATGAAGAATTGGTTAGAA	1277139	2	1	-
										TTGAGTCGCAAATGAAGAATTGGTTAGA	1277140	5	1	-
										TCTTGAGTCGCAAATGAAGAATTGGTTAGA	1277140	1	1	-
										TCTTGAGTCGCAAATGAAGAATTGGTTAG	1277141	3	1	-
										TGAGTCGCAAATGAAGAATTGGTTA	1277142	4	1	-
										TGAGTCGCAAATGAAGAATTGGTT	1277143	2	1	-
										TTGAGTCGCAAATGAAGAATTGGT	1277144	2	1	-
										TGAGTCGCAAATGAAGAATTGGT	1277144	1	1	-
										GAGTCTTGAGTCGCAAATGAAGAATTGGT	1277144	29	1	-
										AGAGTCTTGAGTCGCAAATGAAGAATTGGT	1277144	7	1	-
										TGAGTCGCAAATGAAGAATTGG	1277145	1	1	-
										TGAAGAGTCTTGAGTCGCAAATGAAGAATT	1277147	7	1	-
										TGAAGAGTCTTGAGTCGCAAATGAAGAAT	1277148	3	1	-
										TGAAGAGTCTTGAGTCGCAAATGAAGAA	1277149	6	1	-
										TGAAGAGTCTTGAGTCGCAAATGAAGA	1277150	16	1	-
										TGAAGAGTCTTGAGTCGCAAATGAAG	1277151	4	1	-
										TGAAGAGTCTTGAGTCGCAAATGAA	1277152	5	1	-
										TGAAGAGTCTTGAGTCGCAAATGA	1277153	3	1	-
										TGTCATGAAGAGTCTTGAGTCGCAAATGA	1277153	7	1	-
										CCAGTCTGTCATGAAGAGTCTTGAGTCGC	1277159	12	1	-
										TCCAGTCTGTCATGAAGAGTCTTGAGTCGC	1277159	38	1	-
										TGGAAATCCAGTCTGTCATGAAGAGTCTT	1277166	2	1	-
										TGGAAATCCAGTCTGTCATGAAGAGT	1277169	2	1	-
										TGGAATGGAAATCCAGTCTGTCATGAAGAGT	1277169	2	1	-
										TGGAATGGAAATCCAGTCTGTCATGAAGAG	1277170	3	1	-
										TGGAAATCCAGTCTGTCATGAAGA	1277171	4	1	-
										TGGAATGGAAATCCAGTCTGTCATGAAGA	1277171	11	1	-
										TTGGAATGGAAATCCAGTCTGTCATGAAG	1277172	2	1	-
										GCTTGGAATGGAAATCCAGTCTGTCATGAA	1277173	4	1	-
										TGGAATGGAAATCCAGTCTGTCATGAA	1277173	2	1	-
										TGGAAATCCAGTCTGTCATGA	1277174	18	1	-
										TGGAATGGAAATCCAGTCTGTCATGA	1277174	11	1	-
										TGAGTGGCTTGGAATGGAAATCCAGTCTGT	1277179	4	1	-
										TGAGTGGCTTGGAATGGAAATC	1277187	1	1	-
										TGACCAGGGAGCCCTGAGTGGCTTGGAATGG	1277192	1	1	-
										TAAGAGCTGATAAGCTGACCAGGGAGCCC	1277209	8	1	-
										TAAGAGCTGATAAGCTGACCAGGGAGC	1277211	33	1	-
										TAAGAGCTGATAAGCTGACCAGGGAG	1277212	7	1	-
										TAAGAGCTGATAAGCTGACCAGGGA	1277213	2	1	-
										TGAGACCCCCAGTAAGAGCTGATAAGCTGA	1277220	30	1	-
										AGACATTTGAGACCCCCAGTAAGAGCTGA	1277228	7	1	-
										GAGGACAGAGTCACGGAAGACATTTGAGAC	1277244	5	1	-
										TGAGGACAGAGTCACGGAAGACATTTGAGA	1277245	1	1	-
										TGATGTGAGGACAGAGTCACGGAAGACATT	1277250	8	1	-
										TGATGTGAGGACAGAGTCACGGAAGACAT	1277251	1	1	-
										TTGATGTGAGGACAGAGTCACGGAAGACAT	1277251	1	1	-
										TGATGTGAGGACAGAGTCACGGAAGACA	1277252	6	1	-
										TGATGTGAGGACAGAGTCACGGAAGAC	1277253	16	1	-
										TGATGTGAGGACAGAGTCACGGAAGA	1277254	3	1	-
										TGATGTGAGGACAGAGTCACGGAAG	1277255	4	1	-
										GGCCTTGATGTGAGGACAGAGTCACGGAA	1277256	3	1	-
										GGCCTTGATGTGAGGACAGAGTCACGGA	1277257	71	1	-
										TGGCCTTGATGTGAGGACAGAGTCACGGA	1277257	65	1	-
										GGCCTTGATGTGAGGACAGAGTCACGG	1277258	19	1	-
										TGGCCTTGATGTGAGGACAGAGTCACGG	1277258	428	1	-
										ATGGCCTTGATGTGAGGACAGAGTCACGG	1277258	94	1	-
										GCGGCAGATGGCCTTGATGTGAGGACAGAGT	1277263	1	1	-
										GCGGCAGATGGCCTTGATGTGAGGACAGA	1277265	39	1	-
										GCGGCAGATGGCCTTGATGTGAGGACAG	1277266	9	1	-
										TCAAGAGCGGCAGATGGCCTTGATGTGAGG	1277270	18	1	-
										TAAGTGGGGTGTTCTCAAGAGCGGCAGA	1277286	5	1	-
										CACTAAGTGGGGTGTTCTCAAGAGCGGCA	1277288	1	1	-
										TGCACACTAAGTGGGGTGTTCTCAAGAGC	1277292	8	1	-
										TACACGTTGCACACTAAGTGGGGTGTTCTC	1277298	7	1	-
										TACACGTTGCACACTAAGTGGGGTG	1277303	1	1	-
										TCACATTACACGTTGCACACTAAGTGGGGT	1277304	16	1	-
										TACACGTTGCACACTAAGTGGG	1277306	34	1	-
										TCGGTCACATTACACGTTGCACACTAAGT	1277309	6	1	-
										TAGTCGGTCACATTACACGTTGCACACTA	1277312	38	1	-
										TAGTCGGTCACATTACACGTTGC	1277318	28	1	-
										GGAAGCTAGTCGGTCACATTACACGTTGC	1277318	139	1	-
										AAGCTAGTCGGTCACATTACACGTTGC	1277318	1	1	-
										GGAAGCTAGTCGGTCACATTACACGTTG	1277319	26	1	-
										TAAGGAAGCTAGTCGGTCACATTACACGTT	1277320	93	1	-
										AGGAAGCTAGTCGGTCACATTACACGT	1277321	3	1	-
										AATAAGGAAGCTAGTCGGTCACATTACACGT	1277321	11	1	-
										TAAGGAAGCTAGTCGGTCACATTACACGT	1277321	231	1	-
										ATAAGGAAGCTAGTCGGTCACATTACACGT	1277321	1	1	-
										TAAGGAAGCTAGTCGGTCACATTACACG	1277322	57	1	-
										AGGAAGCTAGTCGGTCACATTACACG	1277322	2	1	-
										TAAGGAAGCTAGTCGGTCACATTACAC	1277323	63	1	-
										TAAGGAAGCTAGTCGGTCACATTACA	1277324	9	1	-
										TAAGGAAGCTAGTCGGTCACATTAC	1277325	15	1	-
										TAAGGAAGCTAGTCGGTCACAT	1277328	2	1	-
										TAAGGAAGCTAGTCGGTCACA	1277329	1	1	-
										TAGCTCGGAATAAGGAAGCTAGTCGGTCA	1277331	5	1	-
										GCTCGGAATAAGGAAGCTAGTCGGT	1277333	1	1	-
										TCGGAATAAGGAAGCTAGTCGGT	1277333	1	1	-
										TAGCTCGGAATAAGGAAGCTAGTCGGT	1277333	7	1	-
										TTAGCTCGGAATAAGGAAGCTAGTCGGT	1277333	13	1	-
										TTAGCTCGGAATAAGGAAGCTAGTCGG	1277334	8	1	-
										TAGCTCGGAATAAGGAAGCTAGTCGG	1277334	16	1	-
										TGTGTCTTAAGAATGATGATCCCCACAGGA	1277366	21	1	-
										TGTGTCTTAAGAATGATGATCCCCACAGG	1277367	178	1	-
										TGTGTCTTAAGAATGATGATCCCCACAG	1277368	5	1	-
										TGTGTGTCTTAAGAATGATGATCCCCACA	1277369	4	1	-
										TGTGTCTTAAGAATGATGATCCCCAC	1277370	15	1	-
										CTCGTGTGTGTCTTAAGAATGATGATCCCCA	1277371	3	1	-
										TCGTGTGTGTCTTAAGAATGATGATCCCCA	1277371	13	1	-
										CTCGTGTGTGTCTTAAGAATGATGATCCCC	1277372	65	1	-
										TCGTGTGTGTCTTAAGAATGATGATCCCC	1277372	44	1	-
										TCCTCGTGTGTGTCTTAAGAATGATGATCCC	1277373	9	1	-
										TCCTCGTGTGTGTCTTAAGAATGATGATC	1277375	26	1	-
										TCGTGTGTGTCTTAAGAATGATGAT	1277376	2	1	-
										TCGTGTGTGTCTTAAGAATGATGA	1277377	4	1	-
										TGCGTTAGCATTGGCCTGGTGGCCTGGGC	1277411	361	1	-
										TGCGTTAGCATTGGCCTGGTGGCCTGGG	1277412	1	1	-
										TGCGTTAGCATTGGCCTGGTGGCCTGG	1277413	1	1	-
										TCTTTTTGCGTTAGCATTGGCCTGGTGGC	1277417	5	1	-
										TTTTTGCGTTAGCATTGGCCTGGTGGC	1277417	4	1	-
										TGCGTTAGCATTGGCCTGGTGG	1277418	12	1	-
										TTTTGCGTTAGCATTGGCCTGGTGG	1277418	4	1	-
										TCTTTTTGCGTTAGCATTGGCCTGGTGG	1277418	11	1	-
										TTTTTGCGTTAGCATTGGCCTGGTGG	1277418	4	1	-
										TGTCACCTCTTTTTGCGTTAGCATTGGCC	1277424	16	1	-
										TTGAGCTCATTTGTTGCCTTGCCCCTC	1277486	15	1	-
										TGGTAGCTCCCTTGAGCTCATTTGTTGCC	1277495	168	1	-
										TGGTAGCTCCCTTGAGCTCATTTGTTGC	1277496	105	1	-
										TGGTAGCTCCCTTGAGCTCATTTGTTG	1277497	1	1	-
										TGGTAGCTCCCTTGAGCTCATTTG	1277500	20	1	-
										TTGGGGCAAAGTATGGTAGCTCCCTTGAGC	1277507	5	1	-
										TGGGGCAAAGTATGGTAGCTCC	1277514	19	1	-
										TTGGCCTTGGGGCAAAGTATGGTAGC	1277517	16	1	-
										TTGGCCTTGGGGCAAAGTATGGT	1277520	1	1	-
										TCCCCATTGGCCTTGGGGCAAAGTATGGT	1277520	10	1	-
										CCACACCACCTGCTGGTCCCCATTGGCC	1277537	32	1	-
										TGGGAGTGTGCAGCGCTCTAACCACCACAC	1277559	39	1	-
										TGGGAGTGTGCAGCGCTCTAACCACCACA	1277560	50	1	-
										TGGGAGTGTGCAGCGCTCTAACCACCAC	1277561	13	1	-
										TGGGAGTGTGCAGCGCTCTAACCACC	1277563	14	1	-
										TGGGAGTGTGCAGCGCTCTAACCAC	1277564	3	1	-
										TGGGAGTGTGCAGCGCTCTAACCA	1277565	1	1	-
										TGGGAGTGTGCAGCGCTCTAAC	1277567	1	1	-
										ACCATGGTCGGCCATGTGGGAGTGTGCAGC	1277575	67	3	-
										TGGAATAGCCTTGGGACTCGAACCATGGTC	1277596	20	1	-
										TGGAATAGCCTTGGGACTCGAACCATGGT	1277597	37	1	-
										GGAATAGCCTTGGGACTCGAACCATGG	1277598	1	1	-
										TGGAATAGCCTTGGGACTCGAACCATGG	1277598	476	1	-
										TGGAATAGCCTTGGGACTCGAACCATG	1277599	17	1	-
										TGGAATAGCCTTGGGACTCGAACCA	1277601	1	1	-
										TGGAATAGCCTTGGGACTCGAACC	1277602	9	1	-
										TGGAATAGCCTTGGGACTCGAAC	1277603	4	1	-
										ACCAACTGGAATAGCCTTGGGACTCGAAC	1277603	11	1	-
										CCAACTGGAATAGCCTTGGGACTCGAAC	1277603	10	1	-
										GGAATCTATTAGAGACAGTTATTTTTGTTA	1277632	1	1	-
										TGCCCAGGAATCTATTAGAGACAGTTATTT	1277638	2	1	-
										TGCCCAGGAATCTATTAGAGAC	1277646	2	1	-
										TGGGACCCCTGCCCAGGAATCTATTAGAGAC	1277646	9	1	-
										TGCCCAGGAATCTATTAGAGA	1277647	1	1	-
										TGACTCAGAGGAAGGGAGCTGCTGG	1277684	24	1	-
										CTGACTCAGAGGAAGGGAGCTGCTGG	1277684	19	1	-
										TCAGAGGAAGGGAGCTGACTCAGAGGA	1277697	8	1	-
										TGGACTCAGAGGAAGGGAGCTGACTCAGA	1277700	4	1	-
										TTGGACTCAGAGGAAGGGAGCTGACTCA	1277702	8	1	-
										TTGGACTCAGAGGAAGGGAGCTGACT	1277704	2	1	-
										TTGGACTCAGAGGAAGGGAGCTGA	1277706	5	1	-
										ACCAAAGCAGCTTTGGACTCAGAGGAAGG	1277713	1	1	-
										TCCAAACCAAAGCAGCTTTGGACTCAGAGG	1277717	120	1	-
										TGGAACCGTCCAAACCAAAGCAGCTTTGGAC	1277724	37	1	-
										TGGAACCGTCCAAACCAAAGCAGCTTTGGA	1277725	383	1	-
										ATGGAACCGTCCAAACCAAAGCAGCTTTGGA	1277725	10	1	-
										TGAATGGAACCGTCCAAACCAAAGCAGCTTT	1277728	4	1	-
										TGAATGGAACCGTCCAAACCAAAGCAGCTT	1277729	2	1	-
										TGGAACCGTCCAAACCAAAGCAGC	1277731	1	1	-
										TGAATGGAACCGTCCAAACCAAAGCAGC	1277731	57	1	-
										TGGAACCGTCCAAACCAAAGCA	1277733	4	1	-
										GCCGATGAATGGAACCGTCCAAACCAAAGC	1277734	8	1	-
										TGGCCGATGAATGGAACCGTCCAAACCAAA	1277736	1	1	-
										TACGATGGCCGATGAATGGAACCGTCCAAA	1277741	3	1	-
										TACGATGGCCGATGAATGGAACCGTCCAA	1277742	6	1	-
										TACGATGGCCGATGAATGGAACCGT	1277746	9	1	-
										TAAAGCTACGATGGCCGATGAATGGAACCGT	1277746	2	1	-
										AATAAAGCTACGATGGCCGATGAATGGAACC	1277748	25	1	-
										TAAAGCTACGATGGCCGATGAATGGAACC	1277748	14	1	-
										AATAAAGCTACGATGGCCGATGAATGGAAC	1277749	28	1	-
										TAAAGCTACGATGGCCGATGAATGGAAC	1277749	31	1	-
										GCTACGATGGCCGATGAATGGAA	1277750	1	1	-
										AATAAAGCTACGATGGCCGATGAATGGAA	1277750	38	1	-
										TAAATAAAGCTACGATGGCCGATGAATGGA	1277751	25	1	-
										TAAAGCTACGATGGCCGATGAATGGA	1277751	5	1	-
										AAATAAAGCTACGATGGCCGATGAATGGA	1277751	2	1	-
										AATAAAGCTACGATGGCCGATGAATGGA	1277751	15	1	-
										TAAAGCTACGATGGCCGATGAATGG	1277752	46	1	-
										TTAAATAAAGCTACGATGGCCGATGAATGG	1277752	412	1	-
										AATAAAGCTACGATGGCCGATGAATGG	1277752	48	1	-
										AAATAAAGCTACGATGGCCGATGAATGG	1277752	12	1	-
										TAAATAAAGCTACGATGGCCGATGAATGG	1277752	2158	1	-
										TTAAATAAAGCTACGATGGCCGATGAATG	1277753	62	1	-
										TAAATAAAGCTACGATGGCCGATGAATG	1277753	19	1	-
										TTAAATAAAGCTACGATGGCCGATGAAT	1277754	6	1	-
										TAAATAAAGCTACGATGGCCGATGAA	1277755	1	1	-
										TTAAATAAAGCTACGATGGCCGATGAA	1277755	3	1	-
										CACTTAAATAAAGCTACGATGGCCGATGA	1277756	10	1	-
										TCCCACTTAAATAAAGCTACGATGGCCGATG	1277757	78	1	-
										TTCCCACTTAAATAAAGCTACGATGGCCGAT	1277758	3	1	-
										TCCCACTTAAATAAAGCTACGATGGCCGAT	1277758	3	1	-
										TTTCCCACTTAAATAAAGCTACGATGGCCGA	1277759	183	1	-
										TTCCCACTTAAATAAAGCTACGATGGCCGA	1277759	97	1	-
										TCCCACTTAAATAAAGCTACGATGGCCGA	1277759	71	1	-
										TTTCCCACTTAAATAAAGCTACGATGGCC	1277761	84	1	-
										TCTTTCCCACTTAAATAAAGCTACGATGGCC	1277761	52	1	-
										TTTCCCACTTAAATAAAGCTACGATGGC	1277762	7	1	-
										TCTTTCCCACTTAAATAAAGCTACGATGGC	1277762	29	1	-
										TTTCCCACTTAAATAAAGCTACGATGG	1277763	13	1	-
										GCTCTTTCCCACTTAAATAAAGCTACGATGG	1277763	39	1	-
										TCCCACTTAAATAAAGCTACGATG	1277764	1	1	-
										TTTCCCACTTAAATAAAGCTACGATG	1277764	21	1	-
										TGCTCTTTCCCACTTAAATAAAGCTACGATG	1277764	58	1	-
										TGCTCTTTCCCACTTAAATAAAGCTACGAT	1277765	2	1	-
										TGCTCTTTCCCACTTAAATAAAGCTACGA	1277766	6	1	-
										TTTCTGCTCTTTCCCACTTAAATAAAGCT	1277770	1	1	-
										TGAGTGATCTTGGGCAAGTCCTTTCTGC	1277792	49	1	-
[truncated: 207 more rows]

## Sheet: 3
										sequence	position on scaffold	reads	genomic hits	strand
										AATTGGAAAATTATTTGCTGAGAAC	1279110	4	1	-
										TTGTTTGTTTCTGCCTATTTCAGGCAAGAGC	3557041	1	1	-
										TTGTTACTTTTGTTCTTTAGTTTGC	3557128	5	1	-
										TCCATTCTCCTCCCAGGATCTTGG	3557263	10	2737	-
										TATGAAGTTTGGGTGTTCGTCTTCTGGC	3557563	19	1	-
										TGATCTCACAGATCTGTGGGTGGATTATGGG	3557688	37	1	-
										TGATCTCACAGATCTGTGGGTGGATTATGG	3557689	20	1	-
										TGATGTCACTTCTGATCTCACAGATCTGTGG	3557700	57	1	-
										CAAGACTGGTACCTGAGACTTATGGGG	3557766	12	1	-
										TTTTTTACTTGTAATCTGTGTCCCAGGGG	3557809	1	1	-
										TCTGTGAGTAAAGCAACCAGACACTTAGC	3557868	6	1	-
										TGTGCCCTAAATGCCTTTAAGAAATGTGC	3558023	7	1	-
										TCCTAGAGCATGATTGGAATCTATCCACAGC	3558053	4	1	-
										TGAAATACAGATGGACTGTGGGTTAGTG	3558115	12	1	-
										TGAATTCTCTGAAATACAGATGGACTGTGGGTT	3558119	1	1	-
										TGAATTCTCTGAAATACAGATGGACTGTGGG	3558121	28	1	-
										TATATTACACCAAAGTGAAAAAGACCCATA	3558277	12	1	-
										TTTCAAGACTTCTTTTAGTCAACAAGTGCC	3558378	7	1	-
										CATGGGAGTCCAGTGACATAGCCATTACGCTA	3558434	16	7005	-
										CGTCCTGGACCTGGTGGCTTAAAACTCAC	3558483	2	1856	+
										TGGGCACGCACGCACACGCGCC	3558516	39	49953	-
										GCGCGTGTGCGTGCGTGCCCAAGATC	3558517	2	46186	+
										GCGTGTGCGTGCGTGCCCAAGATCCC	3558519	14	49250	+
										CGTGTGCGTGCGTGCCCAAGATCC	3558520	14	72764	+
										TGTGCGTGCGTGCCCAAGATCCC	3558522	24	94287	+
										TCCTCTCGGGATCTTGGGCACGCACGCAC	3558523	41	64907	-
										CCTCTCGGGATCTTGGGCACGCACGCA	3558524	10	66699	-
										TCCTCTCGGGATCTTGGGCACGCACGCA	3558524	15	66199	-
										TCTCCTCTCGGGATCTTGGGCACGCACGC	3558525	28	64908	-
										CGTGCGTGCCCAAGATCCCGAGAGGAGA	3558526	2	66327	+
										TCTCCTCTCGGGATCTTGGGCACGCACG	3558526	3	66327	-
										CATTCTCCTCTCGGGATCTTGGGCACGC	3558529	4	88343	-
										CGTGCCCAAGATCCCGAGAGGAGAATGGAGG	3558530	4	80269	+
										TCCATTCTCCTCTCGGGATCTTGGGCAC	3558531	12	116366	-
										CCATTCTCCTCTCGGGATCTTGGGCAC	3558531	10	117457	-
										TGCCCAAGATCCCGAGAGGAGAATGGAGGA	3558532	3	129911	+
										TGCCCAAGATCCCGAGAGGAGAATGG	3558532	11	150139	+
										TTCTCCTCTCGGGATCTTGGGCA	3558532	5	169715	-
										CTCCATTCTCCTCTCGGGATCTTGGGCA	3558532	3	143380	-
										CCATTCTCCTCTCGGGATCTTGG	3558535	11	162372	-
										CTTCTCCTCCATTCTCCTCTCGGGATCTTGG	3558535	16	127766	-
										CAAGATCCCGAGAGGAGAATGGAGGAGAAGGG	3558536	18	123212	+
										CAAGATCCCGAGAGGAGAATGGAGGAGAAGG	3558536	6	126625	+
										AGATCCCGAGAGGAGAATGGAGGAGAAGG	3558538	5	130909	+
										ATCCCGAGAGGAGAATGGAGGAG	3558540	3	156153	+
										CCCGAGAGGAGAATGGAGGAGAAGGGATTG	3558542	9	126869	+
										CCCGAGAGGAGAATGGAGGAGAAGGGATT	3558542	3	130257	+
										CGAGAGGAGAATGGAGGAGAAGGGATTGCAG	3558544	11	20694	+
										AAGGGATTGCAGCGTGGCCATC	3558563	13	19069	+
										TGATTTCTCACTTTCTGTCTCTCTGTC	3558596	9	45898	+
										TGCTATAGGGCGTGTGCGCTTGCCAGA	3558621	1	1362	-
										TTTTTGAGAGGTTTTTGCTATAGGG	3558638	4	37446	-
										TTTTTTGAGAGGTTTTTGCTATAGGG	3558638	3	34423	-
										GGTTCGCGTCCCGGACCCGGTGG	3559105	1	13838	+
										GGTTCGCGTCCCGGACCCGGTGGC	3559105	9	13581	+
										CCTCCATTCTCCTCTCAGGATCTTGGG	3559162	3	50367	-
										CCAAGATCCTGAGAGGAGAATGG	3559163	5	66299	+
										TCCATTCTCCTCTCAGGATCTTGG	3559163	27	65272	-
										CAAGATCCTGAGAGGAGAATGGAGGAGAAGG	3559164	7	45100	+
										CGCCAGACAGACAGAGAGAGACAGAGA	3559244	2	24759	-
										CTGTCTCTCTCTGTCTGTCTGG	3559247	17	47430	+
										TGAAAGTGTTGACAAGATATTTTAGGGCTGC	3559698	16	1	-
										TGCATATTGGGGGAAGGAGTTAATTTGG	3559846	42	1	-
										TCTTTCAGAAATAAATAATGAGAGCCTGGG	3560005	1	1	-
										TCTTTCAGAAATAAATAATGAGAGCCTGG	3560006	18	1	-
										TGTTGTTTAAACATGAGCATCTTTTCTGGA	3560072	1	1	-
										TGAGTCTTTCCAGAGAGAAAAAGAAGAGGA	3560152	1	1	-
										TCAAAGTGAGTCTTTCCAGAGAGAAAAAGA	3560158	1	1	-
										GAACCAGGAGAGGAAAAGGCACAGGTC	3560186	3	1	-
										TAGGAGTGCAGAGAGAATTGGTCACTGGA	3560229	20	1	-
										TATTTAAAAGGGAAAAAGGTTTTGCAGGT	3560397	1	1	-
										TGACAAAGCATGGGAAAGAGATGAATGGG	3560510	74	1	-
										TGATCCACTGTGACAAAGCATGGGAAAGA	3560520	6	1	-
										TGAATGGTCACTTCTGATCCACTGTGAC	3560535	11	1	-
										TGCCCAGTAAGGTTTTTTGGAGCTGATGA	3560929	1	1	-
										TGGTACTCAAAGGCGAAGGACACATAGTC	3560960	2	1	-
										TGCCCTTAGGGAAATTCAAACAGAGA	3561018	1	1	-
										TGTGAATGCCCTTAGGGAAATTCAAACAG	3561021	1	1	-
										TACCTCATTCTATACAAGGACCAACTACCT	3561100	1	1	-
										TGACATTTGTAGTGTTGGCTGAGATTCTC	3561310	28	1	-
										TAAATGACATTTGTAGTGTTGGCTGAGA	3561315	2	1	-
										TCTAAATGACATTTGTAGTGTTGGCTGAGA	3561315	4	1	-
										TGGTTCTAAATGACATTTGTAGTGTTGGC	3561320	36	1	-
										TAATAGGTGGTTCTAAATGACATTTGTAGT	3561326	1	1	-
										TGTCTGAACAGCAGGAGTCATTGGTTGAG	3561358	6	1	-
										TAAATCAGAGGCTTCCTGTAAGGGGTCAG	3561387	19	1	-
										TAAAAGAATTTGGACTAAATCAGAGGC	3561404	6	1	-
										TCTTACAGGTAAAAGAATTTGGACTAAATC	3561410	3	1	-
										TTGTACAATCTCCACAGCATCACTTAAA	3561475	1	1	-
										TTAGTGATAGGCCATTGATCTGAGGA	3561572	7	1	-
										TTGTGAAATTAAGAAAATGAAGAAATTTG	3561604	3	1	-
										GCTAAAAGCAAACTAAAGTGTCAACAAGG	3561653	5	1	+
										TGAAATGTCTTCAGTTTTTTCC	3561713	2	1	-
										TCCAAAAGTGACAGCTATGACAGGAGGTGG	3561757	6	1	-
										CAGGGACACTCCAAAAGTGACAGCTATG	3561768	60	1	-
										TAGGTGACAAGGCCTTCTGTCTTCTTTGG	3561804	32	1	-
										TGAGGTCAGACGGATGAAGAGAGTAAAC	3561860	11	1	-
										TAGAAAGCAACAAAGAGAGGTGTAGGAGA	3561931	3	1	-
										TTGCTTTTCAGAGAAAGGTCATAGAAAGC	3561952	1	1	-
										GAAAAAGACTGAGAGTGAGCAAGAGC	3561983	2	1	-
										TAAGAGACCAAGAAAAAGACTGAGAGTGA	3561991	10	1	-
										TAGGTGTGGGTCACGGTACAATTTAAGAGA	3562013	6	1	-
										TTTTTTGACTGTGGTTTTATAGGTGTGGG	3562033	5	1	-
										TTCTTTTTTTTTGACTGTGGTTTTATAGG	3562039	2	1	-
										TGGCTCAAAGGAGAAGTTCACAAATTAGAA	3562082	3	1	-
										TAGATGTGGTTCCAGCATGAAAGAGGGTG	3562142	14	1	-
										TTAAAACAACTAGATGTGGTTCCAGCATG	3562152	10	1	-
										AGCTGACAGGACGATGGTATTTGGAGAGG	3562183	2	1	-
										TGAAAGTTGTGTATGAAGACAGTAGAGC	3562209	13	1	-
										TGGGAATGGAGCACTCTCCTCTAGAGGGC	3562242	12	1	-
										TGAGAGGAAGAAGAAAGGTGTGTATGAA	3562311	5	1	-
										TGAGATTAGGTCTGAGAGGAAGAAGAAAG	3562322	1	1	-
										TAACTCCCAATAAGTTGTGATTGATGCGA	3562509	3	1	-
										TTTTCAAGGAGGGTTTAGGTGTAACTCCC	3562530	9	1	-
										TTTTTGTATTTATGAGAAATGATAAGAGG	3562658	2	6	-
										TCAGATGTTGTCTGGCTGGGTCTTTTTGT	3562680	3	1	-
										TCAGATGTTGTCTGGCTGGGTCTTTTT	3562682	4	1	-
										TAACTGCGCATGCCCAGCGTGAGCCATGA	3562767	1	1	-
										TCACAGGTGAAGAATTTGAGGAATCTGA	3562801	4	1	-
										TAAAAGTAGGTAGAAAAGAGAATTTAATAGG	3563021	14	43	-
										TAGGATGGGTGAATGCTGAGCTGCAGTAA	3563139	1	1	-
										TGGAATATTTCATACTGTCATAGGATGGGT	3563158	20	1	-
										TGGAATATTTCATACTGTCATAGGATGGG	3563159	49	1	-
										CCCTGGAATATTTCATACTGTCATAGGATG	3563161	7	1	-
										TTGGTCCCTGGAATATTTCATACTGTCATA	3563166	6	1	-
										TCTGATATGTCCTTCAGAATTGGTCCCTGG	3563185	128	1	-
										TCTGATATGTCCTTCAGAATTGGTCCCTG	3563186	14	1	-
										TGACATTAGAGCTTACCTGGAATGAGAATG	3563254	1	1	-
										TAGAGCAACTAACTTTGCCTATTGGGT	3563293	7	1	-
										TAGTAGAGCAACTAACTTTGCCTATTGGG	3563294	65	1	-
										TATATATTATATATCTAAAGAAATCATTTC	3563417	3	1	-
										TGACCAAAATATTCTATGCTTTGG	3563493	13	1	-
										TCCCATTCTACTGCAGCCAAGCTGAGCCAC	3563558	12	1	-
										TACAGATTTCTCCATTTCCAGATGCAGTT	3563620	2	1	-
										TTCCAAGATCTCCTTGATCTTCAGGTTACA	3563645	4	1	-
										TATTAATAGGGTTAACATCATCATGGATT	3563845	2	1	-
										TCCTGTGTAAACTATGGCTTGAATGAGAC	3563923	4	1	-
										TGGCTGAGAACCTGAACTGAACTGGGTC	3563959	2	1	-
										TGAGACCTTTCAGGGAAACTTGACACTACC	3564222	17	1	-
										TAAGCTCTGAGACCTTTCAGGGAAACTTGA	3564229	4	1	-
										TAAATGAAAGCGGGAACCGTCAGGTGGGC	3564307	46	1	-
										TATAAATGAAAGCGGGAACCGTCAGGTGGG	3564308	3	1	-
										TAAATGAAAGCGGGAACCGTCAGGTG	3564310	1	1	-
										TGTGAATGGAAGAAGGAACAGCTTCTGGGG	3564464	30	1	-
										TGTGAATGGAAGAAGGAACAGCTTCTGGG	3564465	54	1	-
										TAGACATTGTGAATGGAAGAAGGAACAGC	3564472	28	1	-
										TTATAGACATTGTGAATGGAAGAAGGAAC	3564475	1	1	-
										TGTTTATAGACATTGTGAATGGAAGAAGGA	3564477	5	1	-
										TTATAGACATTGTGAATGGAAGAAGGA	3564477	3	1	-
										TATAGACATTGTGAATGGAAGAAGGA	3564477	6	1	-
										TGTTTATAGACATTGTGAATGGAAGAAGG	3564478	2	1	-
										TGGGGCTGTTTATAGACATTGTGAATGGA	3564484	1	1	-
										TAATTGTACAGGGCAGGAAGAAGC	3564533	4	1	-
										TATATGTCACTAGTGGTAATGTTATATGTA	3564595	8	1	-
										TGCGACTGTACTATATGTCACTAGTGGTA	3564607	2	1	-
										TGCGACTGTACTATATGTCACTAGTGGT	3564608	3	1	-
										TAGCCTGGAACTAGATGGTGGTTGTGCCGC	3564638	83	1	-
										GCCTGGAACTAGATGGTGGTTGTGCCGC	3564638	42	1	-
										AGCCTGGAACTAGATGGTGGTTGTGCCGC	3564638	1	1	-
										TAGGGAGTAATTGTTTAAAGAAAGAGTTTC	3564686	7	1	-
										AAATAGGGAGTAATTGTTTAAAGA	3564695	1	1	-
										TGGAGAAAATAGGGAGTAATTGTTTAAAGA	3564695	1	1	-
										TAGAAAGTGGTTGCCAGAGACAGGAGATA	3564729	13	1	-
										CAGAGATAGAAAGTGGTTGCCAGAGACAGGA	3564733	2	1	-
										CAGAGATAGAAAGTGGTTGCCAGAGACAGG	3564734	19	1	-
										CCACAGAGATAGAAAGTGGTTGCCAGAGA	3564738	9	1	-
										TACTGCATGATTCAATTTAGTGAAATATC	3564781	3	1	-
										CATTATGCTAAACAAAAGAAGCCAGACCC	3564819	7	1	-
										TGAAAACATTATGCTAAACAAAAGAAGCCA	3564824	4	1	-
										AACAACCCATTAATTGAGAAGTAGATAAACC	3564939	1	1	-
										TACTCATAATAGCTGGAAGGTAGAAACAAC	3564964	1	1	-
										GCACTACTCATAATAGCTGGAAGGTAGAA	3564969	2	1	-
										TAGCAGCACTACTCATAATAGCTGGAAGGT	3564973	1	1	-
										TTCCACTCTCATGAAAGAAATAAACTTAAAA	3565097	2	1	-
										TGCTGAATCCATATGTACGATCCATTTGG	3565240	17	1	-
										TTAAACATAAAAGTACCACGTGGCAGGCCC	3565320	5	1	-
										TGAAAGTCTTTGAGCTATTAGTACCATGG	3565588	9	1	-
										TCTGTTGAAAGTCTTTGAGCTATTAGTAC	3565593	2	1	-
										TAGGTCTCTGTTGAAAGTCTTTGAGCTA	3565600	4	1	-
										TAGAAATGTAAGACTGGGGACATAAACAGA	3565636	5	1	-
										TAGTAGAAATGTAAGACTGGGGACATAAAC	3565639	2	1	-
										TGAAATGTACTAGTAGAAATGTAAGACTGG	3565649	15	1	-
										TCCCTTAGGCCAGGGGTCAAAAGATGGA	3565976	5	1	-
										TCCCTTAGGCCAGGGGTCAAAAGATGG	3565977	1	1	-
										GAAATTTACAAATGAAAGAAGAGGAGAAGG	3566092	4	149	-
										TCTGAGGAGGAGTACTCTATTCAAGTGTA	3566432	2	1	-
										TAGCCATTGGGAGATGTGTTCACTTTGGA	3566564	8	12	-

## Sheet: 4
										sequence	position on scaffold	reads	genomic hits	strand
										TACTTGCAGAAGAAAAGCAAGTGCTCAGCA	3573597	3	1	-
										TTACCACGTACTCAAATCCCATACTTGCAGA	3573617	1	1	-
										TAGAATGAAGGAAAAGACTGGGTAGTGTA	3573927	18	1	-
										TCATCCAATAGAATGAAGGAAAAGACTGGG	3573934	20	1	-
										TCATCCAATAGAATGAAGGAAAAGACTGG	3573935	3	1	-
										ATCATCCAATAGAATGAAGGAAAAGACTGG	3573935	7	1	-
										TGAGAATTGTTTCTAGGTGTATCATCCAA	3573956	1	1	-
										TGAGAATTGTTTCTAGGTGTAT	3573963	1	1	-
										TGCAAAAGGTGTCTATGAATGGAGCAGAA	3574062	1	1	-
										CCACTATCGACTGGAAGATGGCCTCTAGA	3574202	7	1	-
										TATCAGAAACTAGCACACAGGAAGAGCAC	3574230	3	1	-
										GAAAAAGGAAGAAATGAATTTGGAAGAGG	3574317	6	1	-
										TTTGCTTCTTTCTGTAACTGGCTTTTTTGC	3574770	9	1	-
										TAGCATCTCTTTTTTTCCAGATTATTAT	3575038	1	1	-
										CTATCACCTGTAACAGACTTGGGATCTTAGC	3575162	6	1	-
										TCTTAAGATTTACTATCACCTGTAACAGAC	3575175	6	1	-
										TCTTAACAAACTTTCCCTTTTCTCTGGAG	3575213	5	1	-
										TATAAAAGGAAGCCCCTTGTTCCGGTGGG	3575284	11	1	-
										TCGAGGTCTGACAAGGAACCCAGACGGGAC	3575540	26	1	-
										TCCTGAGTATCACCCGGTATCACTCGAGGT	3575563	1	1	-
										TCAGCAATACATTTAAGTAGACAAGGGAGG	3575642	11	1	-
										TTTAAGCTAATGTTCAGCAATACATTTAAGT	3575654	1	1	-
										TTTCATTTTTAAGCTAATGTTCAGCAATAC	3575662	1	1	-
										ATGTAACCTGGCGGCTTTGAAT	3575927	1	1	-
										TACGCTGAGCTGATGTGATGTCACTGATGA	3575959	7	1	-
										TGATTGATACTCAGCTAACGAGCATCACAAC	3576106	2	1	-
										TCATGATTGATACTCAGCTAACGAGCATC	3576111	3	1	-
										GGTCATCATGATTGATACTCAGCTAACGA	3576116	3	1	-
										TAAAGGGAGATCGCACATATGACTGAAGGA	3576224	8	1	-
										TATAAAGGGAGATCGCACATATGACTGAAG	3576226	3	1	-
										TAATATCATATAGAGGGAGCGGTCAGAC	3576612	4	1	-
										TTTAATATCATATAGAGGGAGCGGTCAGA	3576613	3	1	-
										TGGTTAGATACAGAGATCTGATAG	3576652	2	2	-
										TCTGATATCACATAGGGAGAGTGGTTAGA	3576668	1	1	-
										TGGTATCACATGGAGAGGGAACTGTGAGA	3576747	11	1	-
										TGGTATCACATGGAGAGGGAACTGTGAG	3576748	27	1	-
										AGAGATCTGGTATCACATGGAGAGGGAAC	3576754	4	1	-
										TAAAGAGACTAAGATACAGAAGAGATCTGG	3576773	9	1	-
										TATCAGCTCTAAAGAGACTAAGATACAGAA	3576782	3	1	-
										GGGAGACGAATATCAGCTCTAAAG	3576798	5	1	-
										TAGTCATGGAATATTGATCTGACCTTTGAC	3576918	3	1	-
										TGCCAATAGTCATGGAATATTGATCTGACC	3576924	23	1	-
										TGCCAATAGTCATGGAATATTGATCTGAC	3576925	7	1	-
										TGGTTTTCAGGACTCTGCCAATAGTCATGG	3576939	22	1	-
										TAGCACCAAAGCTGGAGGTCGCCACCGC	3577121	9	1	-
										TTGACTACTTACGTCTCTGCTTGGGAGGT	3577273	1	1	-
										TTTGGAGTTTAGTCCAGACCTTCTGGCCAGA	3577340	2	1	-
										TGGAGTTTAGTCCAGACCTTCTGGC	3577344	29	1	-
										TGAAAGTCAAGGAAAGATGAACCCTTCCGC	3577385	36	1	-
										GTGAGATGAATGAAAGTCAAGGAAAGATGA	3577395	5	1	-
										TGAGATGAATGAAAGTCAAGGAAAGATG	3577396	5	1	-
										CCAGAGAATACCGGGCGAGTCAGTGAGA	3577419	4	1	-
										GCAAATGGTACGTTTGGAGTCCACTTTGAC	3577489	16	1	-
										AACACGCAAATGGTACGTTTGGAGTCCAC	3577495	31	1	-
										TTTTCTCACAAACACGCAAATGGTACGTTT	3577504	2	1	-
										TGGTTCACCTTGTCCTCATCTAGTGGCAAT	3577657	1	1	-
										TCTGGTTCACCTTGTCCTCATCTAGTGGC	3577660	21	1	-
										AGAACTCATTTCTTGTTAACTACTCTGGTT	3577682	3	2	-
										TAACAAGAAATGAGTTCTGTGAGAAATGG	3577694	6	1	+
										CACACAGCTCTAGGTAGAAATGGGAAGAGG	3577847	20	1	-
										TTGGAAAGCAGAAAGTGCACTGAGAGGAC	3577912	6	1	-
										TTGGAAAGCAGAAAGTGCACTGAGAGGA	3577913	4	1	-
										TCTGTTGGAAAGCAGAAAGTGCACTGAGA	3577916	1	1	-
										TTAACTTGTTCCTGGGTTTGGAATTCACC	3578001	3	2	+
										CAGGAAGTTACCTGAGAGGAAGCCGAGGA	3578072	1	1	-
										TATGAGAGCGGAACCAGGAAGTTACCTGA	3578086	65	1	-
										TGAATCAGAGCACCAAGCAGAGCTGGCCGC	3578147	39	1	-
										TCTGAATCAGAGCACCAAGCAGAGCTGGC	3578150	17	1	-
										TGCTTGGTGCTCTGATTCAGACATTTA	3578158	12	1	+
										TGGCAGATCAGATGCAGAAGCCGCATAAA	3578181	3	1	-
										TTGGAGGAACTGTGGCTCTTATTAGATTC	3578281	2	1	-
										GAGAAAAGAGTCCCTTTGGAGGAACTGTG	3578296	2	1	-
										ACAAAAGGAGAAAAGAGTCCCTTTGGAGGA	3578302	7	1	-
										TACAGTAAGAGTGCGAAGAGCATAAGGGC	3578346	90	1	-
										TGGTACAGTAAGAGTGCGAAGAGCATAAGGG	3578347	25	1	-
										TGGTACAGTAAGAGTGCGAAGAGCATAAGG	3578348	27	1	-
										TGTGGTACAGTAAGAGTGCGAAGAGCATA	3578351	12	1	-
										TGTCCTCATAGGAACTGACTTCAGAGAGT	3578494	1	1	-
										TGCCACGTTCGGTAGCTGCCTCGAAGG	3578544	14	1	+
										GCCACGTTCGGTAGCTGCCTCGAAGG	3578545	1	1	+
										GGTGAACAGAGGAATGGACGAGGTGGA	3578624	3	1	-
										TTGTTCGCAAATAGACAATTCAAGGCAGC	3578745	5	1	-
										TGAAGGTGTTCTTTGTTCGCAAATAGAC	3578758	3	1	-
										GACAATGAAGGTGTTCTTTGTTCGCAAAT	3578762	3	1	-
										GACAATGAAGGTGTTCTTTGTTCGC	3578766	4	1	-
										TAGGACTCAGCAGCAAAAGACAATGAAGGT	3578779	9	1	-
										TAATAGAAACTGAGAAAGTTTGCAGGCA	3578870	1	1	-
										TCACTGTTAATAGAAACTGAGAAAGTTTGC	3578875	8	1	-
										TGAGTGTGTCACTGTTAATAGAAACTGAGA	3578883	2	1	-
										TGTGAGTGTGTCACTGTTAATAGAAACTGAG	3578884	11	1	-
										TGTGAGTGTGTCACTGTTAATAGAAACTGA	3578885	4	1	-
										TAGCCTGTGAGTGTGTCACTGTTAATAGA	3578891	1	1	-
										TCTTAGCCTGTGAGTGTGTCACTGTTAAT	3578894	2	1	-
										TCTTCATGGTTTTTATTTGTTGAAGGATGG	3578926	9	1	-
										TGACCCATCTTCATGGTTTTTATTTGTTGA	3578933	5	1	-
										TCCAGCTGCCTTAACCACCATGTCACTTGG	3578964	18	2	-
										TGAGTCCTGAAATGTGCAGTCAGCCGTGGG	3578995	8	1	-
										TGCGCCTGGCAAGCTTTTTGAGCTGCCTGG	3579027	10	1	-
										TTCTCTTCCATCCTCCTCAGAATTTTGGGC	3579068	4	1	-
										TGTCTTTGATGGTGGGAAATTGGAAGG	3579254	12	1	-
										TGTTGGAGTAGAGATGTGGAGGAAGGTC	3579378	3	1	-
										TTCCTGTTGGAGTAGAGATGTGGA	3579386	4	1	-
										TAACACAAACCCCCTAAAACCAGTAAAAGA	3579568	2	1	-
										TGAGTCTTTGAAGAAGACACTGTTATGAGA	3579730	5	1	-
										TCAACTACTCCCTGAGTCTTTGAAGAAGA	3579743	2	1	-
										TGATTAATCAACTACTCCCTGAGTCTTTGA	3579749	8	1	-
										TCAGCGGACTTCTAGGAAG	3579776	1	1	+
										TGGTAAGACCCTTCCTAGAAGTCCGCTGA	3579776	13	1	-
										TGAATGAATGAAAGTAGATGGCTGAGGAA	3579814	1	1	-
										AATGAATGAATGAAAGTAGATGGCTGAGGA	3579815	17	1	-
										ATGAATGAATGAAAGTAGATGGCTGAGGA	3579815	1	1	-
										AATGAATGAATGAAAGTAGATGGCTGAGG	3579816	192	1	-
										TGAATGAATGAATGAAAGTAGATGGCTGA	3579818	12	1	-
										AATGAATGAATGAAAGTAGATGGCTGA	3579818	12	1	-
										AATGAATGAATGAAAGTAGATGGCT	3579820	1	1	-
										AATGAATGAATGAATGAAAGTAGATGGC	3579821	3	1	-
										TGTTTGCTGAATGAATGAATGAATGAAAGT	3579828	2	1	-
										TTTGCTGAATGAATGAATGAATGA	3579832	2	20	-
										GCCACTGGGTCCAGGACTCAAA	3579933	2	6188	-
										CTCACCAGAGAAGGAAAGGGAAGAAGCA	3580055	2	1	-
										TCACTATGGTTTTAGGGAGACATGCC	3580241	9	1	-
										TGACATTGCAGTGGATACCAGGATTTAGC	3580350	13	1	+
										TAAATCCTGGTATCCACTGCAATGTC	3580351	5	1	-
										TCTCCCAGCTAAATCCTGGTATCCACTGC	3580357	4	1	-
										TAACAGTACCTACCACACAGGGACGTTGGG	3580483	98	1	-
										TAAAATGATGCAGAACTAACAGTACCTACC	3580499	32	1	-
										TAGTCTCCTCAGTTGTAAAATGATGCAGAA	3580514	2	1	-
										TAGGTGTTGGAGCTCAGTCTCTA	3580622	9	1	-
										TAGAAAGTGTTGACTGACTGGGAGAGGGA	3580844	11	1	-
										TAGAAAGTGTTGACTGACTGGGAGAGGG	3580845	12	1	-
										TCTAAGGGAAAAGGAAGAAGACATAAGAGG	3580914	6	1	-
										TAGCAGTGTCAGAGAGCCATCCCCACAGC	3581058	23	1	-
										TGATGAAAGACAAAGTGATCTAAAACAAGA	3581094	5	1	-
										TGCAATGGAAGAAGGAAAACCAGTCAGGGA	3581200	24	1	-
										TGCAATGGAAGAAGGAAAACCAGTCAGGG	3581201	14	1	-
										TGAAAAGAAAAGAAAAAAAAGGAGGCAAGA	3581303	9	1	-
										TGTTGAAAGAGAGTGAGTTCTATTCTGGT	3581369	6	1	-
										TTGCAGCATCGTGTTAGAGTGGAAGCTGGA	3581423	10	1	-
										TAAAAGGGAACGTGCACTTAA	3581476	7	1	-
										TGTCTGAGGCTGGAAGAATGAGTAGGA	3581557	4	1	-
										TCTAGAGGAAGCTGTCTGAGGCTGGAAGA	3581567	3	1	-
										TCTTCTAGAGGAAGCTGTCTGAGGCTGGA	3581570	3	1	-
										TTGCCTTCTAAGAGTTCAATTTAATGGAGGA	3581697	3	1	-
										TTGCCTTCTAAGAGTTCAATTTAATGGA	3581700	3	1	-
										AGGAAGTAAATCTGGAAGGAAGTCTTTGC	3581724	2	1	-
										TTTATTCTATGGGAAGGAAGTAAATCTGG	3581738	12	1	-
										TGCATGCTATATTTATTCTATGGGAAGG	3581750	6	1	-
										TTGGAATTGCAGAGCCCTCGCAATAGGCA	3581838	5	1	-
										TAGAAATCTCTTGGGACTTGGAAGAAGA	3581879	2	1	-
										GGGACCAGCAGGTGGCATGGTGG	3582194	42	7629	+
										GCACCTTAACCACCATGCCACCTGCTGG	3582198	1	5263	-
										CAGCAGGTGGCATGGTGGTTAAGGTGC	3582199	15	5987	+
										AGCAGGTGGCATGGTGGTTAAGGTGC	3582200	27	6585	+
										GGTGGCATGGTGGTTAAGGTGC	3582204	22	10169	+

## Sheet: 5
										sequence	position on scaffold	reads	genomic hits	strand
										TGCAACCTAAGGCAAGCACCTCTCAAA	3586453	2	1	-
										TCCACACTCTTCTACACTCTGAGGAGAAGC	3586754	1	1	-
										TCAACTAACGGGAGTTAGGAGTCCTCTTC	3587138	5	1	-
										TCTGTGTGTAACCTTGAGCAAGCTACCTAA	3587258	1	1	-
										TATTCTGTGTGTAACCTTGAGCAAGCTAC	3587262	11	1	-
										TATTCTGTGTGTAACCTTGAGCAAGC	3587265	2	1	-
										TTCTAAACAATGTAGGAGAGTCCGGAGGT	3587335	1	1	-
										TTCTAAACAATGTAGGAGAGTCCGGAGG	3587336	6	1	-
										AGGCCAGATTCCAAATTAAGGCTACTGAA	3587367	4	1	-
										TGTTTGTGTGTGTGAAAGGAAAGCAGG	3587515	16	1	-
										TAATAAGTTCATTCAGGGCTATCTGTTGGC	3587752	16	1	-
										TAATAAGTTCATTCAGGGCTATCTGTTGG	3587753	35	1	-
										TGTGAGAATAGGGAAGAACAGACCGAG	3587787	16	1	-
										TGAAGAGATTGTGAGAATAGGGAAGAAC	3587795	1	1	-
										TATGAAGAGATTGTGAGAATAGGGAAGA	3587797	1	1	-
										CATATGAAGAGATTGTGAGAATAGGGAA	3587799	3	1	-
										ACATATGAAGAGATTGTGAGAATAGGGAA	3587799	1	1	-
										TAAGAGGGCCAGACATATGAAGAGATTGT	3587811	2	1	-
										CCAATTTTAAGAGGGCCAGACATATGAAG	3587818	6	1	-
										AGCCACCAGGTCTGGGACTCAAACC	3587910	7	5993	-
										TGATTGATGTTTTCCATTTTCCCTTTAAC	3588163	1	1	-
										GAGGACTAAACTTTGTTTTTACACTTGAA	3588242	3	1	-
										TGAATATGTTAATGGCTTGAAGAGC	3588342	3	1	-
										TTACAGCTACAAATTTAGTATGGTTGAGT	3588371	2	1	-
										TTTCTACAGAGAGCGGGAGACTCACCAC	3588501	1	1	-
										TCATTCACCGTGTAACTTTTAAGTAGGA	3588535	2	1	-
										TAAATCATTCACCGTGTAACTTTTAAGT	3588539	1	1	-
										TTGTAGGTTTTTCTGGCATTTTCTGTGCTGT	3588584	4	1	-
										TAGCGTAATGGCTATGTCGCTGGAC	3588807	1	88093	+
										CGTAATGGCTATGTCGCTGGACTC	3588810	20	96810	+
										ATGGCTATGTCGCTGGACTCCCATG	3588814	2	59212	+
										CATGGGAGTCCAGCGACATAGC	3588817	10	64595	-
										ACATGGGAGTCCAGCGACATAGC	3588817	1	62486	-
										GTCGCTGGACTCCCATGTAGTTGA	3588822	5	13997	+
										CTCGGGATCTTGGGCACACATGCAC	3588895	11	7364	-
										TCCATTCTCCTCTCGGGATCTTGGGCAC	3588903	12	116366	-
										CCATTCTCCTCTCGGGATCTTGGGCAC	3588903	10	117457	-
										TGCCCAAGATCCCGAGAGGAGAATGGAGGA	3588904	3	129911	+
										TGCCCAAGATCCCGAGAGGAGAATGG	3588904	11	150139	+
										TTCTCCTCTCGGGATCTTGGGCA	3588904	5	169715	-
										CTCCATTCTCCTCTCGGGATCTTGGGCA	3588904	3	143380	-
										CCATTCTCCTCTCGGGATCTTGG	3588907	11	162372	-
										CTTCTCCTCCATTCTCCTCTCGGGATCTTGG	3588907	16	127766	-
										CAAGATCCCGAGAGGAGAATGGAGGAGAAGGG	3588908	18	123212	+
										CAAGATCCCGAGAGGAGAATGGAGGAGAAGG	3588908	6	126625	+
										AGATCCCGAGAGGAGAATGGAGGAGAAGG	3588910	5	130909	+
										ATCCCGAGAGGAGAATGGAGGAG	3588912	3	156153	+
										CCCGAGAGGAGAATGGAGGAGAAGGGATTG	3588914	9	126869	+
										CCCGAGAGGAGAATGGAGGAGAAGGGATT	3588914	3	130257	+
										GGAGGAGAAGGGATTGCGGTGTGGCC	3588928	1	15851	+
										CCCTGGGGGGTGATTTCTCGCTTTCTG	3588959	11	90991	+
										CCCTGGGGGGTGATTTCTCGCTTTCTGTCTC	3588959	19	83955	+
										GTGATTTCTCGCTTTCTGTCTCTCTGTCTC	3588968	4	54406	+
										CCAGAGAGACAGAGACAGAGAGACAG	3588983	13	1147	-
										TAGGAGTTAATCTCAGGGCACCCA	3589195	5	1	+
										ACGGGTTCTAGACACTGGGTGCATTGG	3589216	39	1	-
										TTCCGTTAGCACCCCTGCTTCGCGCAGGCTG	3589484	2	1	+
										TTAGAAAAAACGTTCGAGTTCTCTGATG	3589648	17	1	+
										TAGAAAAAACGTTCGAGTTCTCTGATGA	3589649	5	1	+
										TAGAAAAAACGTTCGAGTTCTCTGATGAG	3589649	7	1	+
										TAGAAAAAACGTTCGAGTTCTCTGATGAGA	3589649	4	1	+
										AGAAAAAACGTTCGAGTTCTCTGATG	3589650	1	1	+
										TTCGAGTTCTCTGATGAGATGAAGTCAGA	3589660	4	1	+
										TCTGGAAAATTTCAAACTGTCTGGTGGGA	3589744	16	1	+
										TGGAAAATTTCAAACTGTCTGGTGGGA	3589746	6	1	+
										GAAAATTTCAAACTGTCTGGTGGGAAGAGG	3589748	1	1	+
										AAAATTTCAAACTGTCTGGTGGGAAGAGG	3589749	3	1	+
										GAGGGCTCTCTAATGGACATTAAATTGGAT	3589774	1	1	+
										TCTAATGGACATTAAATTGGAT	3589782	1	1	+
										TAATGGACATTAAATTGGATGAAATTTAGT	3589784	1	1	+
										TCGTTAGCTGAAGGCTGAGGATTTCTAGC	3589861	1	1	+
										TGAGGATTTCTAGCTAGATGTTCTGACTAC	3589876	8	1	+
										TTTCTAGCTAGATGTTCTGACTACAGGAGT	3589882	1	1	+
										TAGCTAGATGTTCTGACTACAGGAGTAGA	3589886	6	1	+
										TCTCAGTGTGATCTCCTTGGGACATTAGAGG	3589925	4	1	+
										TCCTTGGGACATTAGAGGCATTCATTTC	3589938	16	1	+
										TGGGACATTAGAGGCATTCATTTCATGA	3589942	8	1	+
										TGGGACATTAGAGGCATTCATTTCATGAA	3589942	3	1	+
										TTCATTTCATGAAGCCTAGAACCGGCCTGG	3589958	32	1	+
										TCATGAAGCCTAGAACCGGCCTGGTCTC	3589964	14	1	+
										TCTATCAATAATTCACCAATTCCTGCCAAGA	3589990	1	1	+
										TATCAATAATTCACCAATTCCTGCCAAGA	3589992	3	1	+
										TCCTAAGAGATGACAGAATGAGAGG	3590059	1	1	-
										TTCTCCTCACTAGACAGTAGGAATTCTCAA	3590105	5	1	+
										TTCTCCTCACTAGACAGTAGGAATTCTCAAA	3590105	1	1	+
										TCCTCACTAGACAGTAGGAATTCTCAAA	3590108	7	1	+
										TCCTCACTAGACAGTAGGAATTCTCAAAA	3590108	1	1	+
										TCACTAGACAGTAGGAATTCTCAAAATGA	3590111	10	1	+
										TCACTAGACAGTAGGAATTCTCAAAATGAC	3590111	12	1	+
										CTAGACAGTAGGAATTCTCAAAATGAC	3590114	6	1	+
										TAGACAGTAGGAATTCTCAAAATGACTTT	3590115	6	1	+
										ACAGTAGGAATTCTCAAAATGACTTTCAAA	3590118	1	1	+
										ATGACTTTCAAATCACTTTGATGTCACTGG	3590136	15	1	+
										TGACTTTCAAATCACTTTGATGTCACTGG	3590137	207	1	+
										GACTTTCAAATCACTTTGATGTCACTGGA	3590138	12	1	+
										GACTTTCAAATCACTTTGATGTCACTGGAG	3590138	5	1	+
										TTCAAATCACTTTGATGTCACTGGA	3590142	1	1	+
										TTCAAATCACTTTGATGTCACTGGAGAAG	3590142	2	1	+
										TTTGATGTCACTGGAGAAGTCACTTAACA	3590152	3	1	+
										TGATGTCACTGGAGAAGTCACTTAAC	3590154	9	1	+
										TGATGTCACTGGAGAAGTCACTTAACA	3590154	3	1	+
										TGGAGAAGTCACTTAACAGTTAAGAGTGT	3590163	2	1	+
										GAAGTCACTTAACAGTTAAGAGTGTTATT	3590167	1	1	+
										TAACAGTTAAGAGTGTTATTAGGCTCATGA	3590176	9	1	+
										TAAGAGTGTTATTAGGCTCATGAGATTAAA	3590183	3	1	+
										TAAGAGTGTTATTAGGCTCATGAGATT	3590183	1	1	+
										TAAGAGTGTTATTAGGCTCATGAGATTA	3590183	10	1	+
										TCACTTTGCTCTGTAATTAGTGCTGG	3590254	8	1	+
										TTTGCTCTGTAATTAGTGCTGGCATTCTGG	3590258	11	1	+
										TGCTCTGTAATTAGTGCTGGCATTCTGG	3590260	26	1	+
										TGCTCTGTAATTAGTGCTGGCATTCTGGC	3590260	117	1	+
										TGTAATTAGTGCTGGCATTCTGGCTCATAGG	3590265	76	1	+
										GTAATTAGTGCTGGCATTCTGGCTCATAGG	3590266	12	1	+
										TAATTAGTGCTGGCATTCTGGCTCATAGG	3590267	19	1	+
										TAGGTTAAATGGGCTGTGTGAACTGCAT	3590292	3	1	+
										TAGGTTAAATGGGCTGTGTGAACTGCATGC	3590292	61	1	+
										TGTGTGAACTGCATGCAGGAATTTCGC	3590306	2	1	+
										TGTGAACTGCATGCAGGAATTTCGCTAGT	3590308	7	1	+
										TGTGAACTGCATGCAGGAATTTCGCTA	3590308	9	1	+
										TGAACTGCATGCAGGAATTTCGCTAGTCAG	3590310	10	1	+
										GAACTGCATGCAGGAATTTCGCTAGTCAGA	3590311	8	1	+
										ACTGCATGCAGGAATTTCGCTAGTCAGAC	3590313	5	1	+
										CTGCATGCAGGAATTTCGCTAGTCAGAC	3590314	14	1	+
										TGCATGCAGGAATTTCGCTAGTCAGACAAC	3590315	68	1	+
										TGCATGCAGGAATTTCGCTAGTCAGACA	3590315	5	1	+
										TGCATGCAGGAATTTCGCTAGTCAGACAACA	3590315	2	1	+
										TGCAGGAATTTCGCTAGTCAGA	3590319	4	1	+
										TGCAGGAATTTCGCTAGTCAGACAACATTGC	3590319	13	1	+
										TGCAGGAATTTCGCTAGTCAGACAACA	3590319	7	1	+
										TGCAGGAATTTCGCTAGTCAGACAAC	3590319	7	1	+
										TGCAGGAATTTCGCTAGTCAGACAACATT	3590319	1	1	+
										TGCAGGAATTTCGCTAGTCAGACAACATTG	3590319	59	1	+
										CAGGAATTTCGCTAGTCAGACAACATTGC	3590321	6	1	+
										GGAATTTCGCTAGTCAGACAACATTGCTGG	3590323	30	1	+
										TCAGACAACATTGCTGGCGGTCCTAACTC	3590336	9	1	+
										TCAGACAACATTGCTGGCGGTCCTAA	3590336	7	1	+
										TGCTGGCGGTCCTAACTCAGCA	3590347	2	1	+
										TGCTGGCGGTCCTAACTCAGCAACCTGAAA	3590347	2	1	+
										TCCTAACTCAGCAACCTGAAAATGTTAGAC	3590356	3	1	+
										TAACTCAGCAACCTGAAAATGTTAGACCGG	3590359	172	1	+
										TAACTCAGCAACCTGAAAATGTTAGACC	3590359	7	1	+
										TAACTCAGCAACCTGAAAATGTTAGACCGGA	3590359	19	1	+
										TGAAAATGTTAGACCGGATCAGTGCTTGG	3590372	5	1	+
										TGAAAATGTTAGACCGGATCAGTGCTTGGA	3590372	3	1	+
										AAAATGTTAGACCGGATCAGTGCTTGGACC	3590374	1	1	+
										AAATGTTAGACCGGATCAGTGCTTGGACC	3590375	23	1	+
										TTGGACCCTCTGGAGTTGCTGGATGGAC	3590397	33	1	+
										TCTGGAGTTGCTGGATGGACATCATGGG	3590405	47	1	+
										GAGTTGCTGGATGGACATCATGGGATTGG	3590409	24	1	+
										TGCTGGATGGACATCATGGGATTGGAGG	3590413	32	1	+
										TGCTGGATGGACATCATGGGATTGGAGGG	3590413	45	1	+
										TGCTGGATGGACATCATGGGATTGGA	3590413	2	1	+
										TGGATGGACATCATGGGATTGGAGGGAAGA	3590416	3	1	+
										TGGATGGACATCATGGGATTGGAGGGAAGAT	3590416	3	1	+
										TGGGAGTATGAGATAAGTCTTC	3590467	5	1	+
										TGGGAGTATGAGATAAGTCTTCTGGTAAAA	3590467	4	1	+
										TGGGAGTATGAGATAAGTCTTCTGGTAA	3590467	5	1	+
										GAGTATGAGATAAGTCTTCTGGTAAAAGGG	3590470	17	1	+
										TATGAGATAAGTCTTCTGGTAAAAGGGG	3590473	23	1	+
										TATGAGATAAGTCTTCTGGTAAAAGGGGC	3590473	22	1	+
										TGAGATAAGTCTTCTGGTAAAAGG	3590475	6	1	+
										TGAGATAAGTCTTCTGGTAAAAGGGGCTA	3590475	9	1	+
										TGAGATAAGTCTTCTGGTAAAAGGGGC	3590475	33	1	+
										TGAGATAAGTCTTCTGGTAAAAGGGG	3590475	49	1	+
										TAAGAAGGATACCTTTAAGATCCATGGGT	3590512	2	1	+
										GCATTCTGAAGCCTATTTAAAAACAGAGT	3590548	2	1	+
										GCATTCTGAAGCCTATTTAAAAACAGAGTA	3590548	6	1	+
										TTCTGAAGCCTATTTAAAAACAGAGTAAGG	3590551	2	1	+
										AAACAGAGTAAGGCCACTTTGAATTTTCCC	3590568	5	1	+
										TGAATTTTCCCAGTTGAGAGTGGATGGTAA	3590587	2	1	+
										TGAATTTTCCCAGTTGAGAGTGGATGGTA	3590587	8	1	+
										TTCCCAGTTGAGAGTGGATGGTAATTAGA	3590593	7	1	+
										TCCCAGTTGAGAGTGGATGGTAATTAGA	3590594	4	1	+
										TCCCAGTTGAGAGTGGATGGTAATTAGAGA	3590594	2	1	+
										CCAGTTGAGAGTGGATGGTAATTAGAGA	3590596	3	1	+
										TGAGAGTGGATGGTAATTAGAG	3590601	6	1	+
										GAGAGTGGATGGTAATTAGAG	3590602	1	1	+
										TAGAGAAGCCTTATCACAGTTTTGGGGA	3590618	7	1	+
										TAGAGAAGCCTTATCACAGTTTTGGGGAA	3590618	2	1	+
										TTATCACAGTTTTGGGGAAACCCAGGGAA	3590628	1	1	+
										TATCACAGTTTTGGGGAAACCCAGGGAA	3590629	3	1	+
										TCACAGTTTTGGGGAAACCCAGGGAAAAAG	3590631	4	1	+
										TAAATGAGTACCTTGTCACCCCATGTGGT	3590735	1	1	+
										TGTCACCCCATGTGGTGTTCTATAAGATA	3590748	2	1	+
										TGTGGTGTTCTATAAGATAAGAA	3590758	2	1	+
										TGTGGTGTTCTATAAGATAAGAAC	3590758	1	1	+
										TGTGGTGTTCTATAAGATAAGAACAATGC	3590758	15	1	+
										TCTATAAGATAAGAACAATGCTGCAGAGA	3590766	1	1	+
										TAAGATAAGAACAATGCTGCAGAGATAGA	3590770	2	1	+
										TAAGATAAGAACAATGCTGCAGAGATAGAT	3590770	3	1	+
										TGCTGCAGAGATAGATAGCA	3590784	2	1	+
										TAGATAGCAGTTCAAATGCAATTTTAAGGG	3590795	1	1	+
										TGCAATTTTAAGGGCCATTAAGAATTTGC	3590811	32	1	+
										TTTTAAGGGCCATTAAGAATTTGCTGAGC	3590816	1	1	+
										TGCTGAGCTCAAATACCTTTTGGTGATGGC	3590837	8	1	+
										CAAATACCTTTTGGTGATGGCAGTCTGGA	3590846	5	1	+
										TACCTTTTGGTGATGGCAGTCTGGA	3590850	6	1	+
										TACCTTTTGGTGATGGCAGTCTGGAGGGG	3590850	35	1	+
										CTGGTGAGTAGTACCAGAGGAGCAAGAGGT	3590893	1	1	+
										TGAGTAGTACCAGAGGAGCAAGAGGTTTGC	3590897	3	1	+
										GTGATACTAGATGGGCAATGTCACTTACAC	3590934	12	1	+
										TACTAGATGGGCAATGTCACTTACACACGC	3590938	194	1	+
										GGGCAATGTCACTTACACACGC	3590946	1	1	+
										TTCCACAGTAAGAAAGTCATTTTCTGTGA	3590971	1	1	+
										TCTCCCCTCCATTTTAGCATCACCGAAAGGC	3591022	1	1	+
										GCTAACGTTATGCCTTTCGGTGATGC	3591038	18	1	-
										TCACCGAAAGGCATAACGTTAGCATGTGCGG	3591041	7	1	+
										TAACGTTAGCATGTGCGGGTCGTCCCCTC	3591054	9	1	+
										TGCTAGACTTAAATAGTAAGGAGTGCTGG	3591107	650	1	+
										TGCTAGACTTAAATAGTAAGGAGTGCTGGA	3591107	27	1	+
										TTAAATAGTAAGGAGTGCTGGATTCTAGG	3591115	52	1	+
										TAAATAGTAAGGAGTGCTGGA	3591116	1	1	+
										TAAATAGTAAGGAGTGCTGGATTCTAGG	3591116	42	1	+
										TAAATAGTAAGGAGTGCTGGATTCTAGGG	3591116	539	1	+
										TAGTAAGGAGTGCTGGATTCTAGGG	3591120	20	1	+
										TAGTAAGGAGTGCTGGATTCTAGGGAA	3591120	25	1	+
										TAGTAAGGAGTGCTGGATTCTAGGGA	3591120	14	1	+
										TAGTAAGGAGTGCTGGATTCTAGGGAAAC	3591120	17	1	+
										TAGTAAGGAGTGCTGGATTCTAGGGAAA	3591120	25	1	+
										TGCTGGATTCTAGGGAAACTGAGGT	3591130	1	1	+
										TAGGGAAACTGAGGTTGAATTCTTAAGTGT	3591140	2	1	+
										TTCCTCCAAGTGTGAGAAAATCTGAGGAA	3591186	1	1	+
										TCCAAGTGTGAGAAAATCTGAGGAA	3591190	1	1	+
										TCCAAGTGTGAGAAAATCTGAGGAAAC	3591190	3	1	+
										TTGAGGTCAAATTAGACCTGGGAAAAGGG	3591227	4	1	+
										TTGGACAGTGCTCAGAAAATGGGATAGGA	3591286	4	1	+
										TGGACAGTGCTCAGAAAATGGGATAGGAA	3591287	5	1	+
										TGGACAGTGCTCAGAAAATGGGATAGGA	3591287	6	1	+
										TGGACAGTGCTCAGAAAATGGGATAGGAAC	3591287	13	1	+
										ACAGTGCTCAGAAAATGGGATAGGAACAC	3591290	10	1	+
										ACAGTGCTCAGAAAATGGGATAGGAAC	3591290	5	1	+
										TGCTCAGAAAATGGGATAGGAACACAAGA	3591294	14	1	+
										GCTCAGAAAATGGGATAGGAACACAAGAA	3591295	5	1	+
										GCTCAGAAAATGGGATAGGAACACAAGA	3591295	6	1	+
										CTCAGAAAATGGGATAGGAACACAAGA	3591296	14	1	+
										CTCAGAAAATGGGATAGGAACACAAGAA	3591296	9	1	+
										CTCAGAAAATGGGATAGGAACACAAGAAA	3591296	3	1	+
										TCAGAAAATGGGATAGGAACACAA	3591297	2	1	+
										TCAGAAAATGGGATAGGAACACAAGAAA	3591297	21	1	+
										TCAGAAAATGGGATAGGAACACAAGAA	3591297	5	1	+
										TCAGAAAATGGGATAGGAACACAAGA	3591297	14	1	+
										CAGAAAATGGGATAGGAACACAAGAAATGT	3591298	3	1	+
										TGGGATAGGAACACAAGAAATGTGGCAGT	3591305	14	1	+
										TAGGAACACAAGAAATGTGGCAGTGGCGT	3591310	6	1	+
										TAGGAACACAAGAAATGTGGCAGTGGCGTT	3591310	2	1	+
										GAACACAAGAAATGTGGCAGTGGCGTTAA	3591313	8	1	+
										AAGAAATGTGGCAGTGGCGTTAAGCAA	3591319	1	1	+
										TTAAGCAAGAACTCTTCTCCCACTTTGAGC	3591338	19	1	+
										TAAGCAAGAACTCTTCTCCCACTTTGA	3591339	8	1	+
										TAAGCAAGAACTCTTCTCCCACTTTGAGC	3591339	89	1	+
										TCTTCTCCCACTTTGAGCTGCTAGCTGGA	3591350	13	1	+
										TCTTCTCCCACTTTGAGCTGCTAGCTGG	3591350	16	1	+
										TCTTCTCCCACTTTGAGCTGCTAGCTGGAG	3591350	2	1	+
										TCCCACTTTGAGCTGCTAGCTGGA	3591355	6	1	+
										TAGAGGTATGTGTCCTTGGACCTATGTC	3591398	7	1	+
										TCCTTGGACCTATGTCTGTCTATGTGCTGA	3591410	23	1	+
										TGTCCTCCATGTTGAGTGAGCATACAGAGC	3591454	9	1	+
										TCCATGTTGAGTGAGCATACAGAGCTCGA	3591459	3	1	+
										TACAGAGCTCGAAAGTGTGAGTTCCTAGG	3591476	23	1	+
										TACAGAGCTCGAAAGTGTGAGTTCCTAGGT	3591476	14	1	+
										TCGAAAGTGTGAGTTCCTAGGTTGATGGT	3591484	4	1	+
										TGTGAGTTCCTAGGTTGATGGTAATTGGG	3591491	16	1	+
										TGGTAATTGGGAGAACATTTTGGGTGAC	3591509	14	1	+
										TAATTGGGAGAACATTTTGGGTGACTATG	3591512	11	1	+
										TAATTGGGAGAACATTTTGGGTGACTATGA	3591512	5	1	+
										AATTGGGAGAACATTTTGGGTGACTATGA	3591513	1	1	+
										TTGGGAGAACATTTTGGGTGACTATGAAA	3591515	2	1	+
										TGGGAGAACATTTTGGGTGACTATGAAAA	3591516	1	1	+
										TGGGTGACTATGAAAACACCAGAGAATCGGT	3591529	7	1	+
										TGGGTGACTATGAAAACACCAGAGAATCGG	3591529	166	1	+
										TATGAAAACACCAGAGAATCGG	3591537	6	1	+
										TATGAAAACACCAGAGAATCGGTTAGGAG	3591537	6	1	+
										TATGAAAACACCAGAGAATCGGTTAGGAGA	3591537	21	1	+
										TGAAAACACCAGAGAATCGGTTAGGAGA	3591539	14	1	+
										TGAAAACACCAGAGAATCGGTTAGGAGAC	3591539	77	1	+
										TGAAAACACCAGAGAATCGGTTAGGAGACC	3591539	34	1	+
										TCGGTTAGGAGACCCACGATTAGAAATTTC	3591555	6	1	+
										TAGAAATTTCCCATCCTTTGGGATAAGGCA	3591575	3	1	+
										TTTGGGATAAGGCAAGGGAACGACTGGA	3591591	3	1	+
										TGGGATAAGGCAAGGGAACGACTGGACC	3591593	14	1	+
										TAAGGCAAGGGAACGACTGGACCAGTGGG	3591598	11	1	+
										TAGCTACAGTTTCACTTTCACTCCTCTTAGA	3591662	5	1	+
										TACAGTTTCACTTTCACTCCTCTTAGA	3591666	3	1	+
										TTCACTTTCACTCCTCTTAGATCTGTCTGA	3591672	4	1	+
										TCACTTTCACTCCTCTTAGATCTGTCTGAA	3591673	2	1	+
										TGAACTATGACAAAGACAAAATTAGATGAGG	3591699	25	1	+
										TATGACAAAGACAAAATTAGATGAGGCAGA	3591704	3	1	+
										TGACAAAGACAAAATTAGATGAGGCAGAGA	3591706	2	1	+
										TTAGATGAGGCAGAGAAGGGTTGACAAAA	3591720	5	1	+
										TAGATGAGGCAGAGAAGGGTTGACAAA	3591721	3	1	+
										CAGAGAAGGGTTGACAAAAGGAAAGTAAGC	3591730	6	1	+
										TTGACAAAAGGAAAGTAAGCAAAGCAGA	3591740	2	1	+
										TGACAAAAGGAAAGTAAGCAAAGCAGAAAC	3591741	23	1	+
										TGACAAAAGGAAAGTAAGCAAAGCAGAAACC	3591741	12	1	+
										TGACAAAAGGAAAGTAAGCAAAGCAGAAA	3591741	7	1	+
										TAAGCAAAGCAGAAACCGAGATGAGATTG	3591755	19	1	+
										AAGCAAAGCAGAAACCGAGATGAGATTGT	3591756	3	1	+
										TGAGATTGTACAGAATAAAAGTGGCATAGA	3591776	13	1	+
										TAAAAGTGGCATAGAAGTTAAGCTACAGAA	3591791	1	1	+
										TAAGCTACAGAAACAGAGATTGGG	3591809	1	1	+
										TACAGAAACAGAGATTGGGTACGTCGGC	3591814	168	1	+
										CAGAGATTGGGTACGTCGGC	3591822	1	1	+
										TTGGGTACGTCGGCGATAAAATTATTTAGGT	3591828	1	1	+
										TGGGTACGTCGGCGATAAAATTATTTAGG	3591829	4	1	+
										TGGGTACGTCGGCGATAAAATTATTTAGGTT	3591829	1	1	+
										TAAAATTATTTAGGTTGAGATGATCTGG	3591844	6	1	+
										TAAAATTATTTAGGTTGAGATGATCTGGT	3591844	1	1	+
										TTATTTAGGTTGAGATGATCTGGTTTTGA	3591849	2	1	+
										TATTTAGGTTGAGATGATCTGGTTTTGAA	3591850	1	1	+
										TAGGTTGAGATGATCTGGTTTTGAACAGA	3591854	1	1	+
										GTTTTGAACAGAAGAGACATGAGCATTGA	3591871	4	1	+
										TGAACAGAAGAGACATGAGCATTGAGGAAA	3591875	2	1	+
										TGAGCATTGAGGAAAGGTCAAAGAGAGA	3591890	4	1	+
										TAGTGGCAGAAATGTTTGAGAAACCAGAG	3591923	6	1	+
										AGTGGCAGAAATGTTTGAGAAACCAGAGA	3591924	13	1	+
										AGTGGCAGAAATGTTTGAGAAACCAGAGAC	3591924	2	1	+
										TGGCAGAAATGTTTGAGAAACCAGAGAC	3591926	2	1	+
										GAAATGTTTGAGAAACCAGAGACAAATATG	3591931	4	1	+
										TTGAGAAACCAGAGACAAATATGGAAGTT	3591938	2	1	+
										TTGAGAAACCAGAGACAAATATGGAAGTTGA	3591938	2	1	+
										TGAGAAACCAGAGACAAATATGGAAGTT	3591939	4	1	+
										TGAGAAACCAGAGACAAATATGGAAGTTGA	3591939	5	1	+
										CAGAGACAAATATGGAAGTTGAAATCCCCTC	3591947	13	1	+
										TTCCCTCATGTTTCATGCCCCTATAAAC	3591980	5	1	+
										TCCCTCATGTTTCATGCCCCTATAAACTCGG	3591981	22	1	+
										TCATGTTTCATGCCCCTATAAACTCGGTGT	3591985	1	1	+
										ACTCGGTGTCTACTATATGCCAAGTA	3592006	6	1	+
										TCTTGGTACTGAGTATCAAAGCTACAGAGG	3592035	7	1	+
										TTGGTACTGAGTATCAAAGCTACAGAGGA	3592037	3	1	+
										TACAGAGGACTCATTCTCTGCTCTGGGGGA	3592057	5	1	+
										AAAATGACTGTAGGACAGAGG	3592101	1	1	+
										AGGGCTACCTTTTCTGTGTGTAGTTAGAGG	3592140	7	1	+
										TACCTTTTCTGTGTGTAGTTAGAGG	3592145	2	1	+
										TGTGTAGTTAGAGGGCTAAGATAGTTGGA	3592156	2	1	+
										TCTGAAATTACCTTTTTAATTGCTATTGGG	3592201	5	1	+
										TGAAATTACCTTTTTAATTGCTATTGGGTG	3592203	31	1	+
										TTACCTTTTTAATTGCTATTGGGTGAAA	3592208	1	1	+
										TTAATTGCTATTGGGTGAAACGTAGAAGAC	3592216	5	1	+
										TAATTGCTATTGGGTGAAACGTAGAAGA	3592217	2	1	+
										TAATTGCTATTGGGTGAAACGTAGAAGAC	3592217	3	1	+
										TTGGGTGAAACGTAGAAGACACCTGAC	3592226	1	1	+
										TTGGGTGAAACGTAGAAGACACCTGACTTG	3592226	45	1	+
										TAGAAGACACCTGACTTGTGTAGACTTG	3592238	17	1	+
										TTGTGTAGACTTGAAATTCAGACCCAACT	3592253	2	1	+
										GTAACTAGGGTGGAATTAAAGGTACTGAA	3592302	1	1	+
										TAACTAGGGTGGAATTAAAGGTACTG	3592303	4	1	+
										TAACTAGGGTGGAATTAAAGGTACTGAAGA	3592303	5	1	+
										TAACTAGGGTGGAATTAAAGGTACTGAAG	3592303	35	1	+
										TAACTAGGGTGGAATTAAAGGTACTGA	3592303	8	1	+
										TAACTAGGGTGGAATTAAAGGTACTGAA	3592303	3	1	+
										ACTAGGGTGGAATTAAAGGTACTGAA	3592305	1	1	+
										TAGGGTGGAATTAAAGGTACTGAAGAGTC	3592307	6	1	+
										TAGGGTGGAATTAAAGGTACTGAAGAGTCTA	3592307	10	1	+
										TGGAATTAAAGGTACTGAAGAGTC	3592312	4	1	+
										TTAAAGGTACTGAAGAGTCTAAAGTGAGC	3592317	2	1	+
										TAAAGGTACTGAAGAGTCTAAAGTGAG	3592318	3	1	+
										TGTCTCCAGTGTCACCCCCACAGACAGA	3592365	1	1	+
										TCTCCAGTGTCACCCCCACAGACAGACGC	3592367	1	1	+
										GCCCTTTGTGCTGCTGTGATGTCCAGCTA	3592432	32	1	+
										TTTGTGCTGCTGTGATGTCCAGCTATGA	3592436	3	1	+
										TGCTGCTGTGATGTCCAGCTATGACTTA	3592440	2	1	+
										TCCCTCTTGGTCATCGTACTATGTGGAAAA	3592476	1	1	+
										TCTTGGTCATCGTACTATGTGGAAAAGGA	3592480	12	1	+
										TCTTGGTCATCGTACTATGTGGAAAAGGAA	3592480	3	1	+
										TTGGTCATCGTACTATGTGGAAAAGGAAAG	3592482	1	1	+
										TTGGTCATCGTACTATGTGGAAAAGGAAA	3592482	1	1	+
										TGGTCATCGTACTATGTGGAAAAGGAAAGA	3592483	7	1	+
										TGGTCATCGTACTATGTGGAAAAGGAAAG	3592483	3	1	+
										CATCGTACTATGTGGAAAAGGAAAGAAA	3592487	2	1	+
										TCGTACTATGTGGAAAAGGAAAGAAAATG	3592489	5	1	+
										TACTATGTGGAAAAGGAAAGAAAATGGAAG	3592492	6	1	+
										TGTGGAAAAGGAAAGAAAATGGA	3592497	1	1	+
										TGTGGAAAAGGAAAGAAAATGGAAGTTGTG	3592497	135	1	+
										TGGAAAAGGAAAGAAAATGGAAGTTGTGA	3592499	10	1	+
										TGGAAGTTGTGAGGGAAGAAAATGAAAGG	3592516	6	1	+
										TGGAAGTTGTGAGGGAAGAAAATGAAAGGT	3592516	8	1	+
										TGTGAGGGAAGAAAATGAAAGGTGCGAGG	3592523	66	1	+
										TGAGGGAAGAAAATGAAAGGTGCGAG	3592525	1	1	+
										TGAGGGAAGAAAATGAAAGGTGCGAGGA	3592525	10	1	+
										GAAAATGAAAGGTGCGAGGATTTTGAAAA	3592533	1	1	+
										TGAAAGGTGCGAGGATTTTGAA	3592538	1	1	+
										TGAAAGGTGCGAGGATTTTGAAA	3592538	1	1	+
										TGAAAGGTGCGAGGATTTTGAAAAACATGT	3592538	6	1	+
										TGAAAAACATGTAAGACAAAGAAACTTTCA	3592556	4	1	+
										TGAAAGAGCAGGTTCAGTTATATTCAATA	3592596	4	1	+
										TATATTCAATATCATTATATTCCCAAGTA	3592614	6	1	+
										TATTCCCAAGTATTTTATTTCCAGTCCGCTC	3592631	15	1	+
										TGACTTATTAATAACCATTTTAAGG	3592663	6	1	+
										TGACTTATTAATAACCATTTTAAGGGTGGA	3592663	12	1	+
										TATTAATAACCATTTTAAGGGTGGATTAA	3592668	2	1	+
										TTAATAACCATTTTAAGGGTGGATTAAAGA	3592670	3	1	+
										TAATAACCATTTTAAGGGTGGATTAAAGA	3592671	3	1	+
										TTTAAGGGTGGATTAAAGATCTTGCTGAGG	3592681	5	1	+
										TTAAAGATCTTGCTGAGGATGGGAATGC	3592693	15	1	+
										TAAAGATCTTGCTGAGGATGGGAATGCTGT	3592694	28	1	+
										TCTTGCTGAGGATGGGAATGCTGTTAGAGT	3592700	1	1	+
										TGCTGAGGATGGGAATGCTGTTAGAGTA	3592703	3	1	+
										TGAGGATGGGAATGCTGTTAGAGT	3592706	4	1	+
										TGAGGATGGGAATGCTGTTAGAGTAGGT	3592706	1	1	+
										TGAGGATGGGAATGCTGTTAGAGTAGGTA	3592706	6	1	+
										TGGGAATGCTGTTAGAGTAGGTAGTTAGC	3592712	50	1	+
										TGCTGTTAGAGTAGGTAGTTAGCTAGACAT	3592718	2	1	+
										TTAGAGTAGGTAGTTAGCTAGACATGAGC	3592723	20	1	+
										TAGCTAGACATGAGCAGGAAGTCCCAAGA	3592737	2	1	+
										TGAGCAGGAAGTCCCAAGACTCCAATGGAA	3592747	5	1	+
										CAGGAAGTCCCAAGACTCCAATGGAAAGGGT	3592751	1	1	+
										CAGGAAGTCCCAAGACTCCAATGGAAAGGG	3592751	6	1	+
										TTTCACTAATCGTTGCCAAAAGTTGTAGCC	3592790	14	1	+
										TTCACTAATCGTTGCCAAAAGTTGTAGCCA	3592791	1	1	+
										TCACTAATCGTTGCCAAAAGTTGTAGCCA	3592792	7	1	+
										TAATCGTTGCCAAAAGTTGTAGCCAGACAA	3592796	2	1	+
										TAATCGTTGCCAAAAGTTGTAGCCAGA	3592796	3	1	+
										TGCCAAAAGTTGTAGCCAGACAATATGGTG	3592803	12	1	+
										GCCAGACAATATGGTGCGAACAGAAAAGGT	3592817	4	1	+
										GCCAGACAATATGGTGCGAACAGAAAAGG	3592817	8	1	+
										CAATATGGTGCGAACAGAAAAGGTCATCTGT	3592823	15	1	+
										TATGGTGCGAACAGAAAAGGTCATCTGTC	3592826	21	1	+
										TATGGTGCGAACAGAAAAGGTCATCTGTCC	3592826	7	1	+
										TGCTAATTGTTGCCAGAAGCTTCCATCTGG	3592858	1	1	+
										TGCTAATTGTTGCCAGAAGCTTCCATCTGGA	3592858	13	1	+
										TCCCTTCTAGAAGTAACGCTTGCACACC	3592900	11	1	+
										TAGAAGTAACGCTTGCACACCAACATTCT	3592907	2	1	+
										CCAACATTCTCAGGGCTACTTGGCTGGTA	3592926	17	1	+
										TTCTCAGGGCTACTTGGCTGGTATATA	3592932	1	1	+
										TCTCAGGGCTACTTGGCTGGTATATAAC	3592933	3	1	+
										TACTTGGCTGGTATATAACCTTACTCTGGGG	3592942	27	1	+
										TTGGCTGGTATATAACCTTACTCTGGGGG	3592945	27	1	+
										TTGGCTGGTATATAACCTTACTCTGGGGGT	3592945	23	1	+
										TGGCTGGTATATAACCTTACTCTGGGGGT	3592946	6	1	+
										TGGCTGGTATATAACCTTACTCTGGGGGTA	3592946	13	1	+
										TATAACCTTACTCTGGGGGTACTTGACTGG	3592955	55	1	+
										TATAACCTTACTCTGGGGGTACTTGACTG	3592955	1	1	+
										TAACCTTACTCTGGGGGTACTTGACTGG	3592957	33	1	+
										TAACCTTACTCTGGGGGTACTTGACTGGGA	3592957	8	1	+
										TAACCTTACTCTGGGGGTACTTGACTGGG	3592957	96	1	+
										TGCTTATACCTTCAAAGGCCATGCTGGGC	3593011	28	1	+
										TACCTTCAAAGGCCATGCTGGG	3593017	3	1	+
										TGGTACAACTTCCCCTTACCAGGCAAGAA	3593041	2	1	+
										TGGTACAACTTCCCCTTACCAGGCAAGAAG	3593041	2	1	+
										TACCAGGCAAGAAGAATGCAGGCACAAC	3593057	12	1	+
										TCCACTGCAATAAAGAACCTTGCCTCCTAAA	3593112	8	1	+
										TAAAATAAAATAAAAACCCTTTCTTGGTGC	3593181	16	1	+
										TTCTTGGTGCAGTTACCACTTGGTGACTTGC	3593201	1	1	+
										TAAAACTTGTTTTTCCCACTCTCTGTAGCTG	3593260	17	1	+
										AAACTTGTTTTTCCCACTCTCTGTAGCTGA	3593262	3	1	+
										TCTGTAGCTGACTTTCGTGTCTTGGGATG	3593281	7	1	+
										TCTGTAGCTGACTTTCGTGTCTTGGGATGG	3593281	14	1	+
										TGTAGCTGACTTTCGTGTCTTGGGAT	3593283	2	1	+
										TTAGCGATCCAGAATCAAGCACCGAAC	3593321	1	1	+
										TACGCTTTTCCCTCTGGTGATAACAGCAGG	3593354	17	1	+
										TTCCATAAGAGAACTCCTTTGGAGAAGGT	3593412	1	1	+
										TGGAGTATAAAGAATCCGCAGAATTTGGGC	3593474	25	1	+
										TGGAGTATAAAGAATCCGCAGAATTTGGGCC	3593474	40	1	+
										TATAAAGAATCCGCAGAATTTGGGCCTTC	3593479	23	1	+
										TGAGGGAGTCAAGGTTTGTTATATATGTGG	3593508	29	1	+
										TATATATGTGGGCTTGGAGTTGTATGGC	3593527	41	1	+
										TCCCAGAGTTCGGGGTGGGGAGTCAAGG	3593579	22	1	+
										TCCCAGAGTTCGGGGTGGGGAGTCAAGGT	3593579	2	1	+
										TGTAAACTCAAGGGTATTCTGTCTTACGG	3593642	6	1	+
										TGTAAACTCAAGGGTATTCTGTCTTACGGG	3593642	31	1	+
										TGCTATAGGAAAGACTTGAAGTTGTCTAGC	3593672	14	1	+
										TCTGAAAGAAACAGAATGTAAGGCATTGG	3593707	24	1	+
										TCTGAAAGAAACAGAATGTAAGGCATTG	3593707	1	1	+
										TATTCTCCTTTACCAAACGTTTTGAAGGAG	3593793	1	1	+
										GATTTGGTGTACATAGTCCTGGAGTGAGG	3593822	5	1	+
										TTGGTGTACATAGTCCTGGAGTGAGGAGC	3593825	5	1	+
										TAAGTTGGATAACTATCTTTACAGAAACA	3593861	1	1	+
										TTGGATAACTATCTTTACAGAAACAACCA	3593865	4	1	+
										CCAGAACATGACCTGAAATGCTGCAGAGA	3594084	3	1	+
										TGACCTGAAATGCTGCAGAGATTC	3594092	1	1	+
										TGACCTGAAATGCTGCAGAGATTCTGAAA	3594092	4	1	+
										TGAAATGCTGCAGAGATTCTGAAACCTTT	3594097	2	1	+
										TGACTTGTGTATTGATTAGGAGTTTTCCCC	3594125	68	1	+
										TTGTGTATTGATTAGGAGTTTTCCCCGGC	3594129	28	1	+
										TTTATAAAGTTTGGAGGTATGTTTTTCGG	3594219	12	1	+
										TTTGTTTTCCTTTGTTTTCTTCTAAATGGT	3594394	1	1	+
										TTTGTTTTCCTTTGTTTTCTTCTAAATGG	3594394	4	1	+
										TCTTCTAAATGGTGTTTAGTTTCTGGACCC	3594411	3	1	+
										TTCTAAATGGTGTTTAGTTTCTGGACCCC	3594413	9	1	+
										TAAATGGTGTTTAGTTTCTGGACCCCC	3594416	6	1	+
										TAAATGGTGTTTAGTTTCTGGACCCCCAAG	3594416	11	1	+
										TTAGTATTTTAGGCTTGGGGGT	3594437	1	1	-
										TAAAATACTAATGACACATCTGTCTTGTAGC	3594448	3	1	+
										TGACACATCTGTCTTGTAGCCTTGCCTGGG	3594459	78	1	+
										TGGGAATTCTTGGACACTGCAATCC	3594485	13	1	+
										TGGGAATTCTTGGACACTGCAATCCTAAA	3594485	25	1	+
										TGGGAATTCTTGGACACTGCAATCCTAA	3594485	2	1	+
										TGGGAATTCTTGGACACTGCAATCCT	3594485	6	1	+
										TGGGAATTCTTGGACACTGCAATCCTA	3594485	35	1	+
										TGGACACTGCAATCCTAAATGAAAAATGGGC	3594495	3	1	+
										ATTCAGAGACTTACTTGTTGACAAAGCTTGA	3594572	1	1	+
										TTCAGAGACTTACTTGTTGACAAAGCTTG	3594573	18	1	+
										TTCAGAGACTTACTTGTTGACAAAGCTTGA	3594573	6	1	+
										TTGACAAAGCTTGACATTGAGTTTCCCAC	3594589	5	1	+
										TGACAAAGCTTGACATTGAGTTTCCCACA	3594590	10	1	+
										TACTGAGACCCCAGTTCTAAGGTGGAAA	3594621	3	1	+
										TTCTAAGGTGGAAATACTGTATTTGA	3594635	3	1	+
										TTCTAAGGTGGAAATACTGTATTTGAAAG	3594635	1	1	+
										TCTAAGGTGGAAATACTGTATTTGAAAGTA	3594636	4	1	+
										TTGAAAGTATTTTGAAAAGGAACAGAGAG	3594657	7	1	+
										TGAAAGTATTTTGAAAAGGAACAGAGAGC	3594658	7	1	+
										TGAAAAGGAACAGAGAGCCAGTCCTGTGT	3594669	16	1	+
										TGAAAAGGAACAGAGAGCCAGTCCTGTG	3594669	1	1	+
										TGTTCTAGTTCTGACGTTGCCTTCATTA	3594695	7	1	+
										GAACTTGGCAAATCTCTAGATTTCTGTGG	3594730	13	1	+
										TGAGGATTAAACTTGCTCTATAATCTGTCA	3594818	1	1	+
										TGGGTTCACAGTCTTCTGTTGGCTGTTAA	3594944	1	1	+
										TGTTTTTATGTAAATGTTTGTGTCTGGA	3594994	3	1	+
										TTTTATGTAAATGTTTGTGTCTGGAAAGG	3594997	1	1	+
										TTATGTAAATGTTTGTGTCTGGAAAGGGT	3594999	1	1	+
										TTATGTAAATGTTTGTGTCTGGAAAGGG	3594999	1	1	+
										TGTAAATGTTTGTGTCTGGAAAGGGTCTA	3595002	28	1	+
										TAAATGTTTGTGTCTGGAAAGGGTCTATA	3595004	4	1	+
										TAAAAAGTTGATAAACCAATGCTTCAGAGT	3595068	2	1	+
										TGATAAACCAATGCTTCAGAGTTGA	3595076	5	1	+
										TAAACCAATGCTTCAGAGTTGAAAAGG	3595079	4	1	+
										TGCTTCAGAGTTGAAAAGGTGAATTCA	3595087	1	1	+
										TTGAAAAGGTGAATTCAGTAATAGGAATA	3595097	3	1	+
										TTCAGTAATAGGAATAAATCGGGATTTC	3595110	2	1	+
										TTCAGTAATAGGAATAAATCGGGATTTCCA	3595110	1	1	+
										TAATAGGAATAAATCGGGATTTCCAGAAGG	3595115	6	1	+
										TAGGAATAAATCGGGATTTCCAGAAGGC	3595118	3	1	+
										ATAACGTGTCCTGATGACTGTGTAGA	3595192	1	1	+
										TGATGACTGTGTAGAACAGTTGGAATTGGG	3595203	21	1	+
										TGACTGTGTAGAACAGTTGGAATTGGGAC	3595206	3	1	+
										TGACTGTGTAGAACAGTTGGAATTGGGA	3595206	15	1	+
										TGACTGTGTAGAACAGTTGGAATTGGG	3595206	12	1	+
										TGTGTAGAACAGTTGGAATTGGGA	3595210	1	1	+
										TGTGTAGAACAGTTGGAATTGGGACTAGA	3595210	20	1	+
										TGTAGAACAGTTGGAATTGGGACTAGA	3595212	2	1	+
										TGTAGAACAGTTGGAATTGGGACTAG	3595212	2	1	+
										TGTAGAACAGTTGGAATTGGGACTAGAA	3595212	7	1	+
										TGTAGAACAGTTGGAATTGGGACTAGAAA	3595212	4	1	+
										TTGTAAAGTGAGGGATGTGACCTTAGAGA	3595339	3	1	+
										TTCTCCAGGAAAGTGAGATCAAAGCTGGAC	3595390	1	1	+
										TTCTCCAGGAAAGTGAGATCAAAGCTGGA	3595390	1	1	+
										TCTCCAGGAAAGTGAGATCAAAGCTGGA	3595391	7	1	+
										CTCCAGGAAAGTGAGATCAAAGCTGGA	3595392	7	1	+
										TGGACTTGGATAAAGCTGAATTGTGGCAGA	3595415	36	1	+
										TGGATAAAGCTGAATTGTGGCAGAAATGA	3595421	3	1	+
										TGGATAAAGCTGAATTGTGGCAGAAATG	3595421	11	1	+
										TAAAGCTGAATTGTGGCAGAAATGAAATAGA	3595425	1	1	+
										TGAATTGTGGCAGAAATGAAATAGACTTT	3595431	2	1	+
										TGAATTGTGGCAGAAATGAAATAGACTTTGT	3595431	3	1	+
										GGCAGAAATGAAATAGACTTTGTGCAGGG	3595439	13	1	+
										GCAGAAATGAAATAGACTTTGTGCAGGGA	3595440	1	1	+
										TAGACTTTGTGCAGGGAAAAAGAAGG	3595452	2	1	+
										TAGACTTTGTGCAGGGAAAAAGAAGGG	3595452	3	1	+
										CTGGAACTCACAGTAGCCCAAGGCTGACTA	3595578	5	1	+
										CTGGAACTCACAGTAGCCCAAGGCTG	3595578	29	1	+
										GGAACTCACAGTAGCCCAAGGCTGA	3595580	2	1	+
										TTATCACTTCAGAGGGGGAGAGGCAGAG	3595647	5	13	-
										TTTTATCACTTCAGAGGGGGAGAGGCAGA	3595648	1	13	-
										TCAGATTGTTTTATCACTTCAGAGGGGGA	3595656	1	10	-
										TGTAGCCCAGAGTTTGTTCTCAGAAA	3595725	1	2	-
										TGGTAGGCTACCCCTTAGCCCGCTGGAAA	3595769	2	1	+
										CCCTTAGCCCGCTGGAAACTGC	3595780	18	1	+
										TCCCAATAAAAGATTGTGCTCGACCCCC	3595815	20	1	+
										CCCCCAAGTGAGGCTGGAGATTCTGAGT	3595838	6	1	+
										TCTGGTTTTCTGCAACATTTGGTGC	3595946	9	2	+
										TCTGGTTTTCTGCAACATTTGGTGCATT	3595946	1	1	+
										TTCTGCAACATTTGGTGCATTGGC	3595953	15	12	+
										GTTTCCCGGCCAATGCACCA	3595965	13	6	-
										CGTTTCCCGGCCAATGCACCA	3595965	235	1	-
										TTCGTTTCCCGGCCAATGCACCA	3595965	99	1	-
										TCGTTTCCCGGCCAATGCACCA	3595965	944	1	-
										TCGTTTCCCGGCCAATGCACC	3595966	31	1	-
										CGTTTCCCGGCCAATGCACC	3595966	14	1	-
										TGGTAATCTGGTAAGCCCCTGGGGGATCTGT	3596208	10	1	+
										TAATCTGGTAAGCCCCTGGGGGATCTGTAG	3596211	14	2	+
										TGTAGAGTCCTATCAGTCAGCCCACTTAGA	3596236	13	1	+
										TAGAGTGGAAGAGGAGAATGGTACACTCTC	3596262	19	3	+
										TGATACCAGATGAGCCCTGACTGC	3596309	1	1	-
										TCTGAGTGAATGTGAGTGTGAGA	3596482	3	3	+
										ACTGCGTTTCTGTAAAGACTCAGTGGCGG	3596562	2	1	+
										TGTAAAGACTCAGTGGCGGTATTACACA	3596572	4	1	+
										TTGTCTGTGTTGCGACATCATTCACAGG	3596747	6	1	+
										TGGGAGTGTTTTCCCTATAGAGGTGGA	3596793	7	1	+
										TGACTGAACATTTCCACTTTTTCTAACCGG	3597182	17	1	+
										TGACTGAACATTTCCACTTTTTCTAACC	3597182	1	1	+
										GACTGAACATTTCCACTTTTTCTAACCGGT	3597183	2	1	+
										CTAACCGGTGATTCCCCATGCCTTTTGGGA	3597204	1	1	+
										TAACCGGTGATTCCCCATGCCTTTTGGGAA	3597205	1	1	+
										TAACCGGTGATTCCCCATGCCTTTTGGGA	3597205	11	1	+
										CAGGTGTCTAACAGCAGAAAAGTCAGAGAA	3597238	1	1	+
										TGGGAAAACCTCAGTTCAAATCTTCTAAGC	3597282	4	1	+
										TCAAATCTTCTAAGCCTACTGTGCTGG	3597297	6	1	+
										TGGTGATTATGGAGTTAAATTGAAAGCAGA	3597358	4	1	+
										GGTGATTATGGAGTTAAATTGAAAGCAGA	3597359	3	1	+
										ATTATGGAGTTAAATTGAAAGCAGAGAGG	3597363	5	1	+
										TATGGAGTTAAATTGAAAGCAGAGAGGTT	3597365	5	1	+
										ATGGAGTTAAATTGAAAGCAGAGAGGTTG	3597366	27	1	+
										TGGAGTTAAATTGAAAGCAGAGAGGTTGT	3597367	4	1	+
										TAAATTGAAAGCAGAGAGGTTGTGAAC	3597373	4	1	+
										TGGGCAATGTACAATGAAGTTACCGGTACCC	3597473	23	1	+
										TATTTTGCAAGGCATTCCAGAAGAGAAGCC	3597676	9	1	+
										TTCAGGCAATGATACAGCTCATGGAGTCTA	3598084	5	1	+
										CAGGCAATGATACAGCTCATGGA	3598086	1	1	+
										TCACCTTGCTTAACACAGAGGAATATCGC	3598162	2	1	+
										ACCTTGCTTAACACAGAGGAATATCGCA	3598164	6	1	+
										ACCTTGCTTAACACAGAGGAATATCGCAGA	3598164	126	1	+
										CTTGCTTAACACAGAGGAATATCGC	3598166	4	1	+
										TTGCTTAACACAGAGGAATATCGCA	3598167	3	1	+
										TTGCTTAACACAGAGGAATATCGCAGA	3598167	20	1	+
										TTGCTTAACACAGAGGAATATCGCAGAGT	3598167	19	1	+
										TTGCTTAACACAGAGGAATATCGCAGAG	3598167	5	1	+
										TTGCTTAACACAGAGGAATATCGCAG	3598167	5	1	+
										TGCTTAACACAGAGGAATATCGC	3598168	3	1	+
										TGCTTAACACAGAGGAATATCGCAG	3598168	4	1	+
										TGCTTAACACAGAGGAATATCGCAGAGT	3598168	9	1	+
										TGCTTAACACAGAGGAATATCGCAGAG	3598168	10	1	+
										GCTTAACACAGAGGAATATCGCAGA	3598169	7	1	+
										GCTTAACACAGAGGAATATCGCAGAG	3598169	17	1	+
										GCTTAACACAGAGGAATATCGCAGAGT	3598169	2	1	+
										TTAACACAGAGGAATATCGCAGAGT	3598171	2	1	+
										TAACACAGAGGAATATCGCAGA	3598172	1	1	+
										TAATGATGTGGTAGACTCTGAGACTTGG	3598235	36	1	+
										TAATGATGTGGTAGACTCTGAGACTTGGG	3598235	58	1	+
										TGATGTGGTAGACTCTGAGACTTGGG	3598238	37	1	+
										TGCCTTTCCAAGTGAAAAGCCTGACTGGA	3598271	39	1	+
										GCCTTTCCAAGTGAAAAGCCTGACTGGAA	3598272	3	1	+
										GCCTTTCCAAGTGAAAAGCCTGACTGGA	3598272	57	1	+
										TGAAAAGCCTGACTGGAATTTCCACAATGA	3598283	7	1	+
										CTGGAATTTCCACAATGAGGATAGCTGTG	3598295	76	1	+
										CCATCTCAGTAGATACCAGGAGGCA	3598325	2	1	+
										TGCAAGGAATGAAAACTGGTGCAAAGAAA	3598354	1	1	+
										TGCAAGGAATGAAAACTGGTGCAAAG	3598354	7	1	+
										AACTGGTGCAAAGAAACCCAAAAATATGA	3598367	1	1	+
										GTGCAAAGAAACCCAAAAATATGACAAAA	3598372	2	1	+
										TGCTGGTTCTATACTCCATTTGATCCGGAGA	3598473	10	1	+
										GCTGGTTCTATACTCCATTTGATCCGGAGA	3598474	7	1	+
										GCTGGTTCTATACTCCATTTGATCCGGAG	3598474	3	1	+
										TGGTTCTATACTCCATTTGATCCGGAGAGC	3598476	4	1	+
										TATACTCCATTTGATCCGGAGAGCCCTGA	3598482	10	1	+
										TAGAGATTGTTAATCGAGTACTCGTGAAC	3598622	16	1	+
										TGAACTGAGATCAAGAGGAAAAAAGGGAAGC	3598646	8	1	+
										TGAACTGAGATCAAGAGGAAAAAAGGGAAG	3598646	1	1	+
										AAGGGAAGCAGACCAACGGATGAAACGGA	3598668	13	1	+
										CGGATGAAACGGAAAGCAGTAGCCCTGCTGGC	3598684	6	1	+
										TTAGACCAAACCAATGTGCTTACTGGAAGG	3598784	9	1	+
										TGCTTACTGGAAGGAGGATGGGTGCTAGA	3598800	12	1	+
										ATGACATTTATGGTAAACACGGCGCTGA	3599019	47	1	+
										ATGACATTTATGGTAAACACGGCGCTGAA	3599019	4	1	+
										ATGACATTTATGGTAAACACGGCGCTG	3599019	26	1	+
										ATGACATTTATGGTAAACACGGCGCTGAAC	3599019	18	1	+
										TGACATTTATGGTAAACACGGCGCTGAA	3599020	7	1	+
										TATCATGGGAGCTACCGGAAATGCCTGAA	3599097	1	1	+
										TATCATGGGAGCTACCGGAAATGCCTG	3599097	1	1	+
										TATCATGGGAGCTACCGGAAATGCCTGA	3599097	9	1	+
										TGAACTTGGCCCTTTTTACAGGCTGGA	3599122	8	1	+
										GCCCTTTTTACAGGCTGGAAGCTGTCCGT	3599130	6	1	+
										TTTTTACAGGCTGGAAGCTGTCCGTTAGGA	3599134	2	1	+
										TTTTTACAGGCTGGAAGCTGTCCGTTAGG	3599134	15	1	+
										TTTTACAGGCTGGAAGCTGTCCGTTAGGA	3599135	2	1	+
										TTTTACAGGCTGGAAGCTGTCCGTTAGG	3599135	1	1	+
										GCACAAATCAGCTTTGACTCATCTGGCTGA	3599248	6	1	+
										TCAGTGGAGACGATGAAGCACTCTCTTC	3599367	25	1	+
										TCACTTGTTAAAGATTTCTGTATAGTCTGG	3599393	128	1	+
										TGCCCAACCCATATACTACTTTGCTGAGT	3599709	5	1	+
										TGCTTTCTTTTGTCTGCGGCTGG	3599785	6	1	+
										TTAGAGGATTTCCCCAGTCAGGAAAC	3599941	1	2	+
										TCTCAAGGAAAAAGGCCCAAATATGCTG	3600083	1	1	+
										TCTCAAGGAAAAAGGCCCAAATATGCTGC	3600083	23	1	+
										AAATATGCTGCACCAAGGTGCGATTTTTGGA	3600101	2	1	+
										CCCTGGGGGGTGATTTCTCGCTTTCTATCTCTC	3600431	3	5688	-
										TTTAAGCCACCAGGTCTGGGACGCGAAC	3600545	2	1522	+
										TAAAAGACTAGATCCAGTTGCATCCAGATG	3600796	2	1	+
										TGAATTAGACTCCAGACGTTACAGACCCTC	3601013	15	1	+
										TAGACTCCAGACGTTACAGACCCTCAATGCC	3601018	19	1	+
										TACCAAGAGAGAGGACTCCTCTCAGCAGA	3601404	1	1	+
										AAGGAGGAAATCTGTCAGTTATTAGAGA	3601452	1	1	+
										TCAGTTATTAGAGACTGTCTAGGAGACAAAA	3601466	1	1	+
										ATCCATTGCAGGGGAACACCAGAGTGGG	3601509	4	1	+
										TGGTAAAGCAGCATGACGAGCTGACTCAC	3601775	44	1	+
										TAAAGCAGCATGACGAGCTGACTCACTTGG	3601778	74	1	+
										CCTTACACAAACTGAAAAAGCCAAGGA	3602070	2	1	+
										GAACCAGCAGTTAGCATAATGGCTA	3602333	11	20347	+
										AGTTAGCATAATGGCTATGTCGCTGGAC	3602341	2	30387	+
										TTAGCATAATGGCTATGTCGCTGGA	3602343	8	34014	+
										CATAATGGCTATGTCGCTGGACTC	3602347	4	40929	+
										CGTGGGAGTCCAGCGACATAGCCA	3602352	4	83855	-
										ACGTGGGAGTCCAGCGACATAGCC	3602353	2	83776	-
										CTATGTCGCTGGACTCCCACGTAGTTGA	3602355	2	9537	+
										TGTGCGTGCGTGCCCAAGATCCC	3602432	24	94287	+
										TCCTCTCGGGATCTTGGGCACGCACGCAC	3602433	41	64907	-
										CCTCTCGGGATCTTGGGCACGCACGCA	3602434	10	66699	-
										TCCTCTCGGGATCTTGGGCACGCACGCA	3602434	15	66199	-
										TCTCCTCTCGGGATCTTGGGCACGCACGC	3602435	28	64908	-
										CGTGCGTGCCCAAGATCCCGAGAGGAGA	3602436	2	66327	+
										TCTCCTCTCGGGATCTTGGGCACGCACG	3602436	3	66327	-
										CATTCTCCTCTCGGGATCTTGGGCACGC	3602439	4	88343	-
										CGTGCCCAAGATCCCGAGAGGAGAATGGAGG	3602440	4	80269	+
										TCCATTCTCCTCTCGGGATCTTGGGCAC	3602441	12	116366	-
										CCATTCTCCTCTCGGGATCTTGGGCAC	3602441	10	117457	-
										TGCCCAAGATCCCGAGAGGAGAATGGAGGA	3602442	3	129911	+
										TGCCCAAGATCCCGAGAGGAGAATGG	3602442	11	150139	+
										TTCTCCTCTCGGGATCTTGGGCA	3602442	5	169715	-
										CTCCATTCTCCTCTCGGGATCTTGGGCA	3602442	3	143380	-
										CCATTCTCCTCTCGGGATCTTGG	3602445	11	162372	-
										CTTCTCCTCCATTCTCCTCTCGGGATCTTGG	3602445	16	127766	-
										CAAGATCCCGAGAGGAGAATGGAGGAGAAGGG	3602446	18	123212	+
										CAAGATCCCGAGAGGAGAATGGAGGAGAAGG	3602446	6	126625	+
										AGATCCCGAGAGGAGAATGGAGGAGAAGG	3602448	5	130909	+
										ATCCCGAGAGGAGAATGGAGGAG	3602450	3	156153	+
										CCCGAGAGGAGAATGGAGGAGAAGGGATTG	3602452	9	126869	+
										CCCGAGAGGAGAATGGAGGAGAAGGGATT	3602452	3	130257	+
										CGAGAGGAGAATGGAGGAGAAGGGATTGTG	3602454	72	29449	+
										AGAGGAGAATGGAGGAGAAGGGATTGTGGC	3602456	25	46684	+
										GAGAATGGAGGAGAAGGGATTGTGGCGT	3602460	1	29317	+
										AGAATGGAGGAGAAGGGATTGTGGCGTGAC	3602461	20	11754	+
										GAATGGAGGAGAAGGGATTGTGGCG	3602462	28	31252	+
										AATGGAGGAGAAGGGATTGTGGCGTG	3602463	11	31358	+
										ATGGAGGAGAAGGGATTGTGGCG	3602464	105	33150	+
										TGGAGGAGAAGGGATTGTGGCG	3602465	6	34383	+
										TCTGTCTGTCTGGCGAGTGCAC	3602539	1	13356	+
										AAAAAAGACATAGGATGCCCCTGGGTGGA	3602590	6	1	+
										ATGGTGAAGAGCCACCCTGAACAGCTGAC	3603053	3	1	+
										ACTGAGTGCAGTAGTCCCACAGGAATGGA	3603264	2	1	+
										TATTAATAGGGTTATGCCTCCTGGTGGTG	3603311	59	1	+
										TTAATAGGGTTATGCCTCCTGGTGGTGA	3603313	3	1	+
										TAATAGGGTTATGCCTCCTGGTGGTGAGA	3603314	5	1	+
										TCAGGATCCATGGTCCCTGGTTAGTTAA	3603369	1	2	-
										TGTAACATCACATCACCCCCTTTTCCAGA	3603452	10	1	+
										TGAAAGAGTATGTAGCCCATAGG	3603517	34	4	-
										TGTGGTTGAAAGAGTATGTAGCCCATAGG	3603517	53	4	-
										TGAAAACTGGATCCCTGTGGTTGAAAGAGT	3603531	36	2	-
										TTGAAAACTGGATCCCTGTGGTTGAAAGAGT	3603531	1	2	-
										TGAAAACTGGATCCCTGTGGTTGAAAGAG	3603532	10	2	-
										TTGAAAACTGGATCCCTGTGGTTGAAAGAG	3603532	5	2	-
										TTGAAAACTGGATCCCTGTGGTTGAAAGA	3603533	12	3	-
										TTTGAAAACTGGATCCCTGTGGTTGAAAGA	3603533	2	3	-
										TGAAAACTGGATCCCTGTGGTTGAAAGA	3603533	4	3	-
										TTTGAAAACTGGATCCCTGTGGTTGAAAG	3603534	2	3	-
										TGAAAACTGGATCCCTGTGGTTGAAA	3603535	2	3	-
										TTTGAAAACTGGATCCCTGTGGTTGAAA	3603535	5	3	-
										TGAAAACTGGATCCCTGTGGTTGA	3603537	8	3	-
										TTGAAAACTGGATCCCTGTGGTTG	3603538	14	3	-
										TGAAAACTGGATCCCTGTGGTTG	3603538	38	3	-
										TGAAAACTGGATCCCTGTGGTT	3603539	10	3	-
										TTTGAAAACTGGATCCCTGTGGT	3603540	3	3	-
										TGAAAACTGGATCCCTGTGGT	3603540	1	3	-
										CCAGTTTTCAAACACTTAGGAATGAGC	3603551	1	1	+
										TTTGCATTCAATCTATCTTTCCCTTGGT	3603913	2	1	+
										TAATTAAATCTCCTGGCAGTGCCTTGCGG	3603955	1	1	+
										TAATTAAATCTCCTGGCAGTGCCTTGCGGA	3603955	1	1	+
										TTGCCTATCAATTCTTGCTGGCTAACTGG	3604198	12	1	+
										TTGCCTATCAATTCTTGCTGGCTAACTGGA	3604198	57	1	+
										TGCCTATCAATTCTTGCTGGCTAACTGGA	3604199	201	1	+
										TGCCTATCAATTCTTGCTGGCTAACTGG	3604199	9	1	+
										TATCAATTCTTGCTGGCTAACTGGACAGG	3604203	26	1	+
										TCAATTCTTGCTGGCTAACTGGACAGGAGC	3604205	5	1	+
										TCTAGTGGCCCGAACCCGGGTGAAGCGATT	3604301	1	1	+
										CCTGCGGAAATTCCAAGGCCGAC	3604353	5	2	-
										AAGTATAGAAACTCTCCAAGACCAGCTTGA	3604469	4	1	+
										GGAAACTACGTTTACCATCCTGCTGTTGGA	3604854	5	1	+
										TCCTAGAATAAAATTGAGAAGGCTCAAGAGG	3604891	1	1	+
										CCTAGAATAAAATTGAGAAGGCTCAAGAGG	3604892	4	1	+
										TAAAATTGAGAAGGCTCAAGAGG	3604899	2	1	+
										TTATCACTTCAGAGGGGGAGAGGCAGAG	3605040	5	13	-
										TTTTATCACTTCAGAGGGGGAGAGGCAGA	3605041	1	13	-
										TCAGATTGTTTTATCACTTCAGAGGGGGA	3605049	1	10	-
										AAGGGTCAGATAAGCAGGGTGTTCGG	3605090	17	2	-
										TGGGCTACCTCTTAGCCTGCTGG	3605171	1	1	+
										TTAGTGTTAACTCTTCCATGCCC	3605261	7	1	+
										TCTGGTTTTCTGCAACAGTGAGAAGATGGGG	3605355	4	1	+
										TCTGGTTTTCTGCAACAGTGAGAAGATG	3605355	1	1	+
										TGGTTTTCTGCAACAGTGAGAAGATGGGG	3605357	32	1	+
										TAGAAGCCAGGCAGCAAGAGAGCTGTGGA	3605454	14	1	+

## Sheet: 6
										sequence	position on scaffold	reads	genomic hits	strand
										TCAACCTAAGACAATCCATGCTGCAAGAGG	3260429	17	1	+
										TCAACCTAAGACAATCCATGCTGCAAGAGGA	3260429	2	1	+
										TAAGACAATCCATGCTGCAAGAGGAATTA	3260435	6	1	+
										TGCAAGAGGAATTATCTTCCAGCCACTTGA	3260450	5	1	+
										TGGGGGCCGATAGACCAGTATCGCCAACTC	3260483	25	1	+
										TCGCCAACTCCTAGATGCCATAACG	3260503	18	1	+
										TAGATGCCATAACGGTGTGCTTCTGGCAAC	3260514	20	1	+
										GGGGACCAGCAGTTAGCATAA	3260675	2	9576	+
										ACATAGCCATTATGCTAACTGCTGGTCCC	3260676	48	33332	-
										AGTTAGCATAATGGCTATGTCGCTGGAC	3260685	2	30387	+
										TTAGCATAATGGCTATGTCGCTGGA	3260687	8	34014	+
										CATAATGGCTATGTCGCTGGACTC	3260691	4	40929	+
										ATGGCTATGTCGCTGGACTCCCATG	3260695	2	59212	+
										TGGCTATGTCGCTGGACTCCCATGTAGTCGA	3260696	1	26233	+
										CATGGGAGTCCAGCGACATAGC	3260698	10	64595	-
										ACATGGGAGTCCAGCGACATAGC	3260698	1	62486	-
										GACTACATGGGAGTCCAGCGAC	3260703	6	50423	-
										TCGACTACATGGGAGTCCAGCGAC	3260703	3	33910	-
										CCGCGGTCGACTACATGGGAGTC	3260710	2	13018	-
										AAGAGGAGAATGGAGGAGAAGGGATTGTGGC	3260798	1	12073	+
										AGAGGAGAATGGAGGAGAAGGGATTGTGGC	3260799	25	46684	+
										TGGAGGAGAAGGGATTGTGGCATGG	3260808	1	25225	+
										GGAGAAGGGATTGTGGCATGGCC	3260812	1	33583	+
										TGATTTCTCACTTTCTGTCTCTCTGTC	3260850	9	45898	+
										GGCGCTGGACTCCCACATGGC	3261134	1	8660	-
										TTTTGGTGCAAAAAATTCTGAAATGTATGC	3261837	4	1	+
										GGGGGGCCTGCAGGTGGCATGG	3261898	50	18	+
										TGGCTAAGGCACTGGATTCCCGTA	3261920	3	1	+
										TGGCTAAGGCACTGGATTCCCGTAATGGC	3261920	34	1	+
										GGCTAAGGCACTGGATTCCCGTAATGGCC	3261921	16	1	+
										GCTAAGGCACTGGATTCCCGTAATGGCC	3261922	10	1	+
										GCTAAGGCACTGGATTCCCGTAATGGC	3261922	5	1	+
										GGACCTGACAACTTGCTTC	3261968	1	5	+
										GATAAAAGCATCTTTAAAATGGGGATTC	3262496	6	1	+
										TAAAAGCATCTTTAAAATGGGGATTCAAAA	3262498	12	1	+
										TAAAAGCATCTTTAAAATGGGGATTCAAA	3262498	6	1	+
										AGCATCTTTAAAATGGGG	3262502	1	2	+
										GCATCTTTAAAATGGGGATTCAAAAGTTG	3262503	11	1	+
										CATCTTTAAAATGGGGATTCAAAAGTTGGA	3262504	1	1	+
										TCTTTAAAATGGGGATTCAAAAGTTGG	3262506	10	1	+
										TCTTTAAAATGGGGATTCAAAAGTTGGA	3262506	12	1	+
										TCTTTAAAATGGGGATTCAAAAGTTGGAC	3262506	92	1	+
										TTTAAAATGGGGATTCAAAAGTTGG	3262508	9	1	+
										TTTAAAATGGGGATTCAAAAGTTGGACCAC	3262508	15	1	+
										TTTAAAATGGGGATTCAAAAGTTGGA	3262508	1	1	+
										TTTAAAATGGGGATTCAAAAGTTGGAC	3262508	4	1	+
										TAAAATGGGGATTCAAAAGTTGGACC	3262510	7	1	+
										TAAAATGGGGATTCAAAAGTTGGACCACTG	3262510	33	1	+
										TGGGGATTCAAAAGTTGGACCACTGAATGA	3262515	5	1	+
										TTCAAAAGTTGGACCACTGAATGAAGAAC	3262521	6	1	+
										TCAAAAGTTGGACCACTGAATGAAGAACAC	3262522	3	1	+
										TCAAAAGTTGGACCACTGAATGAAGAAC	3262522	1	1	+
										TGGACCACTGAATGAAGAACACACCCAGAGA	3262530	20	1	+
										GACCACTGAATGAAGAACACACCCAGAGA	3262532	1	1	+
										TGAATGAAGAACACACCCAGAGA	3262538	1	1	+
										TGAATGAAGAACACACCCAGAGACAGTTCA	3262538	15	1	+
										TGAATGAAGAACACACCCAGAGACAGTTC	3262538	19	1	+
										AATGAAGAACACACCCAGAGACAGTTCAAGA	3262540	4	1	+
										ATGAAGAACACACCCAGAGACAGTTCAAGA	3262541	6	1	+
										TGAAGAACACACCCAGAGACAGTTCAAGA	3262542	8	1	+
										TGAAGAACACACCCAGAGACAGTTCAAGAG	3262542	11	1	+
										TGAAGAACACACCCAGAGACAGTTCAAGAGT	3262542	5	1	+
										AGAACACACCCAGAGACAGTTCAAGAGT	3262545	1	1	+
										AGAACACACCCAGAGACAGTTCAAGAGTCGC	3262545	25	1	+
										GAACACACCCAGAGACAGTTCAAGAGTCGC	3262546	56	1	+
										AACACACCCAGAGACAGTTCAAGAG	3262547	8	1	+
										AACACACCCAGAGACAGTTCAAGAGTCGCC	3262547	8	1	+
										AACACACCCAGAGACAGTTCAAGAGTCGC	3262547	24	1	+
										ACCCAGAGACAGTTCAAGAGTCGCCCAGGGC	3262552	17	1	+
										TGCTCGCTGTTTGGGGCCTCTTCTGGTCTC	3262586	74	1	+
										TCGCTGTTTGGGGCCTCTTCTGGTCTCTGT	3262589	12	1	+
										TTTCATGAAGGTTCCTGTATTACTTCTCA	3262640	2	1	+
										TTTCATGAAGGTTCCTGTATTACTTCTC	3262640	9	1	+
										TCATGAAGGTTCCTGTATTACTTCTCAAGC	3262642	6	1	+
										TGAAGGTTCCTGTATTACTTCTCAAGCAAC	3262645	1	1	+
										TCCTGTATTACTTCTCAAGCAACTGTTGAG	3262652	1	1	+
										TATTACTTCTCAAGCAACTGTTGAGTGTAC	3262657	11	1	+
										TATTACTTCTCAAGCAACTGTTGAGTGTA	3262657	17	1	+
										TTACTTCTCAAGCAACTGTTGAGTGTA	3262659	8	1	+
										TCAAGCAACTGTTGAGTGTACCCGTCTGC	3262666	156	1	+
										TGTTGAGTGTACCCGTCTGCCCATAAGG	3262675	19	1	+
										TGTTGAGTGTACCCGTCTGCCCATAAGGAA	3262675	7	1	+
										TGAGTGTACCCGTCTGCCCATAAGGA	3262678	2	1	+
										TGAGTGTACCCGTCTGCCCATAAGGAAGA	3262678	12	1	+
										TGAGTGTACCCGTCTGCCCATAAGGAAGAA	3262678	1	1	+
										TGAGTGTACCCGTCTGCCCATAAGGAA	3262678	4	1	+
										TACCCGTCTGCCCATAAGGAAGAAGGCTGG	3262684	3	1	+
										CCCGTCTGCCCATAAGGAAGAAGGCTGGA	3262686	6	1	+
										TCTGCCCATAAGGAAGAAGGCTGG	3262690	2	1	+
										TCTGCCCATAAGGAAGAAGGCTGGATGCA	3262690	4	1	+
										TCTGCCCATAAGGAAGAAGGCTGGATGC	3262690	21	1	+
										CTGCCCATAAGGAAGAAGGCTGGATGCAAC	3262691	2	1	+
										TGCCCATAAGGAAGAAGGCTGGATGCAACGT	3262692	2	1	+
										TGCCCATAAGGAAGAAGGCTGGATGCAA	3262692	14	1	+
										TGCCCATAAGGAAGAAGGCTGGATGCA	3262692	5	1	+
										TGCCCATAAGGAAGAAGGCTGGATGCAAC	3262692	29	1	+
										TAAGGAAGAAGGCTGGATGCAAC	3262698	9	1	+
										TAAGGAAGAAGGCTGGATGCAACGTGCA	3262698	364	1	+
										TAAGGAAGAAGGCTGGATGCAACGTGCAGT	3262698	213	1	+
										TAAGGAAGAAGGCTGGATGCAACGTG	3262698	3	1	+
										TAAGGAAGAAGGCTGGATGCAACGTGC	3262698	2175	1	+
										TAAGGAAGAAGGCTGGATGCAACGTGCAG	3262698	106	1	+
										AAGGAAGAAGGCTGGATGCAACGTGCAG	3262699	12	1	+
										AGGAAGAAGGCTGGATGCAACGTGC	3262700	38	1	+
										GGAAGAAGGCTGGATGCAACGTGCAG	3262701	1	1	+
										GGCTGGATGCAACGTGCAG	3262708	1	1	+
										GGCTGGATGCAACGTGCAGTTCACTAAGGA	3262708	1	1	+
										GCTGGATGCAACGTGCAGTTCACTAAGGAA	3262709	1	1	+
										TGGATGCAACGTGCAGTTCACTA	3262711	20	1	+
										TGGATGCAACGTGCAGTTCACTAAGGAAC	3262711	19	1	+
										TGGATGCAACGTGCAGTTCACTAAGGAA	3262711	1	1	+
										TCACTAAGGAACATGTGGACGCTAGCAGG	3262728	47	1	+
										TAAGGAACATGTGGACGCTAGCAG	3262732	1	1	+
										TAAGGAACATGTGGACGCTAGCAGG	3262732	41	1	+
										TAAGGAACATGTGGACGCTAGC	3262732	28	1	+
										TAAGGAACATGTGGACGCTAGCAGGG	3262732	19	1	+
										TAAGGAACATGTGGACGCTAGCAGGGT	3262732	17	1	+
										TAAGGAACATGTGGACGCTAGCAGGGTC	3262732	30	1	+
										TAAGGAACATGTGGACGCTAGCAGGGTCA	3262732	20	1	+
										TGTGGACGCTAGCAGGGTCACCTACCACCC	3262741	49	1	+
										TCCTCCAAGTGAGCTCATGGGAAACGGG	3262774	35	1	+
										TCCTCCAAGTGAGCTCATGGGAAACGGGC	3262774	17	1	+
										TCCTCCAAGTGAGCTCATGGGAAACGG	3262774	20	1	+
										TCCAAGTGAGCTCATGGGAAACGGG	3262777	20	1	+
										TCCAAGTGAGCTCATGGGAAAC	3262777	6	1	+
										TCCAAGTGAGCTCATGGGAAACGGGC	3262777	26	1	+
										TGGGAAACGGGCCCTGCATACCCCAGGGGA	3262791	1	1	+
										TGGGAAACGGGCCCTGCATACCCCAGGGG	3262791	20	1	+
										TTCCCTTGGAAAACATTAACTGGGA	3262832	3	1	+
										TTCCCTTGGAAAACATTAACTGGGAAGATGC	3262832	1	1	+
										TTCCCTTGGAAAACATTAACTGGGAAGATG	3262832	8	1	+
										TCCCTTGGAAAACATTAACTGGGAAGATGC	3262833	3	1	+
										CCCTTGGAAAACATTAACTGGGAAGATGC	3262834	4	1	+
										TTGGAAAACATTAACTGGGAAGATGC	3262837	25	1	+
										TTGGAAAACATTAACTGGGAAGATGCAA	3262837	9	1	+
										TTGGAAAACATTAACTGGGAAGATGCA	3262837	34	1	+
										TTGGAAAACATTAACTGGGAAGATGCAAC	3262837	164	1	+
										TGGAAAACATTAACTGGGAAGATGCAACTT	3262838	1	1	+
										TGGAAAACATTAACTGGGAAGATGCAAC	3262838	10	1	+
										GAAAACATTAACTGGGAAGATGCAACT	3262840	2	1	+
										TAACTGGGAAGATGCAACTTTC	3262848	8	1	+
										TAACTGGGAAGATGCAACTTTCA	3262848	8	1	+
										TAACTGGGAAGATGCAACTTTCAAGGAAA	3262848	2	1	+
										TAACTGGGAAGATGCAACTTTCAAGGAAAAC	3262848	1	1	+
										TGGGAAGATGCAACTTTCAAGG	3262852	4	1	+
										TGGGAAGATGCAACTTTCAAGGAAAACGA	3262852	4	1	+
										TGCAACTTTCAAGGAAAACGATTTTGGCCA	3262860	7	1	+
										TGCAACTTTCAAGGAAAACGATTTTGGCC	3262860	18	1	+
										TTTCAAGGAAAACGATTTTGGCCAAAGA	3262866	10	1	+
										TTTCAAGGAAAACGATTTTGGCCAAAGAC	3262866	11	1	+
										TTCAAGGAAAACGATTTTGGCCAAAGACTC	3262867	11	1	+
										TTCAAGGAAAACGATTTTGGCCAAAGAC	3262867	7	1	+
										TTCAAGGAAAACGATTTTGGCCAAAGA	3262867	4	1	+
										GGAAAACGATTTTGGCCAAAGACTCTTTGG	3262872	30	1	+
										CTCTTTGGACGCTGGGAAAATCCCACGCAGG	3262894	1	1	+
										TCTTTGGACGCTGGGAAAATCCCACGCAGG	3262895	7	1	+
										TTTGGACGCTGGGAAAATCCCACGCAGGG	3262897	1	1	+
										TGGGAAAATCCCACGCAGGGATGCTCGGC	3262906	115	1	+
										TGGGAAAATCCCACGCAGGGATGCTC	3262906	16	1	+
										TGGGAAAATCCCACGCAGGGATGCTCG	3262906	5	1	+
										TGGGAAAATCCCACGCAGGGATGCTCGG	3262906	85	1	+
										CTCACTCCCATGCTGGGAGAATCACGA	3262939	5	1	+
										TGCTGGGAGAATCACGAATTCCCTTTGTC	3262949	29	1	+
										TGCTGGGAGAATCACGAATTCCCTTTGTCA	3262949	2	1	+
										TGGGAGAATCACGAATTCCCTTTGTCATC	3262952	54	1	+
										TGGGAGAATCACGAATTCCCTTTGTC	3262952	29	1	+
										ATCACGAATTCCCTTTGTCATCAGAATGC	3262959	3	1	+
										ATTCCCTTTGTCATCAGAATGCAGAATCGA	3262966	1	1	+
										TTCCCTTTGTCATCAGAATGCAGAATCGA	3262967	2	1	+
										TTTGTCATCAGAATGCAGAATCGAACACCC	3262972	46	1	+
										TTGTCATCAGAATGCAGAATCGAACACCCC	3262973	26	1	+
										TGTCATCAGAATGCAGAATCGAACACCCCC	3262974	171	1	+
										TCAGAATGCAGAATCGAACACCCC	3262979	35	1	+
										TCAGAATGCAGAATCGAACACCCCCCTCC	3262979	74	1	+
										TCAGAATGCAGAATCGAACACCCCCCTC	3262979	30	1	+
										TCACACCCTGCCGCTCACAGGAGCCAGC	3263035	34	1	+
										AGCCAGCTTGTCGCTGAGTGAAAACAGGT	3263056	4	1	+
										GCTTGTCGCTGAGTGAAAACAGGTCGG	3263061	39	1	+
										TTGTCGCTGAGTGAAAACAGGTCGGCCTC	3263063	16	1	+
										TGAGTGAAAACAGGTCGGCCTCGAGCTGC	3263070	50	1	+
										TGGTCCCCTGTGCCACTCAGGG	3263142	5	1	+
										TCTTTCTTGCATTTTTGTGATCTCAATC	3263359	14	1	+
										TCTTTCTTGCATTTTTGTGATCTCAATCA	3263359	4	1	+
										TCTTTCTTGCATTTTTGTGATCTCAATCAGG	3263359	8	1	+
										TTCTTGCATTTTTGTGATCTCAATCAGGTG	3263362	10	1	+
										TCTTGCATTTTTGTGATCTCAATCAGGTG	3263363	5	1	+
										TTGCATTTTTGTGATCTCAATCAGG	3263365	2	1	+
										TTGCATTTTTGTGATCTCAATCAGGTGA	3263365	9	1	+
										TTGCATTTTTGTGATCTCAATCAGGTGAC	3263365	13	1	+
										TGCATTTTTGTGATCTCAATCAGGTGAC	3263366	7	1	+
										TGCATTTTTGTGATCTCAATCAGGTGACA	3263366	5	1	+
										TTGTGATCTCAATCAGGTGACAGACTGC	3263373	6	1	+
										TGTGATCTCAATCAGGTGACAGACT	3263374	3	1	+
										TGTGATCTCAATCAGGTGACAGACTGCAA	3263374	3	1	+
										TGTGATCTCAATCAGGTGACAGACTGCAAA	3263374	4	1	+
										TGATCTCAATCAGGTGACAGACTGCAAAGA	3263376	10	1	+
										TCTCAATCAGGTGACAGACTGCA	3263379	10	1	+
										TCTCAATCAGGTGACAGACTGCAAAGA	3263379	2	1	+
										TCTCAATCAGGTGACAGACTGCAAAGAAA	3263379	2	1	+
										TCAGGTGACAGACTGCAAAGAAAAGAAAA	3263385	1	1	+
										CTGCAAAGAAAAGAAAAATCAAAAGCAAGC	3263397	1	1	+
										TGTGTTCAAACGCCGAGAGTGAAA	3263440	2	1	+
										TGTGTTCAAACGCCGAGAGTGAAACCTTTC	3263440	10	1	+
										TGTGTTCAAACGCCGAGAGTGAAACCTTT	3263440	1	1	+
										TTGCGAGGTGTTCCCAGCTACTGCTGG	3263521	1	1	+
										TGCGAGGTGTTCCCAGCTACTGCTGG	3263522	3	1	+
										TCCTGCTCTGCAGAAAGGACGCAGTCCGGG	3263551	9	1	+
										TGCTCTGCAGAAAGGACGCAGTCCGGGGG	3263554	7	1	+
										TGCTCTGCAGAAAGGACGCAGTCCGGGG	3263554	1	1	+
										TCTGCAGAAAGGACGCAGTCCGGGGGAC	3263557	4	1	+
										AAGAGAACAGTGATACACCAACTCCAGCCGC	3263616	1	1	+
										AGAGAACAGTGATACACCAACTCCAGCCGC	3263617	29	1	+
										GAACAGTGATACACCAACTCCAGCCGCATT	3263620	2	1	+
										GAACAGTGATACACCAACTCCAGCCGCA	3263620	18	1	+
										TAGGTGAGCTCTCTCTGTTTCGGCAGG	3263675	19	1	+
										TCCTTTCTCTCCCTGGCCGTGGCTAGGAGG	3263705	6	1	+
										TGTGAGGCTTCCGGCCCATTTCTGCCCTGC	3263754	96	1	+
										TTTCTGCCCTGCAGGCTGGCCTCTCGCATC	3263772	13	1	+
										TTCTGCCCTGCAGGCTGGCCTCTCGC	3263773	9	1	+
										CCTCTCGCATCCTGGCGTCTGTCTGGG	3263791	19	1	+
										TGGGTCCTCCGACCGAGGTGGTTGT	3263814	7	1	+
										TGGGTCCTCCGACCGAGGTGGTTGTGTATC	3263814	8	1	+
										TCCGACCGAGGTGGTTGTGTATCCTCTT	3263821	15	1	+
										TGTATCCTCTTGCACCCACGCTTCCCTC	3263838	28	1	+
										TCCTCTTGCACCCACGCTTCCCTCAGA	3263842	11	1	+
										TCCTCTTGCACCCACGCTTCCCTCAGATC	3263842	1	1	+
										TCTTGCACCCACGCTTCCCTCAGATCTGC	3263845	32	1	+
										TTCCCTCAGATCTGCTCGGTTGGGACGTT	3263859	6	1	+
										TCCCTCAGATCTGCTCGGTTGG	3263860	2	1	+
										TCCCTCAGATCTGCTCGGTTGGGA	3263860	8	1	+
										TTAACACCACGGCTTACTGCGTGGAGGG	3263932	11	1	+
										TTAACACCACGGCTTACTGCGTGGAGGGG	3263932	44	1	+
										TAACACCACGGCTTACTGCGTGGAGGGGG	3263933	124	1	+
										TAACACCACGGCTTACTGCGTGGAGGGG	3263933	2	1	+
										TGACTTCGAGTCTGGTACGGC	3263972	2	1	+
										TGACTTCGAGTCTGGTACGGCCCTTCCCA	3263972	14	1	+
										TTCGAGTCTGGTACGGCCCTTCCCAAGG	3263976	2	1	+
										GCTACTGACTGGGTTCCTCTGGGGCTGGC	3264003	9	1	+
										GAAGCTGGGCTGGATGTTTTCCC	3264064	21	1	+
										GAAGCTGGGCTGGATGTTTTCCCAAGG	3264064	20	1	+
										GCTGGGCTGGATGTTTTCCCAAGGGG	3264067	7	1	+
										TGGGCTGGATGTTTTCCCAAGGGGTGAAC	3264069	40	1	+
										TGGGCTGGATGTTTTCCCAAGGGGTGAA	3264069	6	1	+
										TGTTTTCCCAAGGGGTGAACTAAAGCAGC	3264078	26	1	+
										TTTCCCAAGGGGTGAACTAAAGCAGC	3264081	7	1	+
										TCCCAAGGGGTGAACTAAAGCAGCCTGAA	3264083	11	1	+
										TCCCAAGGGGTGAACTAAAGCAGCCTGA	3264083	29	1	+
										GGGGTGAACTAAAGCAGCCTGAATGGAGG	3264089	23	1	+
										TGAACTAAAGCAGCCTGAATGGAG	3264093	7	1	+
										TGAACTAAAGCAGCCTGAATGGAGGGCTTC	3264093	22	1	+
										ACTAAAGCAGCCTGAATGGAGG	3264096	3	1	+
										TAAAGCAGCCTGAATGGAGGGCTTCACAGA	3264098	8	1	+
										TGCTCTCTCAACTCAGGGAGCCTTACTGCGG	3264157	7	1	+
										TCTCTCAACTCAGGGAGCCTTACTGCGG	3264160	3	1	+
										TCTCTCAACTCAGGGAGCCTTACTGCGGG	3264160	1	1	+
										TCTCAACTCAGGGAGCCTTACTGCGGGG	3264162	7	1	+
										TTCGCTGTGTCCCTCACTGTCCTCGTGGGA	3264192	2	1	+
										TGTGACTGAGCCAGGGGATGCCCAGCTGG	3264248	50	1	+
										TGCTCCCTGGTCTGGCTTCCGGC	3264280	3	1	+
										TGCTCCCTGGTCTGGCTTCCGGCATCTC	3264280	23	1	+
										TGGGTGACGGTGCAGGGCCTCTGCTCTTGC	3264464	14	1	+
										TGGATAGCACTGGGTGGGCAGGTGGGTTG	3264570	132	1	+
										TGGATAGCACTGGGTGGGCAGGTGGGTTGG	3264570	50	1	+
										GGATAGCACTGGGTGGGCAGGTGGGTTG	3264571	1	1	+
										GCACTGGGTGGGCAGGTGGGTTGG	3264576	1	1	+
										TCAAAGACCAGGACCTTTTGGCCAAGGAAC	3264636	1	1	+
										TGCTCTGTTGAAACGGAAAAAATGA	3264732	1	1	+
										TGCTCTGTTGAAACGGAAAAAATGACCTCTC	3264732	14	1	+
										TGCTCTGTTGAAACGGAAAAAATGACC	3264732	11	1	+
										TGCTCTGTTGAAACGGAAAAAATGAC	3264732	2	1	+
										GCTCTGTTGAAACGGAAAAAAT	3264733	1	1	+
										GCTCTGTTGAAACGGAAAAAATG	3264733	2	1	+
										GCTCTGTTGAAACGGAAAAAATGAC	3264733	10	1	+
										GCTCTGTTGAAACGGAAAAAATGACCTC	3264733	5	1	+
										GCTCTGTTGAAACGGAAAAAATGACCTCT	3264733	3	1	+
										GCTCTGTTGAAACGGAAAAAATGACCTCTC	3264733	652	1	+
										GCTCTGTTGAAACGGAAAAAATGACC	3264733	27	1	+
										GCTCTGTTGAAACGGAAAAAATGACCTCTCC	3264733	2	1	+
										CTCTGTTGAAACGGAAAAAATGAC	3264734	3	1	+
										CTCTGTTGAAACGGAAAAAATGACCTCTCC	3264734	10	1	+
										CTCTGTTGAAACGGAAAAAATGACCTCTC	3264734	66	1	+
										TCTGTTGAAACGGAAAAAATGACC	3264735	1	1	+
										TCTGTTGAAACGGAAAAAATGACCTCTCCA	3264735	4	1	+
										TCTGTTGAAACGGAAAAAATGACCTCTCC	3264735	15	1	+
										TCTGTTGAAACGGAAAAAATGACCTCTC	3264735	11	1	+
										CTGTTGAAACGGAAAAAATGACC	3264736	4	1	+
										TGTTGAAACGGAAAAAATGACCTCTCCAA	3264737	2	1	+
										TGTTGAAACGGAAAAAATGACCTCTCC	3264737	19	1	+
										TGAAACGGAAAAAATGACCTCTC	3264740	8	1	+
										TGAAACGGAAAAAATGACCTCTCCAATGCT	3264740	3	1	+
										AAACGGAAAAAATGACCTCTC	3264742	1	1	+
										AAACGGAAAAAATGACCTCTCCAATGCTGG	3264742	90	1	+
										CGGAAAAAATGACCTCTC	3264745	1	1	+
										CTGGAACCTGGGCCTTTTCAC	3264801	3	1	+
										CTGGAACCTGGGCCTTTTCACTGGGATGC	3264801	17	1	+
										TGGAACCTGGGCCTTTTCACTGGGATGCTGC	3264802	15	1	+
										TGGGCCTTTTCACTGGGATGCT	3264809	1	1	+
										TGGGCCTTTTCACTGGGATGCTGCAGGG	3264809	13	1	+
										TGGGCCTTTTCACTGGGATGCTGCAGGGG	3264809	28	1	+
										TGGGCCTTTTCACTGGGATGCTGCAGG	3264809	6	1	+
										TGGGCCTTTTCACTGGGATGCTGCAGGGGC	3264809	6	1	+
										TTTTCACTGGGATGCTGCAGGGGCGTG	3264815	15	1	+
										TTTTCACTGGGATGCTGCAGGGGCGTGAC	3264815	9	1	+
										TTTTCACTGGGATGCTGCAGGGGCGTGA	3264815	77	1	+
										TTTTCACTGGGATGCTGCAGGGGCGT	3264815	19	1	+
										TTTCACTGGGATGCTGCAGGGGCGT	3264816	2	1	+
										TTTCACTGGGATGCTGCAGGGGCGTGAC	3264816	37	1	+
										TTTCACTGGGATGCTGCAGGGGCGTGA	3264816	44	1	+
										TTTCACTGGGATGCTGCAGGGGCGTG	3264816	29	1	+
										TTCACTGGGATGCTGCAGGGGCGT	3264817	3	1	+
										TTCACTGGGATGCTGCAGGGGCGTGACCTC	3264817	4	1	+
										TTCACTGGGATGCTGCAGGGGCGTGA	3264817	1	1	+
										TTCACTGGGATGCTGCAGGGGCGTGAC	3264817	21	1	+
										TCACTGGGATGCTGCAGGGGCGTGA	3264818	7	1	+
										TCACTGGGATGCTGCAGGGGCGTGACCTC	3264818	27	1	+
										TCACTGGGATGCTGCAGGGGCGTGAC	3264818	6	1	+
										ACTGGGATGCTGCAGGGGCGTGAC	3264820	12	1	+
										TATGGGTCAAGGCCTCCGAGAAGAGAGTC	3264853	5	1	+
										AGAGAGTCACTTCCTTGTATTCTCTGCACCC	3264874	13	1	+
										TTGTATTCTCTGCACCCTCATTCTGGTTT	3264888	6	1	+
										TTGTATTCTCTGCACCCTCATTCTGGTT	3264888	3	1	+
										TATTCTCTGCACCCTCATTCTGGTTTGTGAG	3264891	17	1	+
										TATTCTCTGCACCCTCATTCTGGTTTGT	3264891	4	1	+
										TATTCTCTGCACCCTCATTCTGGTTTGTGA	3264891	43	1	+
										TATTCTCTGCACCCTCATTCTGGTTTGTGAGC	3264891	13	1	+
										TTCTCTGCACCCTCATTCTGGTTTGTGAGC	3264893	11	1	+
										TCATTCTGGTTTGTGAGCCCAGGCTGTGT	3264905	3	1	+
										TTCTGGTTTGTGAGCCCAGGCTGTGTTCT	3264908	2	1	+
										TTCTGGTTTGTGAGCCCAGGCTGTGTT	3264908	1	1	+
										TCCTGCACTTCTCTGGGGAAAGCCGCGA	3264968	6	1	+
										TCCTGCACTTCTCTGGGGAAAGCCGCGAC	3264968	5	1	+
										TTCTCTGGGGAAAGCCGCGACTTCC	3264976	18	1	+
										CCTCATTTGCCTGCAGGTTCCGGGGTTA	3265016	6	1	+
										TCATTTGCCTGCAGGTTCCGGGGTTACC	3265018	13	1	+
										TCATTTGCCTGCAGGTTCCGGGGTTACCGC	3265018	67	1	+
										TGCAGGTTCCGGGGTTACCGCTGAGG	3265027	27	1	+
										TGTGCATGGCCGCCGGTGAGAGCTAAC	3265069	1	1	+
										TAATGCATAGGGTCGTGTGTTCGCTTGT	3265122	65	1	+
										TAATGCATAGGGTCGTGTGTTCGCTT	3265122	3	1	+
										TAGGGTCGTGTGTTCGCTTGTCATGGAGG	3265129	21	1	+
										TAGGGTCGTGTGTTCGCTTGTCATGGAG	3265129	8	1	+
										AGGGTCGTGTGTTCGCTTGTCATGGAGGA	3265130	3	1	+
										TTCGCTTGTCATGGAGGACCCTCAAGTT	3265141	4	1	+
										TCAAGTTTCTGTCTTTGTTTTATTGCGG	3265162	2	1	+
										TCAAGTTTCTGTCTTTGTTTTATTGCGGT	3265162	5	1	+
										TTTCTGTCTTTGTTTTATTGCGGTTTTGT	3265167	1	1	+
										TTCTGTCTTTGTTTTATTGCGGTTTTGT	3265168	3	1	+
										TCTGTCTTTGTTTTATTGCGGTTTTGTT	3265169	4	1	+
										TCTGTCTTTGTTTTATTGCGGTTTTGTTGA	3265169	11	1	+
										CTGTCTTTGTTTTATTGCGGTTTTGTTGA	3265170	2	1	+
										TGTCTTTGTTTTATTGCGGTTTTGTTGAT	3265171	6	1	+
										TGTCTTTGTTTTATTGCGGTTTTGTTGA	3265171	10	1	+
										TGTCTTTGTTTTATTGCGGTTTTGTT	3265171	1	1	+
										TGTCTTTGTTTTATTGCGGTTTTGTTGATGC	3265171	9	1	+
										TCTTTGTTTTATTGCGGTTTTGTTGATGC	3265173	10	1	+
										TCTTTGTTTTATTGCGGTTTTGTTGATGCC	3265173	2	1	+
										TTTGTTTTATTGCGGTTTTGTTGATGCCC	3265175	6	1	+
										TTGTTTTATTGCGGTTTTGTTGA	3265176	1	1	+
										TTGTTTTATTGCGGTTTTGTTGATG	3265176	5	1	+
										TGTTTTATTGCGGTTTTGTTGATGC	3265177	16	1	+
										TGTTTTATTGCGGTTTTGTTGATGCCC	3265177	7	1	+
										TTTTATTGCGGTTTTGTTGATGC	3265179	6	1	+
										TTTATTGCGGTTTTGTTGATGCCCAGTGA	3265180	13	1	+
										TTATTGCGGTTTTGTTGATGCCCAGTGA	3265181	22	1	+
										TTATTGCGGTTTTGTTGATGCCCAGTGAA	3265181	2	1	+
										TTGCGGTTTTGTTGATGCCCAGTGAA	3265184	1	1	+
										TTGCGGTTTTGTTGATGCCCAGTGAATTC	3265184	10	1	+
										TGCGGTTTTGTTGATGCCCAGTGAATTC	3265185	1	1	+
										TGCGGTTTTGTTGATGCCCAGTGAATTCGC	3265185	1	1	+
										GGTTTTGTTGATGCCCAGTGAATTCGCTTC	3265188	4	1	+
										TGTTGATGCCCAGTGAATTCGCTTCTTTG	3265193	17	1	+
										TTGATGCCCAGTGAATTCGCTTCTTTGG	3265195	87	1	+
										TTGATGCCCAGTGAATTCGCTTCTTTGGG	3265195	24	1	+
										TGATGCCCAGTGAATTCGCTTCTTTGG	3265196	1	1	+
										TGATGCCCAGTGAATTCGCTTCTTTGGGA	3265196	2	1	+
										TGATGCCCAGTGAATTCGCTTCTTTG	3265196	57	1	+
										CCCAGTGAATTCGCTTCTTTGGGACCTGGA	3265201	5	1	+
										GTGAATTCGCTTCTTTGGGACCTGGAAAC	3265205	2	1	+
										TGAATTCGCTTCTTTGGGACCTGGA	3265206	17	1	+
										TGAATTCGCTTCTTTGGGACCTGGAAACGA	3265206	4	1	+
										TGAATTCGCTTCTTTGGGACCTGGAAAC	3265206	40	1	+
										TGAATTCGCTTCTTTGGGACCTGGAAA	3265206	6	1	+
										TTCTTTGGGACCTGGAAACGATC	3265215	1	1	+
										TTCTTTGGGACCTGGAAACGATCCACTTC	3265215	4	1	+
										TTCTTTGGGACCTGGAAACGATCCACTT	3265215	3	1	+
										TTCTTTGGGACCTGGAAACGATCCACT	3265215	1	1	+
										TGGAAACGATCCACTTCCCCCGAGCCT	3265227	2	1	+
										TTCAGGATGGACGTCCTTGGAGAGA	3265253	5	1	+
										TTCAGGATGGACGTCCTTGGAGAGATGAGG	3265253	158	1	+
										TTCAGGATGGACGTCCTTGGAGAGATGA	3265253	11	1	+
										TCAGGATGGACGTCCTTGGAGAGATGAGG	3265254	89	1	+
										TCAGGATGGACGTCCTTGGAGAGATGAG	3265254	1	1	+
										CAGGATGGACGTCCTTGGAGAGATGAGGT	3265255	1	1	+
										TCCTTGGAGAGATGAGGTCTCGCTGG	3265266	16	1	+
										GCTGGTCTCCTCAGGACAGTTAGTGTTGGA	3265287	12	1	+
										TGGTCTCCTCAGGACAGTTAGTGTTGGA	3265289	3	1	+
										TGGTCTCCTCAGGACAGTTAGTGTTGGAA	3265289	29	1	+
										TCTCCTCAGGACAGTTAGTGTTGGAACGC	3265292	21	1	+
										TCCTCAGGACAGTTAGTGTTGGAA	3265294	4	1	+
										TCCTCAGGACAGTTAGTG	3265294	1	1	+
										TCCTCAGGACAGTTAGTGTTGGAACGCAC	3265294	175	1	+
										TCCTCAGGACAGTTAGTGTTGGAACGC	3265294	91	1	+
										TCCTCAGGACAGTTAGTGTTGGAACG	3265294	11	1	+
										TCCTCAGGACAGTTAGTGTTGGAACGCA	3265294	196	1	+
										CCTCAGGACAGTTAGTGTTGGAACGCACGC	3265295	76	1	+
										CCTCAGGACAGTTAGTGTTGGAACGC	3265295	9	1	+
										TCAGGACAGTTAGTGTTGGAACGCA	3265297	1	1	+
										TCAGGACAGTTAGTGTTGGAACGCACGC	3265297	128	1	+
										TCAGGACAGTTAGTGTTGGAACGCAC	3265297	1	1	+
										TCAGGACAGTTAGTGTTGGAACGCACGCA	3265297	5	1	+
										AGGACAGTTAGTGTTGGAACGCACGCAGG	3265299	672	1	+
										AGGACAGTTAGTGTTGGAACGCACGCAG	3265299	13	1	+
										GGACAGTTAGTGTTGGAACGCACGCAGG	3265300	78	1	+
										GGACAGTTAGTGTTGGAACGCACGCAG	3265300	10	1	+
										GACAGTTAGTGTTGGAACGCACGCAGGAG	3265301	20	1	+
										GACAGTTAGTGTTGGAACGCACGCAGG	3265301	1	1	+
										GACAGTTAGTGTTGGAACGCACGCAGGAGA	3265301	1	1	+
										ACAGTTAGTGTTGGAACGCACGCAGGAG	3265302	19	1	+
										ACAGTTAGTGTTGGAACGCACGCAGGAGA	3265302	7	1	+
										CAGTTAGTGTTGGAACGCACGCAGGAGA	3265303	25	1	+
										TAGTGTTGGAACGCACGCAGGAGA	3265307	2	1	+
										TAGTGTTGGAACGCACGCAGGAGAAATGC	3265307	26	1	+
										TAGTGTTGGAACGCACGCAGGAGAAATGCC	3265307	27	1	+
										TGGAACGCACGCAGGAGAAATGCC	3265313	7	1	+
										TGGAACGCACGCAGGAGAAATGCCCCCTCTC	3265313	44	1	+
										TGGAACGCACGCAGGAGAAATGCCCCCT	3265313	2	1	+
										TTTAAGAAGGGATTCATTTCACCGGA	3265368	13	1	+
										TTTAAGAAGGGATTCATTTCACCGGACATA	3265368	2	1	+
										TTTAAGAAGGGATTCATTTCACCGGAC	3265368	7	1	+
										TTTAAGAAGGGATTCATTTCACCGGACAT	3265368	1	1	+
										TAAGAAGGGATTCATTTCACCGG	3265370	5	1	+
										TAAGAAGGGATTCATTTCACCGGACATAC	3265370	26	1	+
										AGGGATTCATTTCACCGGACATACTTGG	3265375	40	1	+
										GGGATTCATTTCACCGGACATACTTGG	3265376	1	1	+
										TCATTTCACCGGACATACTTGGCGTTT	3265381	6	1	+
										TTTCACCGGACATACTTGGCGTTTGGGGA	3265384	7	1	+
										TACTTGGCGTTTGGGGAAGGCTTTTCCAAGT	3265396	3	1	+
										TACTTGGCGTTTGGGGAAGGCTTTTCCAA	3265396	7	1	+
										TAATCAAGTCGCGGTAGAAGGTTCGAAGG	3265454	5	1	+
										TAATCAAGTCGCGGTAGAAGGTTCGA	3265454	1	1	+
										AGAAGGTTCGAAGGGCCAGGAACTCCCTGA	3265469	8	1	+
										GAAGGTTCGAAGGGCCAGGAACTCCCTGA	3265470	21	1	+
										AAGGTTCGAAGGGCCAGGAACTCCCTGAGC	3265471	9	1	+
										AAGGTTCGAAGGGCCAGGAACTCCCTGA	3265471	7	1	+
										TCCCCTTGTTAGACGCACTCCGTGAGGGAGA	3265502	2	1	+
										TCCCCTTGTTAGACGCACTCCGTGAGGGA	3265502	6	1	+
										TTGTTAGACGCACTCCGTGAGGGAGAAGGC	3265507	16	1	+
										TGTTAGACGCACTCCGTGAGGGAGAAGGCA	3265508	3	1	+
										AGGCAGAAGCAGGTGCCCATGTCTGAGC	3265533	11	1	+
										GCCCATGTCTGAGCAGGGCGAGGCCAC	3265547	4	1	+
										TTGTGATCAAGCTACGCATCTGAGT	3265581	2	1	+
										TTGTGATCAAGCTACGCATCTGAGTGGCC	3265581	12	1	+
										TTGTGATCAAGCTACGCATCTGAGTGG	3265581	32	1	+
										TTGTGATCAAGCTACGCATCTGAGTGGC	3265581	25	1	+
										TGTGATCAAGCTACGCATCTGAGTGGCCC	3265582	6	1	+
										TGTGATCAAGCTACGCATCTGAGTGG	3265582	25	1	+
										TGTGATCAAGCTACGCATCTGAGTGGC	3265582	2	1	+
										TGTGATCAAGCTACGCATCTGAGTGGCCCT	3265582	1	1	+
										TCAAGCTACGCATCTGAGTGGCCCTGGAGG	3265587	4	1	+
										AGCTACGCATCTGAGTGGCCCTGGAGGC	3265590	1	1	+
										TACGCATCTGAGTGGCCCTGGAGGCTGGA	3265593	154	1	+
										TACGCATCTGAGTGGCCCTGGAGGCTGGAC	3265593	38	1	+
										TCTGAGTGGCCCTGGAGGCTGGACTAGC	3265599	7	1	+
										TCGGCGTCCGTGTACAGGGCA	3265632	5	1	+
										TCGGCGTCCGTGTACAGGGCAGACTGGAG	3265632	15	1	+
										TCGGCGTCCGTGTACAGGGCAGACTGGA	3265632	16	1	+
										TGTACAGGGCAGACTGGAGGTTCTGGCGGA	3265642	7	1	+
										TACAGGGCAGACTGGAGGTTCTGGCGGAA	3265644	5	1	+
										TGCATGTCAGTGAGGTGTGGGTGGGTA	3265692	23	1	+
										TAAGACTGCTGAGAGACGGGGT	3265717	1	1	+
										CGGGGTGGGGGGCAGAGGGT	3265733	1	1	+
										AGGGGCTGGGCTGGGAGAGGG	3265772	2	1	+
										AGAAGACCGTGGGAACTTGGACGGAGAGG	3265814	11	1	+
										TGGGAACTTGGACGGAGAGGAGGC	3265823	5	1	+
										GAGGATGACAGCAGGGACTTAAAGTGTGG	3265874	1	1	+
										GGATGACAGCAGGGACTTAAAGTGTGG	3265876	1	1	+
										AGGGACTTAAAGTGTGGTTCTGCAGTGG	3265886	9	1	+
										TAAAGTGTGGTTCTGCAGTGGGTC	3265893	13	1	+
										TAAAGTGTGGTTCTGCAGTGGGTCTTTGC	3265893	10	1	+
										CAGGGATGGGCGGGCAGGGC	3265921	3	1	+
										CAGGGATGGGCGGGCAGGGCG	3265921	10	1	+
										CAGGGATGGGCGGGCAGGG	3265921	2	1	+
										ATGGGCGGGCAGGGCGTGGTG	3265926	1	1	+
										GAGAGGAGATGACTCCCGAACCTGGG	3266163	24	1	+
										TGGGAGTCGATCCTCTGCCCCAGCTTCGGA	3266185	20	1	+
										TGGGAGTCGATCCTCTGCCCCAGCTTCGGAA	3266185	5	1	+
										TCTTCTTCAGAGCGGTTTATTTTCCCA	3266345	2	1	+
										TCTTCTTCAGAGCGGTTTATTTTCCCAGGA	3266345	2	1	+
										TCTTCAGAGCGGTTTATTTTCC	3266348	3	1	+
										TCAGAGCGGTTTATTTTCCCAGGATCGT	3266351	4	1	+
										TCCCAGGATCGTTACAATCTTCTAACCCTT	3266367	2	1	+
										TCGTTACAATCTTCTAACCCTTTTCCGCGG	3266375	1	1	+
										TACAATCTTCTAACCCTTTTCCGCGGG	3266379	1	1	+
										TACTGTCCACGTGCGCGGAAGCCGGCT	3266443	2	1	+
										TCCACGTGCGCGGAAGCCGGCTCTC	3266448	20	1	+
										TCCACGTGCGCGGAAGCCGGCTCTCGCGAT	3266448	31	1	+
										TCCACGTGCGCGGAAGCCGGCTCTCGCGA	3266448	703	1	+
										TCCACGTGCGCGGAAGCCGGCTCTCGC	3266448	11	1	+
										GATCGCGAGAGCCGGCTTCCGCGCACGTGG	3266449	31	1	-
										GCCGGCTCTCGCGATCTGATTGGTTGCATGT	3266463	1	1	+
										TCTCGCGATCTGATTGGTTGCATGTGGT	3266469	26	1	+
										TCTCGCGATCTGATTGGTTGCATGTGG	3266469	20	1	+
										TCGCGATCTGATTGGTTGCATGTGGT	3266471	17	1	+
										TCCCGTGCTCCCCATGCCCTCATGCC	3266499	77	1	+
										TGCCACCGCTTCTGCGAAGTTGTTTACC	3266521	32	1	+
										CGCTTCTGCGAAGTTGTTTACCACTAGAC	3266527	4	1	+
										TTCTGCGAAGTTGTTTACCACTAGACTAG	3266530	8	1	+
										TTCTGCGAAGTTGTTTACCACTAGACTAGC	3266530	9	1	+
										TTCTGCGAAGTTGTTTACCACTAGAC	3266530	11	1	+
										TGCGAAGTTGTTTACCACTAGACTAGCGC	3266533	3	1	+
										TGCGAAGTTGTTTACCACTAGACTAGC	3266533	10	1	+
										TGCGAAGTTGTTTACCACTAGACTAGCGCT	3266533	2	1	+
										GAAGTTGTTTACCACTAGACTAGCGCTGGC	3266536	9	1	+
										AAGTTGTTTACCACTAGACTAGCGCTGGC	3266537	111	1	+
										AAGTTGTTTACCACTAGACTAGCGCTGGCTC	3266537	11	1	+
										AAGTTGTTTACCACTAGACTAGCGCTGG	3266537	13	1	+
										AAGTTGTTTACCACTAGACTAGCGCTGGCT	3266537	4	1	+
										AGTTGTTTACCACTAGACTAGCGCTGG	3266538	21	1	+
										AGTTGTTTACCACTAGACTAGCGCTGGC	3266538	45	1	+
										GTTGTTTACCACTAGACTAGCGCTGG	3266539	5	1	+
										TTGTTTACCACTAGACTAGCGCTGG	3266540	15	1	+
										TTGTTTACCACTAGACTAGCGCTGGCTCTC	3266540	57	1	+
										TTGTTTACCACTAGACTAGCGCTGGC	3266540	10	1	+
										TTTACCACTAGACTAGCGCTGG	3266543	19	1	+
										TTTACCACTAGACTAGCGCTGGC	3266543	9	1	+
										TTTACCACTAGACTAGCGCTGGCTCTCTGC	3266543	3	1	+
										TACCACTAGACTAGCGCTGGCTCTCTGC	3266545	3	1	+
										TAGACTAGCGCTGGCTCTCTGCCAGGTGCC	3266551	64	1	+
										TAGACTAGCGCTGGCTCTCTGCCAGGTGC	3266551	37	1	+
										TGCCATCTTAAGGGCGCTTGCCACA	3266577	2	1	+
										TCTTAAGGGCGCTTGCCACAGGCTCCAGGG	3266582	16	1	+
										TCTTAAGGGCGCTTGCCACAGGCTCCAGGGG	3266582	4	1	+
										TTAAGGGCGCTTGCCACAGGCTCCAGGGGT	3266584	2	1	+
										TAAGGGCGCTTGCCACAGGCTCCAGGGGT	3266585	1	1	+
										TCCAGGGGTTGCCAGGCTGATGGCGTGC	3266605	18	1	+
										TGGCGTGCCACACCTTCTGTCCCACGA	3266625	39	1	+
										GCGTGCCACACCTTCTGTCCCACGA	3266627	7	1	+
										GCGTGCCACACCTTCTGTCCCACGAATT	3266627	4	1	+
										GCGTGCCACACCTTCTGTCCCACGAATTC	3266627	11	1	+
										GCCACACCTTCTGTCCCACGAATT	3266631	1	1	+
										TTCTGTCCCACGAATTCCTCCGTTTCCTC	3266639	15	1	+
										TTCCTCCGTTTCCTCTGTGCTGACCGGC	3266653	24	1	+
										TCCTCCGTTTCCTCTGTGCTGACCGGCTGC	3266654	3	1	+
										TTCCTCTGTGCTGACCGGCTGCCCAGGGG	3266662	1	1	+
										TGTGCTGACCGGCTGCCCAGGGGAATGT	3266668	1	1	+
										TGACCGGCTGCCCAGGGGAATGTGGG	3266673	4	1	+
										TCCCAGAGCAGTTGGAGCCCCGC	3266720	7	1	+
										TCCTGCCCAGGTGCAGGAGGACTGGAGG	3266798	1	1	+
										TGCCCAGGTGCAGGAGGACTGGA	3266801	1	1	+
										TAGGCTAGGGCTCTGGCTTAATCCTGA	3266844	14	1	+
										TAGGCTAGGGCTCTGGCTTAATCCTGATT	3266844	6	1	+
										TGGCTTAATCCTGATTTCCCGTGAGTGGGT	3266857	3	1	+
										TGACACGCTGCCCCCTGGGAGATC	3266890	11	1	+
										TGGGAGATCTGGGACCCACGGCCTCTGA	3266905	10	1	+
										TGGGACCCACGGCCTCTGAGAACAATGGGA	3266914	13	1	+
										TCTGAGAACAATGGGACCCGGGT	3266928	3	1	+
										TCTGAGAACAATGGGACCCGGGTGT	3266928	6	1	+
										TCTGAGAACAATGGGACCCGGGTGTGAC	3266928	28	1	+
										TCTGAGAACAATGGGACCCGGGTGTGA	3266928	43	1	+
										TGAGAACAATGGGACCCGGGTGTGA	3266930	63	1	+
										TGAGAACAATGGGACCCGGGTGTGAC	3266930	60	1	+
										TGAGAACAATGGGACCCGGGTGTGACAC	3266930	29	1	+
										TGGGACCCGGGTGTGACACTGTCGC	3266939	42	1	+
										TGGGACCCGGGTGTGACACTGTCGCTGC	3266939	154	1	+
										TGGACACTGTCGCAGCAGGCTTTGGGTT	3266991	3	1	+
										GACACTGTCGCAGCAGGCTTTGGGTTGGG	3266993	76	1	+
										TGTCGCAGCAGGCTTTGGGTTGGGTGA	3266998	11	1	+
										TTTGGGTTGGGTGAGCACCCGTTTGGGGAGA	3267011	4	1	+
										TGGGTTGGGTGAGCACCCGTTTGGGGAGA	3267013	2	1	+
										TGAAAAGCAGAACACACTGCACTTTGGAGCC	3267054	1	1	+
										TGAAAAGCAGAACACACTGCACTTTGGAGC	3267054	130	1	+
										TGCACTTTGGAGCCTCCAGCCAGGGCGAGA	3267071	12	1	+
										TGCACTTTGGAGCCTCCAGCCAGGGCGAGAA	3267071	5	1	+
										TGCACTTTGGAGCCTCCAGCCAGGGC	3267071	33	1	+
										TGCACTTTGGAGCCTCCAGCCAGGGCGAG	3267071	3	1	+
										TCCAGCCAGGGCGAGAAATGAGGGT	3267085	2	1	+
										TCCAGCCAGGGCGAGAAATGAGGGTGCAGG	3267085	46	1	+
										CCAGCCAGGGCGAGAAATGAGGGTGCAGG	3267086	1	1	+
										TGCTGTAGGTGGTGCTGACTGCGCC	3267119	29	1	+
										TGCTGTAGGTGGTGCTGACTGCGCCTTCC	3267119	10	1	+
										TGCTGTAGGTGGTGCTGACTGCGCCTTCCC	3267119	37	1	+
										TGGTCACATGGCGTCCTGTGACTCTGGGC	3267194	34	1	+
										TCCCCTGTGAGTTTTGGAACCACTCGGTGG	3267338	3	1	+
										TGTGAGTTTTGGAACCACTCGGTGGCC	3267343	1	1	+
										TGTGAGTTTTGGAACCACTCGGTGGC	3267343	5	1	+
										TGAGTTTTGGAACCACTCGGTGGCC	3267345	6	1	+
										TGAGTTTTGGAACCACTCGGTGG	3267345	18	1	+
										TGAGTTTTGGAACCACTCGGTGGC	3267345	40	1	+
										TGAGTTTTGGAACCACTCGGTGGCCTCTC	3267345	2	1	+
										TGAGTTTTGGAACCACTCGGTGGCCTCTCC	3267345	14	1	+
										TGAGTTTTGGAACCACTCGGTGGCCT	3267345	2	1	+
										TCAAGCCATGGTGTCACTCCTCGAGGT	3267541	3	1	+
										TGGTGTCACTCCTCGAGGTTCTAGGGAG	3267549	1	1	+
										TGGTGTCACTCCTCGAGGTTCTAGGGA	3267549	1	1	+
										TGGTGTCACTCCTCGAGGTTCTAGGGAGA	3267549	27	1	+
										TAGGGAGAGGCTCTTCTACACGCCTGTC	3267570	20	1	+
										TCCTCAAGGGCCGGGAGCAACTCGGGGG	3267604	31	1	+
										TCGCGTCTTGAGTCCCAGAGGTAGAGC	3267649	29	1	+
										TCTTGAGTCCCAGAGGTAGAGCAGG	3267654	6	1	+
										GGCTCAGTACACACTTGCGGAATAAGTGAGG	3267696	10	1	+
										GCTCAGTACACACTTGCGGAATAAGTGAGG	3267697	16	1	+
										TCAGTACACACTTGCGGAATAAGTGAGG	3267699	28	1	+
										CAGTACACACTTGCGGAATAAGTGAGGG	3267700	15	1	+
										ACACACTTGCGGAATAAGTGAGGGGG	3267704	14	1	+
										CGGAATAAGTGAGGGGGTCCCGAC	3267713	23	1	+
										CGGAATAAGTGAGGGGGTCCCGACGCCCAC	3267713	7	1	+
										TTCCTTTGAGGCTGCTGACCAGTGGTGGGC	3267847	42	1	+
										TTCCTTTGAGGCTGCTGACCAGTGGTGGG	3267847	3	1	+
										TCCTTTGAGGCTGCTGACCAGTGGT	3267848	2	1	+
										TCTTTGGTTTCCTCCATCCAGGAGGTGAGGGG	3267888	17	1	+
										TTTGGTTTCCTCCATCCAGGAGGTGAGGGG	3267890	4	1	+
										TTGGTTTCCTCCATCCAGGAGGTGAGGGG	3267891	32	1	+
										TTGGTTTCCTCCATCCAGGAGGTGAGGG	3267891	8	1	+
										TTGGTTTCCTCCATCCAGGAGGTGAGGGGA	3267891	14	1	+
										TGGTTTCCTCCATCCAGGAGGTGAGGGGA	3267892	2	1	+
										TGGTTTCCTCCATCCAGGAGGTGAGGGG	3267892	1	1	+
										TCAGTTCAGAGGCCATTTAGAACAGGAAGC	3267967	4	1	+
										TGTGAAGTCATTTTGAGGAAGAGCTGA	3268004	9	1	+
										TTTTGAGGAAGAGCTGACAGTGTTGGGGT	3268014	8	1	+
										TCTGCTCATGCAGGCGTTTCCC	3268256	21	1	+
										TAAGCATGGGTCTGTGTGTAAAATCGCATG	3268460	38	1	+
										TCCAGCGACATAGCCATTACGCTAACTGCTG	3268528	16	85061	-
										CCAGCGACATAGCCATTACGCTAACTGCT	3268529	11	88442	-
										TAGCGTAATGGCTATGTCGCTGGAC	3268535	1	88093	+
										CGTAATGGCTATGTCGCTGGACTC	3268538	20	96810	+
										CGTGGGAGTCCAGCGACATAGCCATTAC	3268539	22	64542	-
										CGTGGGAGTCCAGCGACATAGCCA	3268543	4	83855	-
										ACGTGGGAGTCCAGCGACATAGCC	3268544	2	83776	-
										GTCGCTGGACTCCCACGTAGTCGACCGCG	3268550	11	28646	+
										CGCGGTCGACTACGTGGGAGTCCA	3268555	15	39297	-
										CCACGTAGTCGACCGCGGTTCGTGTCCCGGACC	3268562	3	11541	+
										GCGGTTCGTGTCCCGGACCCGGTGGCTTAAAA	3268576	3	14428	+
										TTTTAAGCCACCGGGTCCGGGACACGAAC	3268579	9	20738	-
										CGGCGTGAGTTTTAAGCCACCGGGTCC	3268590	87	35822	-
										CCGGGTGCGTGTGCGTGCGTGC	3268614	1	6057	+
										GCGTGTGCGTGCGTGCCCAAGATCCC	3268620	14	49250	+
										CGTGTGCGTGCGTGCCCAAGATCC	3268621	14	72764	+
										TGTGCGTGCGTGCCCAAGATCCC	3268623	24	94287	+
										TCCTCTCGGGATCTTGGGCACGCACGCAC	3268624	41	64907	-
										CCTCTCGGGATCTTGGGCACGCACGCA	3268625	10	66699	-
										TCCTCTCGGGATCTTGGGCACGCACGCA	3268625	15	66199	-
										TCTCCTCTCGGGATCTTGGGCACGCACGC	3268626	28	64908	-
										CGTGCGTGCCCAAGATCCCGAGAGGAGA	3268627	2	66327	+
										TCTCCTCTCGGGATCTTGGGCACGCACG	3268627	3	66327	-
										CATTCTCCTCTCGGGATCTTGGGCACGC	3268630	4	88343	-
										CGTGCCCAAGATCCCGAGAGGAGAATGGAGG	3268631	4	80269	+
										TCCATTCTCCTCTCGGGATCTTGGGCAC	3268632	12	116366	-
										CCATTCTCCTCTCGGGATCTTGGGCAC	3268632	10	117457	-
										TGCCCAAGATCCCGAGAGGAGAATGGAGGA	3268633	3	129911	+
										TGCCCAAGATCCCGAGAGGAGAATGG	3268633	11	150139	+
										TTCTCCTCTCGGGATCTTGGGCA	3268633	5	169715	-
										CTCCATTCTCCTCTCGGGATCTTGGGCA	3268633	3	143380	-
										CCATTCTCCTCTCGGGATCTTGG	3268636	11	162372	-
										CTTCTCCTCCATTCTCCTCTCGGGATCTTGG	3268636	16	127766	-
										CAAGATCCCGAGAGGAGAATGGAGGAGAAGGG	3268637	18	123212	+
										CAAGATCCCGAGAGGAGAATGGAGGAGAAGG	3268637	6	126625	+
										AGATCCCGAGAGGAGAATGGAGGAGAAGG	3268639	5	130909	+
										ATCCCGAGAGGAGAATGGAGGAG	3268641	3	156153	+
										CCCGAGAGGAGAATGGAGGAGAAGGGATTG	3268643	9	126869	+
										CCCGAGAGGAGAATGGAGGAGAAGGGATT	3268643	3	130257	+
										ATGGAGGAGAAGGGATTGCGGCGTGA	3268655	4	54354	+
										TGGAGGAGAAGGGATTGCGGCGTGA	3268656	1	55203	+
										AGGAGAAGGGATTGCGGCGTGACC	3268659	18	57043	+
										ATCCCCCCTGGGGGGTGATTTCTCGCTTTCTGTC	3268683	9	66053	+
										CCCTGGGGGGTGATTTCTCGCTTTCTG	3268688	11	90991	+
										CCCTGGGGGGTGATTTCTCGCTTTCTGTCTC	3268688	19	83955	+
										GACATAGAGACAGAAAGCGAGAAA	3268701	1	73352	-
										GACATAGAGACAGAAAGCGAGA	3268703	1	74595	-
										AGAGAGAGACATAGAGACAGAAAGCGAGA	3268703	10	57899	-
										GAGAGACATAGAGACAGAAA	3268709	1	85277	-
										CGCCAGACAGACAGAGAGAGACATAGAGACA	3268713	11	41340	-
										AGACAGAGAGAGACATAGAGAC	3268714	2	73830	-
										TCTCTATGTCTCTCTCTGTCTGTCTGGCGAGC	3268715	11	36343	+
										TGTCTCTCTCTGTCTGTCTGGCGAGCACAC	3268721	5	8395	+
										CTCTGTCTGTCTGGCGAGCACACG	3268728	12	9674	+

## Sheet: 7
										sequence	position on scaffold	reads	genomic hits	strand
										TGCACATGAGATGAAGAGACAGGCACCCTC	7789815	15	1	-
										TACCTAAAAGAGGACGAACAAGAGTCAGC	7789915	18	1	-
										TAGGTTTCAACACCTCGGATGGGAGAAGC	7790019	3	1	-
										AGAATGGAGGAGAAGGGATTGTGGCGTGGC	7790638	1	16191	-
										TGGAGGAGAAGGGATTGTGGCGTGG	7790639	33	19772	-
										AATGGAGGAGAAGGGATTGTGGCGTG	7790640	11	31358	-
										GAGAATGGAGGAGAAGGGATTGTGGCGT	7790641	1	29317	-
										ATGGAGGAGAAGGGATTGTGGCG	7790642	105	33150	-
										GAATGGAGGAGAAGGGATTGTGGCG	7790642	28	31252	-
										TGGAGGAGAAGGGATTGTGGCG	7790642	6	34383	-
										AGAGGAGAATGGAGGAGAAGGGATTGTGGC	7790643	25	46684	-
										CGCACACGTGCCTGGTGTGAGTTTTAAGCC	7790691	3	382	+
										TAGCGTAATGGCTATGTCGCTGGAC	7790760	1	88093	-
										TCCAGCGACATAGCCATTACGCTAACTGCTG	7790761	16	85061	+
										CCAGCGACATAGCCATTACGCTAACTGCT	7790762	11	88442	+
										TGGAAATTTCACACGGGTACCAGCCAGCGG	7791042	2	1	-
										TTGGAAATTTCACACGGGTACCAGCCAGC	7791044	13	1	-
										CAAGCACTCACACTTGGAAATTTCACACGGG	7791055	64	1	-
										CAAGCACTCACACTTGGAAATTTCACACGG	7791056	101	1	-
										AAGCACTCACACTTGGAAATTTCACACGG	7791056	18	1	-
										TCAAGCACTCACACTTGGAAATTTCAC	7791060	10	1	-
										GCCATTCATTTAAATGACCACTGGGATTG	7791379	4	1	-
										TAGCCATTCATTTAAATGACCACTGGGATT	7791380	7	1	-
										TAGCCATTCATTTAAATGACCACTGGGAT	7791381	2	1	-
										TCCTAACTGACTTCAAACTCAGTCCCGGA	7791454	2	1	-
										CCGGAACAGGATCAAGCTGCGATGTCAGCCC	7791667	25	1	-
										TAGACCTTGTTAGGAACAAATTAGCGCAGC	7791724	2	1	-
										TTCAAGACAACAGAGCAGGATGACGGAC	7791890	42	1	-
										TCATTCAAGACAACAGAGCAGGATGACGGA	7791891	11	1	-
										TTCAAGACAACAGAGCAGGATGACGGA	7791891	36	1	-
										TGAAATAGGGGTGAGTCAGGAAAGGCTGGA	7791925	21	1	-
										GAAATAGGGGTGAGTCAGGAAAGGCTGG	7791926	1	1	-
										TGAAATAGGGGTGAGTCAGGAAAGGCTGG	7791926	39	1	-
										GCCTGAAATAGGGGTGAGTCAGGAAAGG	7791930	4	1	-
										TTCAGAGCATCATGTCCAGGAGGTACTGGA	7792021	1	1	-
										CAGAGCATCATGTCCAGGAGGTACTGGA	7792021	1	1	-
										AGAGAGAGCAGCAGTTCCAGTTCAAAGG	7792309	2	1	-
										TACCCAGAGAGAGCAGCAGTTCCAGTTCAA	7792312	6	1	-
										TGGATACCCAGAGAGAGCAGC	7792325	2	1	-
										TACTGTAAGGCAGGAGAATCCGGCTTTCC	7792368	5	1	-
										AGAGCCCATCGTGCTGAAGGTCTGCCGA	7792459	19	1	-
										TCAGGTCTAAAAGGGTTTTATTTAAGAGC	7792482	6	1	-
										CATCCAAACCCAACGCACACAAGGTTCAGGT	7792505	1	1	-
										TCCAAACCCAACGCACACAAGGTTCAGGT	7792505	3	1	-
										CATCCAAACCCAACGCACACAAGGTTCAGG	7792506	36	1	-
										TGCACCCTCGTTCCTACTCACAAAGAGTC	7792544	8	1	-
										TGTGCCAGGGTATGACCCAATAAGC	7792689	7	1	-
										TTTCGTGACCACAGAGCCTGTGCCAGGG	7792704	16	1	-
										TAGGTGTTTCGTGACCACAGAGCCTGTGC	7792709	38	1	-
										TTCCAAGTTTCTGGAGCTACTCCGAGATT	7792759	3	1	-
										TCCTAGCTTTGACTCTGTTAGGTCCGACCA	7792878	11	1	-
										TCCTAGCTTTGACTCTGTTAGGTCCGACC	7792879	15	1	-
										TCCTAGCTTTGACTCTGTTAGG	7792886	7	1	-
										CCATCAGCCAGAAGCCAGGAATTTCCTCC	7792905	16	1	-
										TGACACAGACACTGCCATCAGCCAGAAGC	7792919	24	1	-
										AGCATGACACAGACACTGCCATCAGCCAGA	7792922	7	1	-
										TCTGGAGGTAGAGGTGGCTAAGGAGAGG	7792967	6	1	-
										TGCTCTGGAGGTAGAGGTGGCTAAGGAGA	7792969	1	1	-
										TAGAAGGCAAAAGGCAGTACCAGCTAAC	7793177	9	1	-
										TCAAAACTAGAAGGCAAAAGGCAGTAC	7793185	6	1	-
										TCAAAACTAGAAGGCAAAAGGCAGT	7793187	1	1	-
										TGAGCCCTCAAAACTAGAAGGCAAAAGGCA	7793189	4	1	-
										TCTTTTACTCACTGGCTTCTGCTGGGTCTC	7793287	4	1	-
										ATCTTTTACTCACTGGCTTCTGCTGGG	7793291	17	1	-
										AGGAAAGGGCTTTAGTCGTGATGCGGTA	7793317	3	1	-
										TACCTGGACCACAGGAAGCGCAGGCGGCC	7793346	5	1	-
										TGAATACCTGGACCACAGGAAGCGCAGGC	7793350	2	1	-
										AAACAGTGAATACCTGGACCACAGGAAGC	7793356	12	1	-
										TAGCGAAACAGTGAATACCTGGACCACAGG	7793360	17	1	-
										TTAGCGAAACAGTGAATACCTGGACCACA	7793362	10	1	-
										TGAGTTTAGCGAAACAGTGAATACCTGGAC	7793366	34	1	-
										TGAGTTTAGCGAAACAGTGAATACCTGGA	7793367	30	1	-
										AAAGCGTCAGTGTGCAATGACACCCCAAGC	7793415	9	1	-
										TTGGAAAGCGTCAGTGTGCAATGACACCC	7793420	81	1	-
										TTGGAAAGCGTCAGTGTGCAATGACACC	7793421	14	1	-
										TTGGAAAGCGTCAGTGTGCAATGACAC	7793422	10	1	-
										TCTTTGGAAAGCGTCAGTGTGCAATGACA	7793423	1	1	-
										TTGGAAAGCGTCAGTGTGCAATGACA	7793423	14	1	-
										TGTCTTTGGAAAGCGTCAGTGTGCAATGAC	7793424	3	1	-
										TTGGAAAGCGTCAGTGTGCAATGA	7793425	1	1	-
										GACTTTATCAGATGCCTTTTGGGGGATGA	7793462	4	1	-
										TGTAAGACTTTATCAGATGCCTTTTGGGGG	7793466	130	1	-
										TGTAAGACTTTATCAGATGCCTTTTGGGG	7793467	17	1	-
										TGTAAGACTTTATCAGATGCCTTTTGGG	7793468	15	1	-
										TGTAAGACTTTATCAGATGCC	7793475	2	1	-
										TAAATGAAAACAGGGGAAGAAATGGTATC	7793542	7	1	-
										CAGTAAATGAAAACAGGGGAAGAAATGGT	7793545	6	1	-
										TACAGTAAATGAAAACAGGGGAAGAAATGG	7793546	14	1	-
										TGTCCTACAGTAAATGAAAACAGGGGAA	7793553	4	1	-
										TGTCCTACAGTAAATGAAAACAGGGGA	7793554	3	1	-
										TGCAAAAGGGATTTCAGTGTAGCCACCC	7793650	31	1	-
										TGCAAAAGGGATTTCAGTGTAGCCACC	7793651	27	1	-
										TGAGAATGCAAAAGGGATTTCAGTGTAGCC	7793654	38	1	-
										TGCAAAAGGGATTTCAGTGTAGC	7793655	7	1	-
										TGAGAATGCAAAAGGGATTTCAGTGTAGC	7793655	9	1	-
										TGAGAATGCAAAAGGGATTTCAGTGTA	7793657	9	1	-
										TCCTGAGAATGCAAAAGGGATTTCAGTGT	7793658	5	1	-
										TATCCTGAGAATGCAAAAGGGATTTCAGTG	7793659	14	1	-
										TTGAAAAACACGTGTGTGCCCAATATCCT	7793683	1	1	-
										TTGAAAAACACGTGTGTGCCCAATATCC	7793684	16	1	-
										TGGATCCCACATGGTGAGGGGTGTCTGGT	7793733	1	1	-
										TGATTCCATTAAAACAGCATCCAAACCTGG	7793792	28	1	-
										TGCTACAGAAGAGCATAAAAGGGAAGTGGA	7794083	3	1	-
										TACAGAAGAGCATAAAAGGGAAGTGGA	7794083	4	1	-
										TGTCGGTGGTTAAAAAGTAAGCAAGG	7794402	6	1	-
										TTTATTTGCATTAGAAAAGACTAGCCCAAA	7794451	3	1	-
										TGAGTTCACATCGAGTTCTCAAATTGCTGGT	7794634	1	1	-
										TGAGTTCACATCGAGTTCTCAAATTGCTGG	7794635	150	1	-
										TACAAGGTGTACACTGCATACACTGAGTTC	7794658	18	1	-
										TAAACATCTAAACCAGAGACGCGGGTCAC	7794979	1	1	-
										GCAAACTCCGAAGATAACTCATCCATAAC	7795071	9	1	-
										TCTTTGTGCAAACTCCGAAGATAACTCATC	7795077	13	1	-
										GCATTGCAAGGGGCCTAGGAATTACATGG	7795170	25	1	-
										CTCCATCTGGCCTGCATTGCAAGG	7795188	1	1	-
										TCGCTGATAAGAAAAAAGAAAAGACGTGGAA	7795428	2	1	-
										TCGCTGATAAGAAAAAAGAAAAGACGTGGA	7795429	16	1	-
										TATCGCTGATAAGAAAAAAGAAAAGACGTGG	7795430	4	1	-
										TAACAATCTCAGAATCGCACATTGTGGGA	7795527	6	1	-
										TGGATCAATAACAATCTCAGAATCGCA	7795537	3	1	-
										TGAGAACCACAGATAACGGGGGCTGAAGT	7795574	2	1	-
										TTCCCAGTAATTATTTTCCATGGACAGCGA	7795675	2	1	-
										TCAAGCGAAAAAGGAGATTATTCCATTTC	7795763	5	1	-
										TCCGCGGGTGTGCCTTATCTCATTCGGCCC	7795928	3	1	-
										TCCGCGGGTGTGCCTTATCTCATTCGGC	7795930	18	1	-
										AACACCTGCTAGATGTGTAATAAAATAAA	7795974	2	1	-
										TGAGTCTTTAAAACAGCCTCCAAAGTCGGGA	7796068	3	1	-
										TGAGTCTTTAAAACAGCCTCCAAAGTCGGG	7796069	3	1	-
										TAGTGGCCGATGCTCTTAGTTGCTGGGA	7796171	3	1	-
										TAAATAGTGGCCGATGCTCTTAGTTGCTGG	7796173	630	1	-
										TAAATAGTGGCCGATGCTCTTAGTTGCTG	7796174	1	1	-
										TACGCAAAGGAACAAGTTCAGAGCTCCATA	7796201	18	1	-
										TACGCAAAGGAACAAGTTCAGAGC	7796207	3	1	-
										TACACAAGTGCTAACTGTTAGAACCAGAAC	7796256	2	1	-
										TTACACAAGTGCTAACTGTTAGAACCAGA	7796258	2	1	-
										TGGTTACACAAGTGCTAACTGTTAGAACC	7796261	7	1	-
										TGAGATGTGCCTGGTTACACAAGT	7796277	1	1	-
										TTCGACAGATGAGATGTGGGGGGCGG	7796312	1	1	-
										TCACAATACCCAAACGAGGTAGGTGCTGC	7796349	45	1	-
										TGAGCACATCCAGTTCACAATACCCAAAC	7796363	13	1	-
										AAGAAAACAAAAAAATGAGCACATCCAGTTC	7796376	2	1	-
										GGGATTGTGGTGTGGCCATCC	7796493	33	24464	-
										TCTCAAGCGCCAGTCACAACCACCCTGGCA	7796946	16	1	-
										TAAAAAGGAGCTGGATTACTCACATGTGT	7797058	15	1	-
										TAAAAAGGAGCTGGATTACTCACATGTG	7797059	1	1	-
										TTTAAAAAGGAGCTGGATTACTCACATGT	7797060	3	1	-
										TGGAAAAAAAATTTTAAAAAGGAGCTGGATT	7797070	1	1	-
										TTGGAAAAAAAATTTTAAAAAGGAGCTGG	7797073	3	1	-
										TTGGCTTGGAAAAAAAATTTTAAAAAGGAGC	7797076	1	1	-
										TAATAAAGCTGGGTACAGTTTGGCTTGGA	7797097	2	1	-
										TATGAAAAGTATCTTTAATAAAGCTGGG	7797113	8	1	-
										TCCAGCGACATAGCCATTACGCTAACTGCTG	7797266	16	85061	-
										CCAGCGACATAGCCATTACGCTAACTGCT	7797267	11	88442	-
										TAGCGTAATGGCTATGTCGCTGGAC	7797273	1	88093	+
										CGTAATGGCTATGTCGCTGGACTC	7797276	20	96810	+
										ATGGCTATGTCGCTGGACTCCCATG	7797280	2	59212	+
										TGGCTATGTCGCTGGACTCCCATGTAGTCGA	7797281	1	26233	+
										CATGGGAGTCCAGCGACATAGC	7797283	10	64595	-
										ACATGGGAGTCCAGCGACATAGC	7797283	1	62486	-
										GACTACATGGGAGTCCAGCGAC	7797288	6	50423	-
										TCGACTACATGGGAGTCCAGCGAC	7797288	3	33910	-
										CGCTGGACTCCCATGTAGTCGACTGCGG	7797290	2	2974	+
										TGTAGTCGACTGCGGTTCGTGTCCCAGACC	7797303	13	73	+
										CCATTCTCCTCTCGGGATCTTGG	7797374	11	162372	-
										CTTCTCCTCCATTCTCCTCTCGGGATCTTGG	7797374	16	127766	-
										CAAGATCCCGAGAGGAGAATGGAGGAGAAGGG	7797375	18	123212	+
										CAAGATCCCGAGAGGAGAATGGAGGAGAAGG	7797375	6	126625	+
										AGATCCCGAGAGGAGAATGGAGGAGAAGG	7797377	5	130909	+
										ATCCCGAGAGGAGAATGGAGGAG	7797379	3	156153	+
										CCCGAGAGGAGAATGGAGGAGAAGGGATTG	7797381	9	126869	+
										CCCGAGAGGAGAATGGAGGAGAAGGGATT	7797381	3	130257	+
										TTCTGTATTGTTGGGTCTTCAGGTTGATA	7797666	2	2	-
										TCCTTTTCTGTATTGTTGGGTCTTCAGGT	7797671	5	3	-
										TAGATGTCTTGTGGTGTGGAAAACGTAA	7797832	8	1	-
										TCTCTGAAGCTGGATCGATTTGGACATC	7797935	3	1	-
										AGAATGTCTCTGAAGCTGGATCGATTTGG	7797940	20	2	-
										TAGAATGTCTCTGAAGCTGGATCGATTTGG	7797940	6	2	-
										TAGAATGTCTCTGAAGCTGGATCGATTTG	7797941	39	2	-
										TAATAGAATGTCTCTGAAGCTGGATCGATT	7797943	9	2	-
										TAATAGAATGTCTCTGAAGCTGGATCGAT	7797944	15	2	-
										TAGAATGTCTCTGAAGCTGGATCGA	7797945	1	2	-
										CTAATAGAATGTCTCTGAAGCTGGATCGA	7797945	5	2	-
										TAATAGAATGTCTCTGAAGCTGGATCGA	7797945	90	2	-
										TAATAGAATGTCTCTGAAGCTGGA	7797949	1	71	-
										TCACTAATAGAATGTCTCTGAAGCTGGA	7797949	21	64	-
										TGTCACTAATAGAATGTCTCTGAAGCTGGA	7797949	37	57	-
										GTCACTAATAGAATGTCTCTGAAGCTGGA	7797949	24	59	-
										GTCACTAATAGAATGTCTCTGAAGCTGG	7797950	1	62	-
										TTCATTGTTGTGTTTTGGGGCAGGG	7797984	2	1	-
										GAAAGCTGAAGGAGCTGGAGACGCCAAGT	7798150	1	1	-
										ACCAGGCACAGAAAGCTGAAGGAGCTGGAGA	7798158	8	1	-
										ACCAGGCACAGAAAGCTGAAGGAGCTGGA	7798160	6	2	-
										ACCAGGCACAGAAAGCTGAAGGAGCTGG	7798161	7	2	-
										TCTGCGAAACCTGCTCCTCCAAAGCCAGA	7798308	4	36	-
										TTCACCTCAGAAGGCATTGTATCACTCTCT	7798579	1	1	-
										TTCACCTCAGAAGGCATTGTATCACTCTC	7798580	16	1	-
										AGCCCTGGCAGGATGGAGAGACGGA	7798631	1	1	-
										TGATGGTTAAGGGACTTAGATCCCACACGG	7798725	8	1	-
										AAGAAAGACATGGATATCGTTGGGCTGG	7798765	17	1	-
										GAAAGACATGGATATCGTTGGGCTGG	7798765	16	1	-
										TAAAAAGAAAGACATGGATATCGTTGGGCTG	7798766	12	1	-
										TAAAAAGAAAGACATGGATATCGTTGGGCT	7798767	4	1	-
										AAGAAAGACATGGATATCGTTGGGC	7798768	28	1	-
										GAAAGACATGGATATCGTTGGGC	7798768	1	1	-
										GACATGGATATCGTTGGGC	7798768	7	1	-
										TAAAAAGAAAGACATGGATATCGTTGGGC	7798768	1844	1	-
										TTAAAAAGAAAGACATGGATATCGTTGGGC	7798768	139	1	-
										GACATGGATATCGTTGGG	7798769	3	1	-
										TTAAAAAGAAAGACATGGATATCGTTGGG	7798769	375	1	-
										TAAAAAGAAAGACATGGATATCGTTGGG	7798769	107	1	-
										TTTAAAAAGAAAGACATGGATATCGTTGGG	7798769	1	1	-
										TTAAAAAGAAAGACATGGATATCGTTGG	7798770	124	1	-
										TTTAAAAAGAAAGACATGGATATCGTTGG	7798770	339	1	-
										TAAAAAGAAAGACATGGATATCGTTGG	7798770	114	1	-
										TCTTTAAAAAGAAAGACATGGATATCGTT	7798772	3	1	-
										TCTCTTTAAAAAGAAAGACATGGATATCGTT	7798772	1	1	-
										TAAAAAGAAAGACATGGATATCGT	7798773	1	1	-
										TCTCTTTAAAAAGAAAGACATGGATATCGT	7798773	2	1	-
										TAAAAAGAAAGACATGGATATCG	7798774	11	1	-
										TCTCTTTAAAAAGAAAGACATGGATATCG	7798774	2	1	-
										TGAACAGACACCCGAGAGCAAACAAAACTGG	7798899	69	1	-
										GACGACTGAACAGACACCCGAGAGCAAA	7798908	2	1	-
										TGGGACGACTGAACAGACACCCGAGAGCA	7798910	1	1	-
										TGCTGGGACGACTGAACAGACACCCGAGA	7798913	20	1	-
										AGGCAGTGCTGCTGGGACGACTGAACAGA	7798922	7	1	-
										AGGCAGTGCTGCTGGGACGACTGA	7798927	8	1	-
										TGACGCAGAATCTAGGCTATGACAGAGGCA	7798959	10	1	-
										TGACGCAGAATCTAGGCTATGACAGAGGC	7798960	40	1	-
										TCTGACGCAGAATCTAGGCTATGACAGAGG	7798961	2	1	-
										TGACGCAGAATCTAGGCTATGACAGAGG	7798961	5	1	-
										TGACGCAGAATCTAGGCTATGACAGA	7798963	2	1	-
										TAAACGCCAAACTCTGACGCAGAATCTAGGC	7798972	30	1	-
										TAAACGCCAAACTCTGACGCAGAATCTAGG	7798973	80	1	-
										CGGAAGCTCTAAACGCCAAACTCTGACGC	7798983	23	1	-
										TAGAGGAAGGACACGGAAGCTCTAAAC	7798998	1	1	-
										TAGGACCTTAGAGGAAGGACACGGAAGCT	7799004	1	1	-
										TAGGACCTTAGAGGAAGGACACGGAAGC	7799005	34	1	-
										TAGGACCTTAGAGGAAGGACACGG	7799009	8	1	-
										TAACCAACTCCTAGGACCTTAGAGGAAGGA	7799014	6	1	-
										TTCTAGGCCTGAGGACCTAGTCCCAAGGA	7799044	3	1	-
										TGCAGTGAGGACTCCTCCAGCAC	7799155	6	1	-
										GAAATTCACATCAACTCTCTGAGCCTGAG	7799190	1	1	-
										TCTGAGTCGGGCAAGAAAGCTGTGAGG	7799328	30	1	-
										TCTGAGTCGGGCAAGAAAGCTGTGA	7799330	1	1	-
										TGAGTTTAAAGAGCACTGCACTGTGAATC	7799487	1	1	-
										CACTGAGTTTAAAGAGCACTGCACTGTGA	7799490	4	1	-
										TGAGTTTAAAGAGCACTGCACTGTGA	7799490	4	1	-
										CACTGAGTTTAAAGAGCACTGCACTGTG	7799491	1	1	-
										TCCCAGTAGCAGTTCAAGGCTTCGAGACTC	7799533	22	1	-
										TCCCAGTAGCAGTTCAAGGCTTCGAGA	7799536	4	1	-
										TGCCAGTCCTCCCAGTAGCAGTTCAAGG	7799544	21	1	-
										TGACTCCGGTGTGGCACGTTGGATCCAGGT	7799774	4	1	-
										TGCTGACTCCGGTGTGGCACGTTGGA	7799781	4	1	-
										TGCGAAACTCTCGCTCCTCCAGACATGA	7799862	2	1	-
										GTGGTTACGAGGAGCAGCAGCTGTCGGAGC	7799911	3	1	-
										TGGTTACGAGGAGCAGCAGCTGTCGGAGC	7799911	16	1	-
										TCCAGGGCGAGAGTGGTTACGAGGAGCAGC	7799923	7	1	-
										ACCTCCAGGGCGAGAGTGGTTACGAGG	7799929	20	1	-
										TGAGCGATGCCGCAGAAGACTGCCAGGTG	7799986	41	1	-
										TCTGAGCGATGCCGCAGAAGACTGCCAGGT	7799987	3	1	-
										TGGAATCTGAGCGATGCCGCAGAAGACTGCCA	7799990	11	1	-
										TCTGAGCGATGCCGCAGAAGACTGCC	7799991	17	1	-
										GAATCTGAGCGATGCCGCAGAAGACTGC	7799992	6	1	-
										TGGAATCTGAGCGATGCCGCAGAAGACTGC	7799992	19	1	-
										TGGAATCTGAGCGATGCCGCAGAAGACTG	7799993	1	1	-
										TCATGGAATCTGAGCGATGCCGCAGAAGA	7799996	7	1	-
										TCATGGAATCTGAGCGATGCCGC	7800002	2	1	-
										TAACGCAGGGGCATCATGGAATCTGAGC	7800010	3	1	-
										TTTAACGCAGGGGCATCATGGAATCTGAGC	7800010	8	1	-
										TTTTAACGCAGGGGCATCATGGAATCTGA	7800012	1	1	-
										AGCGTGGTTGCCTCGGTTTTAACGCAGGGG	7800027	1	1	-
										GTGGTTGCCTCGGTTTTAACGCAGGGG	7800027	1	1	-
										TGGTTGCCTCGGTTTTAACGCAGGG	7800028	12	1	-
										TGGTTGCCTCGGTTTTAACGCAGG	7800029	16	1	-
										AGCGTGGTTGCCTCGGTTTTAACGCAGG	7800029	1	1	-
										TCCAGGGATGCTCCTGAGAGTCACACGTGG	7800079	3	1	-
										GGGATGCTCCTGAGAGTCACACGTGG	7800079	20	1	-
										TTCCAGGGATGCTCCTGAGAGTCACACGT	7800081	7	1	-
										TACCCTCATGCACGCCTTCCAGGGATGCTC	7800096	16	1	-
										GACTCAGCTGGACAGAGGAGAGGAATC	7800162	5	1	-
										TGAATAGGGGGACTCAGCTGGACAGAGGA	7800170	8	1	-
										TGAATAGGGGGACTCAGCTGGACAGA	7800173	3	1	-
										TTCTCTGAATAGGGGGACTCAGCTGGACA	7800175	48	1	-
										CTGAATAGGGGGACTCAGCTGGAC	7800176	1	1	-
										TCTCTGAATAGGGGGACTCAGCTGGAC	7800176	6	1	-
										TTCTCTGAATAGGGGGACTCAGCTGGAC	7800176	611	1	-
										TTCTCTGAATAGGGGGACTCAGCTGGA	7800177	1811	1	-
										TTTCTCTGAATAGGGGGACTCAGCTGGA	7800177	10	1	-
										TCTCTGAATAGGGGGACTCAGCTGGA	7800177	5	1	-
										TGTTTCTCTGAATAGGGGGACTCAGCTGG	7800178	82	1	-
										TTCTCTGAATAGGGGGACTCAGCTGG	7800178	316	1	-
										TTCTCTGAATAGGGGGACTCAGC	7800181	1	1	-
										TGGAAATCCTGTTTCTCTGAATAGGGGGAC	7800186	4	1	-
										TGGAAATCCTGTTTCTCTGAATAGGGGGA	7800187	27	1	-
										TCCTGTTTCTCTGAATAGGGGG	7800188	1	1	-
										TGGAAATCCTGTTTCTCTGAATAGGGGG	7800188	25	1	-
										CTGGAAATCCTGTTTCTCTGAATAGGGGG	7800188	3	1	-
										CCCTGGAAATCCTGTTTCTCTGAATAGGGG	7800189	3	1	-
										ACCCTGGAAATCCTGTTTCTCTGAATAGGG	7800190	4	1	-
										ACCCTGGAAATCCTGTTTCTCTGAATAGG	7800191	8	1	-
										CACCCTGGAAATCCTGTTTCTCTGAATAGG	7800191	1	1	-
										TGACATTCCTCAGATGTCAGGA	7800239	4	1	-
										TGTAGTACCTCGTGACGTCCTTTCGGCTC	7800305	28	1	-
										TGTAGTACCTCGTGACGTCCTTTCGGC	7800307	1	1	-
										GGAAGCGCTGTAGTACCTCGTGACGTCC	7800314	136	1	-
										TGCTGAGGGCAAGGAAGCGCTGTAGTACC	7800325	35	1	-
										TAAACATCCAGCCTGCAGGACCAGGTGGGC	7800450	66	1	-
										TTTTTTTAATAGTCACTCCCTCCTTCCCC	7800596	2	1	-
										TCACATTATACCACTAGGCCTAG	7800653	1	1	-
										TGAACTCACATTATACCACTAGGCC	7800656	6	1	-
										TGAACTCACATTATACCACTAGG	7800658	10	1	-
										CTCCAACCCAAAACTGAACTCACATTATACC	7800664	5	1	-
										TAAAACCCTGTAATGACACTGTGTCCCCCTC	7800698	46	1	-
										TGGACTAAAACCCTGTAATGACACTGTGT	7800705	20	1	-
										TGGACTAAAACCCTGTAATGACACTGTG	7800706	1	1	-
										TTTGGACTAAAACCCTGTAATGACACTGT	7800707	2	1	-
										TGAGGATTTGGACTAAAACCCTGTAATGACA	7800711	4	1	-
										TCTTCACGATCTTCGCTCCCCTGGAGAGA	7800745	1	1	-
										TATCTTCACGATCTTCGCTCCCCTGGAGAGA	7800745	1	1	-
										TATCTTCACGATCTTCGCTCCCCTGGAGA	7800747	3	1	-
										TTTATCTTCACGATCTTCGCTCCCCTGGA	7800749	2	1	-
										TATCTTCACGATCTTCGCTCCCCTGGA	7800749	4	1	-
										TGGTGGATTTATCTTCACGATCTTCGC	7800758	13	1	-
										TCTGGTGGATTTATCTTCACGATCTTCGC	7800758	9	1	-
										TCTGGTGGATTTATCTTCACGATCTTC	7800760	1	1	-
										TCTATGTCTTCCCCAGCCCAGCTGATGTCACG	7800814	1	1	-
										TCACGTGTCACCAGTGAAGTTTGGGGC	7800872	24	1	-
										TCTCACGTGTCACCAGTGAAGTTTGGGG	7800873	18	1	-
										TTCTCACGTGTCACCAGTGAAGTTTGGGG	7800873	26	1	-
										TTCTCACGTGTCACCAGTGAAGTTTGGG	7800874	1	1	-
										TGAGAGATGAGCTCATTTGGGGAGCGAAA	7801064	3	1	-
										TGAGTCTGAGAGATGAGCTCATTTGGGGA	7801070	9	1	-
										TGAGTCTGAGAGATGAGCTCATTTGGGG	7801071	27	1	-
										TGCTGAGTCTGAGAGATGAGCTCATTTGG	7801073	85	1	-
										TCTGCTGAGACCTGAGCCGACTCTGCTGA	7801096	24	1	-
										TTGCAGTTGGCATGTCTGCTGAGACCTGA	7801110	1	1	-
										TGCAGTTGGCATGTCTGCTGAGAC	7801114	2	1	-
										TGGAAGCACAGGAACCTTCCAGAGAAGCAG	7801148	5	1	-
										TCAAACATGATGTGGATGACCTTGACC	7801197	31	1	-
										TGAATCAAACATGATGTGGATGACCTTGAC	7801198	4	1	-
										TGAATCAAACATGATGTGGATGACCTTGA	7801199	21	1	-
										TTGAATCAAACATGATGTGGATGACCTTG	7801200	27	1	-
										TTGAATCAAACATGATGTGGATGACCT	7801202	1	1	-
										CAGGTGAGGCCTTGAATCAAAC	7801218	3	1	-
										GACAAAGCCGGCTAAGAGGAGTGGCGAGA	7801246	6	1	-
										TACAATGGCTGGAGGAGTGACAAAGCCGGC	7801263	161	1	-
										TACAATGGCTGGAGGAGTGACAAAGC	7801267	7	1	-
										ATCTACAATGGCTGGAGGAGTGACAAAGC	7801267	1	1	-
										TCTACAATGGCTGGAGGAGTGACAAAGC	7801267	59	1	-
										TACAATGGCTGGAGGAGTGACAAAG	7801268	7	1	-
										TCTACAATGGCTGGAGGAGTGACAAAG	7801268	4	1	-
										TACAATGGCTGGAGGAGTGACAAA	7801269	1	1	-
										CAATCTACAATGGCTGGAGGAGTGACAA	7801270	2	1	-
										TGAGACCCACAATCTACAATGGCTGGAGGA	7801277	59	1	-
										ACTGAGACCCACAATCTACAATGGCTGGAG	7801279	15	1	-
										ACTGAGACCCACAATCTACAATGGCTGGA	7801280	16	1	-
										GACTGAGACCCACAATCTACAATGGCTGGA	7801280	13	1	-
										TGAGACCCACAATCTACAATGGCTGGA	7801280	22	1	-
										AGGACTGAGACCCACAATCTACAATGGCTGG	7801281	97	1	-
										AGGGGCTATGGGTGGGAAGGGA	7801311	3	1	-
										GGGGCTATGGGTGGGAAGGG	7801312	1	1	-
										AGGGGCTATGGGTGGGAAGGG	7801312	262	1	-
										ATGGGAACAGGGGCTATGGGTGGGAA	7801315	22	1	-
										ATGGGAACAGGGGCTATGGGTGGGA	7801316	230	1	-
										TGGGAACAGGGGCTATGGGTGGGA	7801316	9	1	-
										ATGGGAACAGGGGCTATGGGTGGG	7801317	287	1	-
										AATGGGAACAGGGGCTATGGGTGGG	7801317	33	1	-
										TGGGAACAGGGGCTATGGGTGGG	7801317	32	1	-
										ATGGGAACAGGGGCTATGGGT	7801320	7	1	-
										TAGGAAACACTGCAGGAGTCCAGGCGCTGG	7801354	3	1	-
										TAGGAAACACTGCAGGAGTCCAGGCGCTG	7801355	13	1	-
										CCAGTTAGGAAACACTGCAGGAGTCCAGGC	7801359	11	1	-
										TTAAAAAAAAAAAAAAAATCCCCTGAGG	7801420	1	1	-
										TGATCAAAGGAGCGCCTGAGCCAGATGCTT	7801451	1	1	-
										TTGATCAAAGGAGCGCCTGAGCCAGATGC	7801453	62	1	-
										TTATTGATCAAAGGAGCGCCTGAGCCAGA	7801456	3	1	-
										TATTGATCAAAGGAGCGCCTGAGCCAGA	7801456	8	1	-
										TGGGGAGCCAGAAGTTTTATTGATCAAAGG	7801471	11	1	-
										TAATCTGTTGGCAATGGGGAGCCAGAAGT	7801486	1	1	-
										TTAATCTGTTGGCAATGGGGAGCCAGAAGT	7801486	2	1	-
										TTTTAATCTGTTGGCAATGGGGAGCCAGAA	7801488	1	1	-
										TTTAATCTGTTGGCAATGGGGAGCCAGA	7801489	7	1	-
										TTTTAATCTGTTGGCAATGGGGAGCCAGA	7801489	1	1	-
										TGGACTTTTAATCTGTTGGCAATGGGGAGC	7801493	271	1	-
										TTGGACTTTTAATCTGTTGGCAATGGGGAGC	7801493	12	1	-
										TGGACTTTTAATCTGTTGGCAATGGGGAG	7801494	16	1	-
										TTGGACTTTTAATCTGTTGGCAATGGGGAG	7801494	57	1	-
										TTTTAATCTGTTGGCAATGGGGA	7801495	4	1	-
										TTTGGACTTTTAATCTGTTGGCAATGGGGA	7801495	2	1	-
										TGGACTTTTAATCTGTTGGCAATGGGGA	7801495	6	1	-
										TTGGACTTTTAATCTGTTGGCAATGGGGA	7801495	323	1	-
										GGACTTTTAATCTGTTGGCAATGGGGA	7801495	1	1	-
										TGGACTTTTAATCTGTTGGCAATGGGG	7801496	44	1	-
										TTGGACTTTTAATCTGTTGGCAATGGGG	7801496	255	1	-
										TTTGGACTTTTAATCTGTTGGCAATGGGG	7801496	43	1	-
										TTGGACTTTTAATCTGTTGGCAATGGG	7801497	36	1	-
										GTTTGGACTTTTAATCTGTTGGCAATGGG	7801497	9	1	-
										AGTTTGGACTTTTAATCTGTTGGCAATGGG	7801497	19	1	-
										TTGGACTTTTAATCTGTTGGC	7801503	1	1	-
										TAAAGAGTTTGGACTTTTAATCTGTTGGC	7801503	41	1	-
										TGAGTTAAAGAGTTTGGACTTTTAATCTGT	7801507	3	1	-
										TAAGCTGAGTTAAAGAGTTTGGACTTTTAA	7801512	2	1	-
										CTAAGCTGAGTTAAAGAGTTTGGACTTTTA	7801513	1	1	-
										TCGGAGAACCTTCTAAGCTGAGTTAAAGA	7801526	2	1	-
										ACAGGTTTCGGAGAACCTTCTAAGCTGAGT	7801532	1	1	-
										CAGGTTTCGGAGAACCTTCTAAGCTGA	7801534	3	1	-
										GAGACAGGTTTCGGAGAACCTTCTAAGCTG	7801535	8	1	-
										TGAGACAGGTTTCGGAGAACCTTCTAAGC	7801537	149	1	-
										GGCAGGTAGAGCTGAGACAGGTTTCGGAGA	7801548	6	1	-
										CAATTGAGGAGATTAGCCAGGAACCAGGGG	7801585	9	1	-
										TGTAGCATGTTCAGGAACAATTGAGGAGAT	7801602	1	1	-
										TGGGAGGGCATGTAGCATGTTCAGGAAC	7801614	5	1	-
										TGGGAGGGCATGTAGCATGTTCAGGA	7801616	10	1	-
										TGAACAGGACCTGGACTGGAGGTGGGAGG	7801635	138	1	-
										TGAACAGGACCTGGACTGGAGGTGGGA	7801637	9	1	-
										TGGACCCTGAACAGGACCTGGACTGGAGG	7801642	20	1	-
										GGACCCTGAACAGGACCTGGACTGGA	7801644	4	1	-
										TTCAAAGTGGACCCTGAACAGGACCTGGA	7801649	2	1	-
										TGGGTGACATTGCCACTTCAAAGTGGACCCT	7801663	1	1	-
										TGGGTGACATTGCCACTTCAAAGTGGACCC	7801664	26	1	-
										TGGGTGACATTGCCACTTCAAAGTGGACC	7801665	4	1	-
										CCCCAACAGAGCCCGGCGCTTGCTGGGTGAC	7801686	2	1	-
										AACCCCAACAGAGCCCGGCGCTTGCTGG	7801691	19	1	-
										TCAACCCCAACAGAGCCCGGCGCTTGCTGG	7801691	11	1	-
										TGGAGAACTGCTTCCAAGCTGCCTAGA	7801724	6	1	-
										TTGAAATGGAGAACTGCTTCCAAGCTGCC	7801728	17	1	-
										CAGAAAGCTTGAAATGGAGAACTGCTTCC	7801736	1	1	-
										CGCCACAGAAAGCTTGAAATGGAGAACTGC	7801740	32	1	-
										ACAGAAAGCTTGAAATGGAGAAC	7801743	1	1	-
										ACATACAGAAGGCAGAAACCGGGAGGC	7801801	2	1	-
										TGCACATACAGAAGGCAGAAACCGGGAGGC	7801801	40	1	-
										TGCACATACAGAAGGCAGAAACCGGGAGG	7801802	23	1	-
										TGCACATACAGAAGGCAGAAACCGGGAG	7801803	16	1	-
										ACATACAGAAGGCAGAAACCGGGA	7801804	11	1	-
										AGTGCACATACAGAAGGCAGAAACCGGGA	7801804	2	1	-
										TGCACATACAGAAGGCAGAAACCGGGA	7801804	13	1	-
										TACACAGTGCACATACAGAAGGCAGAAACCGG	7801806	15	1	-
										TGCACATACAGAAGGCAGAAACC	7801808	3	1	-
										TACACAGTGCACATACAGAAGGCAGAAACC	7801808	3	1	-
										TACACAGTGCACATACAGAAGGCAGAAAC	7801809	11	1	-
										TGGGATACACAGTGCACATACAGAAGGCA	7801814	92	1	-
										ATGGGATACACAGTGCACATACAGAAGGCA	7801814	2	1	-
										TACACAGTGCACATACAGAAGGC	7801815	2	1	-
										TGGGATACACAGTGCACATACAGAAGGC	7801815	6	1	-
										TGGGATACACAGTGCACATACAGAA	7801818	1	1	-
										GACTCTTAGCCCCAAGACGATGGGATACA	7801834	6	1	-
										TAATTGACTCTTAGCCCCAAGACGATGGGA	7801838	3	1	-
										TTTAATTGACTCTTAGCCCCAAGACGATGGG	7801839	1	1	-
										TGTGTTTGAGTTTAATTGACTCTTAGCCCC	7801850	25	1	-
										ATGTGTTTGAGTTTAATTGACTCTTAGCCCC	7801850	1	1	-
										TGTGTTTGAGTTTAATTGACTCTTAGC	7801853	1	1	-
										GCGGAATGTCTATGGCAAGTGTGTTCACAC	7801983	3	1	-
										TAAAAAGCGGAATGTCTATGGCAAGTGTGT	7801989	172	1	-
										TAAAAAGCGGAATGTCTATGGCAAGTGTG	7801990	117	1	-
										TCTAAAAAGCGGAATGTCTATGGCAAGTG	7801992	11	1	-
										TAAAAAGCGGAATGTCTATGGCAAGT	7801993	5	1	-
										TCTAAAAAGCGGAATGTCTATGGCAAGT	7801993	2	1	-
										TCTCTAAAAAGCGGAATGTCTATGGCAAGT	7801993	2	1	-
										TCTCTAAAAAGCGGAATGTCTATGGCAAG	7801994	18	1	-
										TCTCTAAAAAGCGGAATGTCTATGGCAA	7801995	2	1	-
										TCTAAAAAGCGGAATGTCTATGGCA	7801996	11	1	-
										TCTCTAAAAAGCGGAATGTCTATGGCA	7801996	3	1	-
										TCTAAAAAGCGGAATGTCTATGGC	7801997	10	1	-
										ACTCTCTAAAAAGCGGAATGTCTATGGC	7801997	1	1	-
										TCTCTAAAAAGCGGAATGTCTATGG	7801998	4	1	-
										TGAGGTTGCTGGCTGACCTGAGGCTAAGGG	7802051	38	1	-
										TGCGTATGAGGTTGCTGGCTGACCTGAGG	7802058	29	1	-
										TGCGTATGAGGTTGCTGGCTGACCTGAG	7802059	15	1	-
										TGCGTATGAGGTTGCTGGCTGACCTGA	7802060	11	1	-
										TTGGTGTGCGTATGAGGTTGCTGGCTGA	7802065	2	1	-
										CAGCGTTGGTGTGCGTATGAGGTTGCTGG	7802069	53	1	-
										AACCAGGTGAGCCAAAAAGAGCAGCGTTGG	7802089	38	1	-
										GTCAAACCAGGTGAGCCAAAAAGAGCAGC	7802094	6	1	-
										GTTGTGGGGAGGAGGCGCAGGGGCAGG	7802148	4	1	-
										TCTGGACAGCAGGGGAACGGGGA	7802179	7	1	-
										CCAACTGTCTGGACAGCAGGGGAACGG	7802182	5	1	-
										GAGAAAACTATTGTGTGCTTGGGGCAGCG	7802281	35	1	-
										TAGAGAAAACTATTGTGTGCTTGGGGCAGC	7802282	43	1	-
										GAGAAAACTATTGTGTGCTTGGGGCAGC	7802282	57	1	-
										AGAGAAAACTATTGTGTGCTTGGGGCAGC	7802282	16	1	-
										ACTATTGTGTGCTTGGGGC	7802285	1	1	-
										TAGAGAAAACTATTGTGTGCTTGGGGC	7802285	24	1	-
										TTAGAGAAAACTATTGTGTGCTTGGGGC	7802285	44	1	-
										ACTATTGTGTGCTTGGGG	7802286	2	1	-
										CCTTAGAGAAAACTATTGTGTGCTTGGGG	7802286	63	1	-
										TTAGAGAAAACTATTGTGTGCTTGGGG	7802286	92	1	-
										TTCCTTAGAGAAAACTATTGTGTGCTTGGG	7802287	60	1	-
										TTCCTTAGAGAAAACTATTGTGTGCTTGG	7802288	62	1	-
										GCACTTCCTTAGAGAAAACTATTGTGTGC	7802292	1	1	-
										TGGCTGAATCCGTGCTCTTTGCAGACC	7802374	17	1	-
										TGGCTGAATCCGTGCTCTTTGCAGA	7802376	3	1	-
										TGAAACTGGACCGGCTGGCTGAATCCGTGC	7802386	22	1	-
										TGAAACTGGACCGGCTGGCTGAATCCGTG	7802387	27	1	-
										TGAAACTGGACCGGCTGGCTGAATCC	7802390	12	1	-
										TGCAAATAGAATGAACAGCTCGGGTGGCGT	7802422	6	1	-
										TGCAAATAGAATGAACAGCTCGGGTGGCG	7802423	8	1	-
										TGCAAATAGAATGAACAGCTCGGGTGGC	7802424	77	1	-
										TGCAAATAGAATGAACAGCTCGGGTGG	7802425	1	1	-
										TGATGCAAATAGAATGAACAGCTCGGGTGG	7802425	49	1	-
										TGATGCAAATAGAATGAACAGCTCGGGTG	7802426	34	1	-
										TGATGCAAATAGAATGAACAGCTCGGGT	7802427	8	1	-
										TGATGCAAATAGAATGAACAGCTCGGG	7802428	34	1	-
										CCTGATGCAAATAGAATGAACAGCTCGGG	7802428	46	1	-
										GCAAATAGAATGAACAGCTCGG	7802429	1	1	-
										TGATGCAAATAGAATGAACAGCTCGG	7802429	19	1	-
										TGATGCAAATAGAATGAACAGCTC	7802431	5	1	-
										TCCAGCGACATAGCCATTACGCTAACTGCTG	7802474	16	85061	-
										CCAGCGACATAGCCATTACGCTAACTGCT	7802475	11	88442	-
										GCCACCGGGTCCGGGACGCGAACCGCGGTC	7802511	1	5110	-
										GGTTCGCGTCCCGGACCCGGTGG	7802517	1	13838	+
										GGTTCGCGTCCCGGACCCGGTGGC	7802517	9	13581	+
										TGAGTTTCAAGCCACCGGGTCCGGGACG	7802523	9	423	-
										ATCCCCCCTGGGGGGTGATTTCTCGCTTTCTGTC	7802622	9	66053	+
										CCCTGGGGGGTGATTTCTCGCTTTCTG	7802627	11	90991	+
										CCCTGGGGGGTGATTTCTCGCTTTCTGTCTC	7802627	19	83955	+
										GTGATTTCTCGCTTTCTGTCTCTCTGTCTC	7802636	4	54406	+
										TTTTTTTTTGGAGAGGTTTTTG	7802701	1	41304	-
										ACTCCTATAATAAAGTGCTGGTTGGCGCTA	7802844	4	1	-
										AGCACTCCTATAATAAAGTGCTGGTTGGCGC	7802846	26	1	-
										GCACTCCTATAATAAAGTGCTGGTTGGCGC	7802846	60	1	-
										CACTCCTATAATAAAGTGCTGGTTGGCGC	7802846	4	1	-
										TACAAGACCTTCAGACACCTAAATTATCTGG	7802886	1	1	-
										TACCACTTTGGAGGGAATGAATGAAATCAC	7803060	3	1	-
										TACCACTTTGGAGGGAATGAATGAAATCA	7803061	2	1	-
										TACCACTTTGGAGGGAATGAATGAAATC	7803062	11	1	-
										TACCACTTTGGAGGGAATGAATGAA	7803065	1	1	-
										TAGAACAGTGCCTGGCACAGAGTCGGG	7803096	20	1	-
										TCCTAGAACAGTGCCTGGCACAGAGTCGG	7803097	2	1	-
										TGAACCCCACGAAAGCAGAAAC	7803159	4	1	-
										TAGGATGAACCCCACGAAAGCAGAAAC	7803159	2	1	-
										TGCTTAGGATGAACCCCACGAAAGCAGAAA	7803160	3	1	-
										TGCTTAGGATGAACCCCACGAAAGCAGAA	7803161	2	1	-
										TTTGCTTAGGATGAACCCCACGAAAGCAGA	7803162	2	1	-
										TTGCTTAGGATGAACCCCACGAAAGCAGA	7803162	4	1	-
										TGCTTAGGATGAACCCCACGAAAGCAGA	7803162	5	1	-
										TGCTTAGGATGAACCCCACGAAAGCA	7803164	1	1	-
										TGCTTAGGATGAACCCCACGAAAG	7803166	9	1	-
										TACACTGAGAAGGAGGCAACTACTCCATCAA	7803245	3	1	-
										TGTGGTCTACACTGAGAAGGAGGCAACTA	7803254	8	1	-
										TGTGGTCTACACTGAGAAGGAGG	7803260	20	1	-
										CACCACCTGAGCATGTGGTCTACACTGAGA	7803266	74	1	-
										CACCACCTGAGCATGTGGTCTACACTGA	7803268	21	1	-
										CACCACCTGAGCATGTGGTCTACACT	7803270	1	1	-
										CACCACCTGAGCATGTGGTCTAC	7803273	39	1	-
										TGAGATTTTGGGCTGACCACCACCTGAGC	7803284	50	1	-
										TCTGATGAGATTTTGGGCTGACCACCACC	7803289	15	1	-
										TTCTGATGAGATTTTGGGCTGACCACCAC	7803290	3	1	-
										TCCCTTCTGATGAGATTTTGGG	7803301	21	1	-
										CCCTTCTGATGAGATTTTGGG	7803301	8	1	-
										TGACAATGAACTCGGGACACATCCGACCTC	7803384	22	1	-
										CCCTGACAATGAACTCGGGACACATCCGA	7803388	2	1	-
										TCCCTGACAATGAACTCGGGACACATC	7803391	23	1	-
										TTCCCTGACAATGAACTCGGGACACATC	7803391	4	1	-
										CCCTGACAATGAACTCGGGACACATC	7803391	12	1	-
										TTCCCTGACAATGAACTCGGGACACAT	7803392	2	1	-
										TTCCCTGACAATGAACTCGGGACACA	7803393	10	1	-
										TTCCCTGACAATGAACTCGGGACA	7803395	12	1	-
										TTCCCTGACAATGAACTCGGGA	7803397	5	1	-
										TAGGGAAGTTTCCCTGACAATGAACTCGGGA	7803397	22	1	-
										TAGGGAAGTTTCCCTGACAATGAACTCGGG	7803398	39	1	-
										GGGAAGTTTCCCTGACAATGAACTCGG	7803399	1	1	-
										TAGGGAAGTTTCCCTGACAATGAACTCGG	7803399	21	1	-
										AGGGAAGTTTCCCTGACAATGAACTCGG	7803399	40	1	-
										TAACTCTGGGAAATGAGCCCCAGGCCCCTTGT	7803428	1	1	-
										GGCGGAGTGATTTCTTAGGGGC	7803494	1	1	-
										TCAGAAAGGCGGAGTGATTTCTTAGGGGC	7803494	89	1	-
										TCAGAAAGGCGGAGTGATTTCTTAGGGG	7803495	47	1	-
										TCAGAAAGGCGGAGTGATTTCTTAGG	7803497	11	1	-
										TTTTCAGAAAGGCGGAGTGATTTCTTAGG	7803497	13	1	-
										TCCTTTTCAGAAAGGCGGAGTGATTTCTTA	7803499	14	1	-
										TTTCCTTTTCAGAAAGGCGGAGTGATTTC	7803502	4	1	-
										TTCTTCTACGTTTTCCTTTTCAGAAAGGCG	7803512	1	1	-
										GTTGTTGTTTGCCACGTGAAACAAACAAA	7803579	1	1	-
										TGTTGTTGTTTGCCACGTGAAACAA	7803584	1	1	-
										TGAAATCAGTCGTGTCCACACTGGAGAC	7803620	16	1	-
										TATGAAATCAGTCGTGTCCACACTGGAGA	7803621	5	1	-
										TTCTCTATGAAATCAGTCGTGTCCACAC	7803627	1	1	-
										TCTGGCCCACGAGTCACAAACAAACCTGATC	7803719	10	1	-
										TACATTGTAAGTCCTTCCCCACCAAAGC	7803841	17	2	-
										TTATTCCTACAGAGAAAGATCTACATTGTA	7803860	10	2	-
										TTATTCCTACAGAGAAAGATCTACATTGT	7803861	4	2	-
										TAACCCTCGACTTATTCCTACAGAGAAAGA	7803871	3	2	-
										TCCTAACCCTCGACTTATTCCTACAGAGA	7803875	6	2	-
										TCATCCTAACCCTCGACTTATTCCTACAGA	7803877	5	2	-
										TCGGAGAAGATGAGATCATCCTAAC	7803897	4	2	-
										TGGCGGTAGCAGAGAAAAGTCTTCTCTCGGA	7803917	1	2	-
										TGGCGGTAGCAGAGAAAAGTCTTCTCTCGG	7803918	47	2	-
										TCATATGGCGGTAGCAGAGAAAAGTCTTCTC	7803922	8	2	-
										TCATATGGCGGTAGCAGAGAAAAGTCTTC	7803924	40	2	-
										CCCAGTCGGTAGTGTCATATGGCGGTAGC	7803938	17	2	-
										TCCCAGTCGGTAGTGTCATATGGCGG	7803942	1	2	-
										TTTGGACTGTGGTGGTCCCAGTCGGTAGT	7803954	1	2	-
										TGAATTTGGACTGTGGTGGTCCCAGTCGG	7803958	7	2	-
										TCGAGACGGTGAATTTGGACTGTGGTGGT	7803967	10	2	-
										TCGAGACGGTGAATTTGGACTGTGGTGG	7803968	19	2	-
										TCAGGTTGATCCAGGGGTCCTCGAGACGG	7803987	8	2	-
										TACCTGCAAACACAGCCTTCTGCCCTCAGG	7804011	32	2	-
										TAAACCCACGCTCCAGGTACCTGC	7804034	31	2	-
										GAAAAGGATGAACCCAGAACTAAACCCACGC	7804047	30	2	-
										TCAGAAAAGGATGAACCCAGAACTAAAC	7804053	3	2	-
										TTTCAGAAAAGGATGAACCCAGAACTAAA	7804054	2	2	-
										TTTCAGAAAAGGATGAACCCAGAACTAA	7804055	2	2	-
										TTCAGAAAAGGATGAACCCAGAACTA	7804056	5	2	-
										TTTCAGAAAAGGATGAACCCAGAAC	7804058	3	2	-
										TACATTGTAAGTCCTTCCCCACCAAAGC	7804269	17	2	-
										TTATTCCTACAGAGAAAGATCTACATTGTA	7804288	10	2	-
										TTATTCCTACAGAGAAAGATCTACATTGT	7804289	4	2	-
										TAACCCTCGACTTATTCCTACAGAGAAAGA	7804299	3	2	-
										TCCTAACCCTCGACTTATTCCTACAGAGA	7804303	6	2	-
										TCATCCTAACCCTCGACTTATTCCTACAGA	7804305	5	2	-
										TCGGAGAAGATGAGATCATCCTAAC	7804325	4	2	-
										TGGCGGTAGCAGAGAAAAGTCTTCTCTCGGA	7804345	1	2	-
										TGGCGGTAGCAGAGAAAAGTCTTCTCTCGG	7804346	47	2	-
										TCATATGGCGGTAGCAGAGAAAAGTCTTCTC	7804350	8	2	-
										TCATATGGCGGTAGCAGAGAAAAGTCTTC	7804352	40	2	-
										CCCAGTCGGTAGTGTCATATGGCGGTAGC	7804366	17	2	-
										TCCCAGTCGGTAGTGTCATATGGCGG	7804370	1	2	-
										TTTGGACTGTGGTGGTCCCAGTCGGTAGT	7804382	1	2	-
										TGAATTTGGACTGTGGTGGTCCCAGTCGG	7804386	7	2	-
										TCGAGACGGTGAATTTGGACTGTGGTGGT	7804395	10	2	-
										TCGAGACGGTGAATTTGGACTGTGGTGG	7804396	19	2	-
										TCAGGTTGATCCAGGGGTCCTCGAGACGG	7804415	8	2	-
										TACCTGCAAACACAGCCTTCTGCCCTCAGG	7804439	32	2	-
										TAAACCCACGCTCCAGGTACCTGC	7804462	31	2	-
										GAAAAGGATGAACCCAGAACTAAACCCACGC	7804475	30	2	-
										TCAGAAAAGGATGAACCCAGAACTAAAC	7804481	3	2	-
										TTTCAGAAAAGGATGAACCCAGAACTAAA	7804482	2	2	-
										TTTCAGAAAAGGATGAACCCAGAACTAA	7804483	2	2	-
										TTCAGAAAAGGATGAACCCAGAACTA	7804484	5	2	-
										TTTCAGAAAAGGATGAACCCAGAAC	7804486	3	2	-
										AGGGTGCTAGTGGATCCGGCTGAATCTGC	7804642	38	1	-
										GCGAGTCATAGAGAACAGAACCCAGGACAGT	7804702	1	1	-
										GCGAGTCATAGAGAACAGAACCCAGGACA	7804704	13	1	-
										GCGAGTCATAGAGAACAGAACCCAGGAC	7804705	11	1	-
										GCGAGTCATAGAGAACAGAACCCAGGA	7804706	1	1	-
										GCGAGTCATAGAGAACAGAACCCAGG	7804707	7	1	-
										GCGAGTCATAGAGAACAGAAC	7804712	2	1	-
										GGGGCAGAGCGAGTCATAGAGAACAGAAC	7804712	4	1	-
										CATCAATGAGGTGACAACGGGAGGAGGGA	7804745	6	1	-
										TAAAGGCATCAATGAGGTGACAACGGGAG	7804751	10	1	-
										TTAAAGGCATCAATGAGGTGACAACGGGAG	7804751	9	1	-
										TTAAAGGCATCAATGAGGTGACAACGGGA	7804752	31	1	-
										TCTTAAAGGCATCAATGAGGTGACAACGGG	7804753	17	1	-
										TCTTAAAGGCATCAATGAGGTGACAACGG	7804754	77	1	-
										TTCTTAAAGGCATCAATGAGGTGACAACGG	7804754	10	1	-
										TAGAAAGAAGGATGTTCTTAAAGGCATCAA	7804768	8	1	-
										TTTAGAAAGAAGGATGTTCTTAAAGGCAT	7804771	1	1	-
										TATTTAGAAAGAAGGATGTTCTTAAAGGCA	7804772	2	1	-
										TATTTAGAAAGAAGGATGTTCTTAAAGGC	7804773	17	1	-
										GGATATTTAGAAAGAAGGATGTTCTTAAA	7804776	1	1	-
										TGGGATATTTAGAAAGAAGGATGTT	7804782	4	1	-
										TAAGGAAGGAAGCGTGGGATATTTAGAA	7804793	5	1	-
										GCTAAGGAAGGAAGCGTGGGATATTTAGA	7804794	2	1	-
										TAGCTAAGGAAGGAAGCGTGGGATA	7804800	8	1	-
										TAGTTAGCTAAGGAAGGAAGCGTGGGAT	7804801	22	1	-
										GATAGTTAGCTAAGGAAGGAAGCGTGGGA	7804802	1	1	-
										TAGTTAGCTAAGGAAGGAAGCGTGGGA	7804802	48	1	-
										GATAGTTAGCTAAGGAAGGAAGCGTGGG	7804803	2	1	-
										GGATAGTTAGCTAAGGAAGGAAGCGTGGG	7804803	15	1	-
										TAGTTAGCTAAGGAAGGAAGCGTGGG	7804803	5	1	-
										TAGTTAGCTAAGGAAGGAAGCGTGG	7804804	2	1	-
										GGATAGTTAGCTAAGGAAGGAAGCGTGG	7804804	1	1	-
										TAGTTAGCTAAGGAAGGAAGCGTG	7804805	1	1	-
										CCGAGGATAGTTAGCTAAGGAAGGAAGCG	7804807	1	1	-
										ACCGAGGATAGTTAGCTAAGGAAGGAAGC	7804808	1	1	-
										TCCACCGAGGATAGTTAGCTAAGGAAGGAA	7804810	4	1	-
										TCCACCGAGGATAGTTAGCTAAGGAAGGA	7804811	5	1	-
										TAGAAACGGCCTCCTCGAGCCATCCACCGA	7804832	43	1	-
										ACGTCTAGAAACGGCCTCCTCGAGCCATCC	7804837	22	1	-
										TTCCACGTCTAGAAACGGCCTCCTCGAGC	7804842	18	1	-
										TAAGACTTCCACGTCTAGAAACGG	7804853	8	1	-
										AAGGAGCTAAGACTTCCACGTCTAGAA	7804857	1	1	-
										GAGAAGGAGCTAAGACTTCCACGTCTAGA	7804858	1	1	-
										TGAGAGAAGGAGCTAAGACTTCCACGTCTA	7804860	14	1	-
										TGAGAGAAGGAGCTAAGACTTCCACGTCT	7804861	1	1	-
										TGAGAGAAGGAGCTAAGACTTCCACGTC	7804862	17	1	-
										TATGAGACAGGGATGAGAGAAGGAGCTA	7804875	12	1	-
										TCACTATGAGACAGGGATGAGAGAAGGAG	7804878	1	1	-
										TCACTATGAGACAGGGATGAGAGAAGGA	7804879	7	1	-
										TCACAAGGCGCTCTCGGGTGGTCTGGAT	7805001	3	1	-
										TAGATCCCTGCTCACAAGGCGCTCTCGGG	7805011	6	1	-
										TAAGTGTAGATCCCTGCTCACAAGGCGCTC	7805016	93	1	-
										TATAGACTCAGCAGCAGGTAAGTGTAGATC	7805034	14	1	-
										ACTATAGACTCAGCAGCAGGTAAGTGTAGA	7805036	5	1	-
										TATAGACTCAGCAGCAGGTAAGTGTAGA	7805036	4	1	-
										TAGACTCAGCAGCAGGTAAGTGTAGA	7805036	3	1	-
										TGGTGGAAACTATAGACTCAGCAGCAGGT	7805045	1	1	-
										TCTGGTGGAAACTATAGACTCAGCAGCAGG	7805046	12	1	-
										TCCAAAGATCTGGTGGAAACTATAGACTC	7805055	3	1	-
										TCCAAAGATCTGGTGGAAACTATAGAC	7805057	5	1	-
										TGTCTCCAAAGATCTGGTGGAAACTATAGA	7805058	6	1	-
										TCTCCAAAGATCTGGTGGAAACTATAGA	7805058	6	1	-
										TTGTCTCCAAAGATCTGGTGGAAACTATAG	7805059	4	1	-
										TCCTTGTCTCCAAAGATCTGGTGGAAACTA	7805062	3	1	-
										TGAGCTGTTCCTTGTCTCCAAAGATCTGGT	7805070	1	1	-
										TGAGCTGTTCCTTGTCTCCAAAGATCTGG	7805071	29	1	-
										TGAGCTGTTCCTTGTCTCCAAAGATCTG	7805072	3	1	-
										TGACTCTTCCCCTCTCCTTCTGAGCTGT	7805092	6	1	-
										TAAGAGCATGGGGGTGCAGGCCTAC	7805168	9	1	-
										TGTTGTAGGGATTAAGAGCATGGGGGTGC	7805176	139	1	-
										TCTGTTGTAGGGATTAAGAGCATGGGGGT	7805178	4	1	-
										TGTTGTAGGGATTAAGAGCATGGGGGT	7805178	9	1	-
										CTCTGTTGTAGGGATTAAGAGCATGGGGGT	7805178	2	1	-
										AGGGATTAAGAGCATGGGGG	7805179	1	1	-
										CCTCTGTTGTAGGGATTAAGAGCATGGGGG	7805179	1	1	-
										TGTTGTAGGGATTAAGAGCATGGGGG	7805179	40	1	-
										CTCTGTTGTAGGGATTAAGAGCATGGGGG	7805179	25	1	-
										CCTCTGTTGTAGGGATTAAGAGCATGGGG	7805180	32	1	-
										CTCTGTTGTAGGGATTAAGAGCATGGGG	7805180	18	1	-
										ACCTCTGTTGTAGGGATTAAGAGCATGGGG	7805180	9	1	-
										CTCTGTTGTAGGGATTAAGAGCATGG	7805182	27	1	-
										GAAACACCTCTGTTGTAGGGATTAAGAGC	7805186	31	1	-
										GAGAAACACCTCTGTTGTAGGGATTAAGAG	7805187	6	1	-
										GAGAAACACCTCTGTTGTAGGGATTAAG	7805189	11	1	-
										TAGAAAACAAGAGAAACACCTCTGTTGTAGG	7805196	20	1	-
										TTAGAAAACAAGAGAAACACCTCTGTTGTA	7805198	18	1	-
										TAGAAAACAAGAGAAACACCTCTGTTGTA	7805198	7	1	-
										TTAGAAAACAAGAGAAACACCTCTGTTGT	7805199	12	1	-
										TAACAATTAGAAAACAAGAGAAACACCTC	7805205	26	1	-
										TGAAAGCCCAAGCCCAAGGTAACAATTAGA	7805223	23	1	-
										TGATGAAAGCCCAAGCCCAAGGTAACAA	7805228	1	1	-
										TCCAAAACTGATGAAAGCCCAAGCCCAAGGT	7805233	9	1	-
										TCCAAAACTGATGAAAGCCCAAGCCCAAGG	7805234	174	1	-
										TCCAAAACTGATGAAAGCCCAAGCC	7805239	8	1	-
										TGCAAGCTCAGAAAGCTGGTTTTCCTCGG	7805266	1	1	-
										TGCAAGCTCAGAAAGCTGGTTTTCCTC	7805268	1	1	-
										TGCAAGCTCAGAAAGCTGG	7805276	2	1	-
										TTGCAAGCTCAGAAAGCTGG	7805276	1	1	-
										TCTCAAAAAGTCCAGCTGTCGAG	7805351	12	1	-
										TAGCAGACTTGCCCAAGGCAGTTCTCAAAA	7805366	2	1	-
										TAGAGGGCCCAAACTAGCAGACTTGCCC	7805382	41	1	-
										TTATAGAGGGCCCAAACTAGCAGACTTGCC	7805383	17	1	-
										AGAGGGCCCAAACTAGCAGACTTGCC	7805383	28	1	-
										TTATAGAGGGCCCAAACTAGCAGACTTGC	7805384	18	1	-
										TCGCAGTTATAGAGGGCCCAAACTAGCAGA	7805389	31	1	-
										TGGAATCGCAGTTATAGAGGGCCCAAACTA	7805394	78	1	-
										TGGAATCGCAGTTATAGAGGGCCCAAAC	7805396	36	1	-
										TGGAATCGCAGTTATAGAGGGCCCAAA	7805397	74	1	-
										TGTGGAATCGCAGTTATAGAGGGCCCAAA	7805397	15	1	-
										TGGAATCGCAGTTATAGAGGGCCCAA	7805398	44	1	-
										TGTGGAATCGCAGTTATAGAGGGCCCAA	7805398	4	1	-
										TGGAATCGCAGTTATAGAGGGCCCA	7805399	21	1	-
										TGGAATCGCAGTTATAGAGGGCC	7805401	40	1	-
										TGTGGAATCGCAGTTATAGAGGGCC	7805401	51	1	-
										GACCTGTGGAATCGCAGTTATAGAGGGCC	7805401	84	1	-
										ACCTGTGGAATCGCAGTTATAGAGGGCC	7805401	12	1	-
										TGTGGAATCGCAGTTATAGAGGGC	7805402	4	1	-
										GACCTGTGGAATCGCAGTTATAGAGGGC	7805402	12	1	-
										TGTGGAATCGCAGTTATAGAGGG	7805403	3	1	-
										TGTGGAATCGCAGTTATAGAGG	7805404	27	1	-
										GACCTGTGGAATCGCAGTTATAGAGG	7805404	38	1	-
										AGGAGACCTGTGGAATCGCAGTTATAGAG	7805405	2	1	-
										AAAGGAGACCTGTGGAATCGCAGTTATAGA	7805406	2	1	-
										AAGGAGACCTGTGGAATCGCAGTTATAGA	7805406	24	1	-
										AAAGGAGACCTGTGGAATCGCAGTTATAG	7805407	2	1	-
										AAGGAGACCTGTGGAATCGCAGTTATAG	7805407	15	1	-
										CGAAAAGGAGACCTGTGGAATCGCAGT	7805412	1	1	-
										AACCGAAAAGGAGACCTGTGGAATCGCAG	7805413	1	1	-
										CAAACCGAAAAGGAGACCTGTGGAATCGCA	7805414	73	1	-
										ACCGAAAAGGAGACCTGTGGAATCGC	7805415	2	1	-
										AAACCGAAAAGGAGACCTGTGGAATCGC	7805415	1	1	-
										TACAAACCGAAAAGGAGACCTGTGGAATCGC	7805415	497	1	-
										ACAAACCGAAAAGGAGACCTGTGGAATCGC	7805415	1	1	-
										CAAACCGAAAAGGAGACCTGTGGAATCGC	7805415	84	1	-
										TTACAAACCGAAAAGGAGACCTGTGGAATCGC	7805415	2	1	-
										TACAAACCGAAAAGGAGACCTGTGGAATCG	7805416	19	1	-
										TTACAAACCGAAAAGGAGACCTGTGGAATCG	7805416	13	1	-
										TTACAAACCGAAAAGGAGACCTGTGGAATC	7805417	6	1	-
										TACAAACCGAAAAGGAGACCTGTGGAATC	7805417	43	1	-
										TTACAAACCGAAAAGGAGACCTGTGGAAT	7805418	4	1	-
										TACAAACCGAAAAGGAGACCTGTGGAAT	7805418	1	1	-
										TACAAACCGAAAAGGAGACCTGTGGAA	7805419	2	1	-
										TTACAAACCGAAAAGGAGACCTGTGGAA	7805419	8	1	-
										TACAAACCGAAAAGGAGACCTGTGGA	7805420	11	1	-
										TCTTACAAACCGAAAAGGAGACCTGTGGA	7805420	21	1	-
										ACAAACCGAAAAGGAGACCTGTGG	7805421	23	1	-
										TTCTTACAAACCGAAAAGGAGACCTGTGG	7805421	77	1	-
										TTACAAACCGAAAAGGAGACCTGTGG	7805421	19	1	-
										TCTTACAAACCGAAAAGGAGACCTGTGG	7805421	158	1	-
										TACAAACCGAAAAGGAGACCTGTG	7805422	1	1	-
										TACAAACCGAAAAGGAGACCTG	7805424	1	1	-
										TAAATCAGTTTCTTACAAACCGAAAAGGAGA	7805428	3	1	-
										TAAATCAGTTTCTTACAAACCGAAAAGGA	7805430	1	1	-
										TAAAGGGATAAATCAGTTTCTTACAAACCGA	7805436	20	1	-
										TGAATAAAGGGATAAATCAGTTTCTTACA	7805442	5	1	-
										AATGAATAAAGGGATAAATCAGTTTCTT	7805445	1	1	-
										AATGAATGAATAAAGGGATAAATCAGTTTC	7805447	6	1	-
										AATGAATGAATAAAGGGATAAATCAGTTT	7805448	1	1	-
										AATGAATGAATGAATAAAGGGATAAATCAG	7805451	2	1	-
										TGAATGAATGAATGAATAAAGGGATAAATC	7805453	3	1	-
										GTGAAATGAATGAATGAATGAATAAAGGGA	7805459	6	1	-
										TGAAATGAATGAATGAATGAATAAAGGGA	7805459	44	1	-
										TGAATGAATGAATGAATAAAGGG	7805460	1	1	-
										GTGAAATGAATGAATGAATGAATAAAGGG	7805460	90	1	-
										TGTGAAATGAATGAATGAATGAATAAAGGG	7805460	311	1	-
										TGAAATGAATGAATGAATGAATAAAGGG	7805460	8	1	-
										TGAATGAATGAATAAAGG	7805461	1	23	-
										GTGAAATGAATGAATGAATGAATAAAGG	7805461	2	1	-
										TGTGAAATGAATGAATGAATGAATAAAGG	7805461	514	1	-
										TGAAATGAATGAATGAATGAATAAAGG	7805461	7	1	-
										TGTGAAATGAATGAATGAATGAATAAAG	7805462	5	1	-
										TGTGAAATGAATGAATGAATGAAT	7805466	1	4	-
										TCAGTAAATATTTGTGAAATGAATGAATGA	7805472	10	2	-
										TCAGTAAATATTTGTGAAATGAATGAATG	7805473	21	2	-
										TCAGTAAATATTTGTGAAATGAATGAAT	7805474	2	3	-
										TGCTCAGTAAATATTTGTGAAATGAATGAA	7805475	5	2	-
										GCTCAGTAAATATTTGTGAAATGAATGA	7805476	3	2	-
										TGCTCAGTAAATATTTGTGAAATGAATGA	7805476	7	2	-
										GTGCTCAGTAAATATTTGTGAAATGAATGA	7805476	5	2	-
										GCCCAAAACAGGACTTGGCATATAAGAGG	7805505	5	1	-
										TGGTCTTATTTGTAGGCTGGTTATGTCTC	7805538	8	1	-
										TCTTTTTTCCCTCACTTTGGTCTTATTTG	7805555	12	1	-
										TGCAGGGAAACAGAATGTTGAAATCTACA	7805607	1	1	-
										TGATGACATAGGAAGGTGAAAGATTCCCAC	7805646	7	1	-
										TCTGATGACATAGGAAGGTGAAAGATTC	7805650	4	1	-
										TCTGATGACATAGGAAGGTGAAAGAT	7805652	1	1	-
										TACTCTGATGACATAGGAAGGTGAAA	7805655	2	1	-
										GAGTAAAGTTCTACTCTGATGACATAGG	7805664	40	1	-
										GCGTAAGGAAGAGTAAAGTTCTACTCTGA	7805673	8	1	-
										TCCAGCGTAAGGAAGAGTAAAG	7805684	6	1	-
										TGCACCTTGGGCTGCTGGAGTGGGGTCGG	7805709	1	1	-
										TGCACCTTGGGCTGCTGGAGTGGGGTC	7805711	31	1	-
										TGCACCTTGGGCTGCTGGAGTGGGGT	7805712	7	1	-
										TGCACCTTGGGCTGCTGGAGTGGG	7805714	26	1	-
										AAGAAACTCCATGCACCTTGGGCTGCTGGA	7805719	4	1	-
										TAGGAGGTAAAGAAACTCCATGCACCTTGGG	7805727	45	1	-
										TAGGAGGTAAAGAAACTCCATGCACCTTGG	7805728	12	1	-
										GAAACTCCATGCACCTTG	7805729	1	1	-
										TAGGAGGTAAAGAAACTCCATGCACCTTG	7805729	28	1	-
										TGATAGGAGGTAAAGAAACTCCATGCACCT	7805731	4	1	-
										TAGTGATAGGAGGTAAAGAAACTCCATGCA	7805734	6	1	-
										TAGGAGGTAAAGAAACTCCATGC	7805735	1	1	-
										TAGTGATAGGAGGTAAAGAAACTCCATGC	7805735	78	1	-
										TGCAGGTATGAGCGTGGCAGAGGGCTCTGC	7805779	21	1	-
										TATGCAACCTGCCCTACCCTGCAGGTATGA	7805798	2	1	-
										TGAGCTCTGGATTGCTATGCAACCTGCCCT	7805813	3	1	-
										TGAGCTCTGGATTGCTATGCAACCTGCCC	7805814	183	1	-
										TGAGCTCTGGATTGCTATGCAACCTGCC	7805815	26	1	-
										ACTGAGCTCTGGATTGCTATGCAACCTGCC	7805815	38	1	-
										TGAGCTCTGGATTGCTATGCAACCTGC	7805816	189	1	-
										ACTGAGCTCTGGATTGCTATGCAACCTGC	7805816	32	1	-
										GAGCTCTGGATTGCTATGCAACCTGC	7805816	1	1	-
										TGAGCTCTGGATTGCTATGCAACCTG	7805817	29	1	-
										TGAGCTCTGGATTGCTATGCAACC	7805819	4	1	-
										TGAGCTCTGGATTGCTATGCAAC	7805820	20	1	-
										TGAGCTCTGGATTGCTATGCAA	7805821	6	1	-
										TGAGCTCTGGATTGCTATGC	7805823	12	1	-
										TGGGTGAAAAACCTCCGGTGCCC	7805848	26	1	-
										TGCCGTGCTCTTGGCTGACGTTGGGG	7805948	10	1	-
										TCACATTCCAGGAGAGAACTTCTCCTGCCGT	7805968	3	1	-
										TCGTCACCTGGTCTCGGATCCTCACATTC	7805991	24	1	-
										TGAGGTGAGCTACCTAACGCCCAGCGAGGTC	7806018	30	1	-
										TCAATGGCCATTACGCTTCTGAGGTGAGC	7806039	4	1	-
										TTCCTCAATGGCCATTACGCTTCTGAGGT	7806043	1	1	-
										TTCCTCAATGGCCATTACGCTTCTGAGG	7806044	23	1	-
										TCTTTCCTCAATGGCCATTACGCTTCTGA	7806046	7	1	-
										TACGGCTGGAGCGAGTCTTTCCTCAATGG	7806061	40	1	-
										TACTACGGCTGGAGCGAGTCTTTCCTCAA	7806064	6	1	-
										TGAATGTGTCCAGAAGATACTACGGCTGGA	7806080	338	1	-
										GAATGTGTCCAGAAGATACTACGGCTGGA	7806080	12	1	-
										TGAATGTGTCCAGAAGATACTACGGCTGG	7806081	833	1	-
										GTGAATGTGTCCAGAAGATACTACGGCTGG	7806081	67	1	-
										TGCAAGTGAATGTGTCCAGAAGATACTAC	7806087	3	1	-
										TGGGACGGAGATGCAAGTGAATGTGTC	7806100	34	1	-
										TCCCATCTCTTCATCCATGCACTGGGACGG	7806119	5	1	-
										TAAACTGCAATCATGCAAATAGGTGACACA	7806149	3	1	-
										TGCAATCATGCAAATAGGTGACA	7806151	8	1	-
										TGCAATCATGCAAATAGGTGAC	7806152	8	1	-
										TTTCAAGAGACACTAAACTGCAATCATGC	7806163	13	1	-
										GACGTTTCAAGAGACACTAAACTGCAATCA	7806166	3	1	-
										GACGTTTCAAGAGACACTAAACTGCAATC	7806167	3	1	-
										TGGAACTCAGACACTTAGACGTTTCAAGAG	7806183	9	1	-
										TTCTGTAGATTGGTGGCCTGGAGCACTGG	7806324	2	1	-
										TTCTGTAGATTGGTGGCCTGGAGCAC	7806327	4	1	-
										TTCTGTAGATTGGTGGCCTGGAG	7806330	9	1	-
										TGAGGACGCACTCTGGCCTTCTGTAGA	7806344	11	1	-
										TCTGAGGACGCACTCTGGCCTTCTGTAGA	7806344	3	1	-
										TCAACGGGAATCTGAGGACGCACTCTGGC	7806354	19	1	-
										TCAACGGGAATCTGAGGACGCACTCTG	7806356	1	1	-
										TTCTCAACGGGAATCTGAGGACGCACTCTG	7806356	16	1	-
										TTCTCAACGGGAATCTGAGGACGCA	7806361	3	1	-
										GACACACCCCCCTGCAGGTTTCTCAACGG	7806376	38	1	-
										TTCAAGCACAAGTCAGAGGCCAGGGAA	7806411	1	1	-
										TGAATTCAAGCACAAGTCAGAGGCCAGGGA	7806412	19	1	-
										TGAATTCAAGCACAAGTCAGAGGCCAGGG	7806413	48	1	-
										TGAATTCAAGCACAAGTCAGAGG	7806419	14	1	-
										TAACTCAGGCAGCATGAATTCAAGCACAAGT	7806425	5	1	-
										TAACTCAGGCAGCATGAATTCAAGCACAAG	7806426	9	1	-
										TAACTCAGGCAGCATGAATTCAAGCACA	7806428	10	1	-
										TAACTCAGGCAGCATGAATTCAAGCAC	7806429	2	1	-
										TCCTAACTCAGGCAGCATGAATTCAAGCAC	7806429	2	1	-
										TTCCTAACTCAGGCAGCATGAATTCAAGCA	7806430	2	1	-
										TCCTAACTCAGGCAGCATGAATTCAAGCA	7806430	16	1	-
										TTCCTAACTCAGGCAGCATGAATTCAAGC	7806431	12	1	-
										TCCTAACTCAGGCAGCATGAATTCAAGC	7806431	10	1	-
										TTCCGAAGTTCCTAACTCAGGCAGCATGAA	7806438	3	1	-
										TCCGAAGTTCCTAACTCAGGCAGCATGAA	7806438	5	1	-
										TCCGAAGTTCCTAACTCAGGCAGCATGA	7806439	21	1	-
										TTCCGAAGTTCCTAACTCAGGCAGCATGA	7806439	53	1	-
										TGCTTTTCCGAAGTTCCTAACTCAGGCAGC	7806443	36	1	-
										TGGGAAAATGAGCAGTGAGGCTGCTTTTCC	7806464	20	1	-
										TGGGAAAATGAGCAGTGAGGCTGCTTTTC	7806465	30	1	-
										TGGGAAAATGAGCAGTGAGGCTGC	7806470	13	1	-
										TGGTCTGGGAAAATGAGCAGTGAGGCTGC	7806470	12	1	-
										TGGTCTGGGAAAATGAGCAGTGAGGC	7806473	5	1	-
										TGCCAGGTGGTCTGGGAAAATGAGCAGT	7806478	4	1	-
										TCCGATGCCAGGTGGTCTGGGAAAATGAGC	7806481	19	1	-
										AGCAATGTCCGATGCCAGGTGGTCTGGGAA	7806488	2	1	-
										AGCAATGTCCGATGCCAGGTGGTCTGGGA	7806489	1	1	-
										AAGCAGAAGAAGAGTCGGCAGAAGCCCAAGC	7806515	7	1	-
										TAGAAGCAGAAGAAGAGTCGGCAGAAGCCC	7806519	45	1	-
										TAGAAGCAGAAGAAGAGTCGGCAGAAGCC	7806520	22	1	-
										TAGAAGCAGAAGAAGAGTCGGCAGAAGC	7806521	101	1	-
										TCGTAGAAGCAGAAGAAGAGTCGGCAGAAG	7806522	6	1	-
										TAGAAGCAGAAGAAGAGTCGGCAGAA	7806523	7	1	-
										TCGTAGAAGCAGAAGAAGAGTCGGCAGAA	7806523	5	1	-
										TATCTAGCTCAGTGTCAGACCGGCCCCCTC	7806550	18	1	-
										TGAAGGAGTGTATCTAGCTCAGTGTCAGA	7806561	18	1	-
										TGTGAAGGAGTGTATCTAGCTCAGTGTCA	7806563	6	1	-
										TGTGAAGGAGTGTATCTAGCTCAGTGTC	7806564	23	1	-
										GTGAAGGAGTGTATCTAGCTCAGTGTC	7806564	1	1	-
										TTGTGAAGGAGTGTATCTAGCTCAGTGTC	7806564	66	1	-
										CACTTGTGAAGGAGTGTATCTAGCTCAGTGT	7806565	6	1	-
										TTGTGAAGGAGTGTATCTAGCTCAGTGT	7806565	14	1	-
										TGTGAAGGAGTGTATCTAGCTCAGTGT	7806565	4	1	-
										TGTGAAGGAGTGTATCTAGCTCAGTG	7806566	74	1	-
										TTGTGAAGGAGTGTATCTAGCTCAGTG	7806566	48	1	-
										CACTTGTGAAGGAGTGTATCTAGC	7806572	3	1	-
										TGGCAAGTGAGGAGAGGGGAGCTGAGGA	7806596	4	1	-
										GAGGAAGCAGTGATGGCAAGTGAGGAGA	7806609	8	1	-
										AGGAAGCAGTGATGGCAAGTGAGG	7806612	31	1	-
										TGACAGAGTGGGCAGTCCCCCTCCCGGC	7806641	46	1	-
										TGGGCAGGGGACAGCGGAGCACTGTGAGGC	7806675	19	1	-
										TGGGCAGGGGACAGCGGAGCACTGTGAGG	7806676	18	1	-
										TGGGCAGGGGACAGCGGAGCACTGTGA	7806678	13	1	-
										TCAAGTTCTAATGATAGCTTACAC	7806794	9	1	-
										TTCTAGAAGCCCTTGTCTGAAGAGGAAGG	7806899	8	1	-
										TAGAAGCCCTTGTCTGAAGAGGAAGG	7806899	1	1	-
										TATTAAAGTGGCCCCAGATATGCCCGCACC	7806982	5	1	-
										TGCAAAGAGTGTGCTGGCGTGTTGCAC	7807048	13	1	-
										TGCAAAGAGTGTGCTGGCGTGTTGC	7807050	50	1	-
										GCAAAGAGTGTGCTGGCGTGTTGC	7807050	27	1	-
										GAGCTGGCATTCCAACACACATGCAAAGAGT	7807065	1	1	-
										TGACAGAGCTGGCATTCCAACACACATGCA	7807071	14	1	-
										TGACAGAGCTGGCATTCCAACACACATGC	7807072	20	1	-
										TTCCCGTCGGTCAGCTGCTAAGACGT	7807121	1	1	-
										CAGAAAGACGCTTCCCGTCGGTCAGC	7807132	20	1	-
										TGACTACAGAAAGACGCTTCCCGTCGGTCA	7807134	6	1	-
										TGACTACAGAAAGACGCTTCCCGTCGGTC	7807135	29	1	-
										TGTCTTAGGAAGGAAACTCCGCTGTCAGC	7807203	16	1	-
										TCTTAGGAAGGAAACTCCGCTGTCAGC	7807203	13	1	-
										AAGGTAACTGTCTTAGGAAGGAAACTCCGC	7807210	3	1	-
										TCGAGAAGGTAACTGTCTTAGGAAGGAAA	7807216	1	1	-
										TTCGAGAAGGTAACTGTCTTAGGAAGGA	7807218	2	1	-
										TTTCGAGAAGGTAACTGTCTTAGGAAGGA	7807218	1	1	-
										TCTTTCGAGAAGGTAACTGTCTTAGGAAG	7807220	1	1	-
										TTCTCTTTCGAGAAGGTAACTGTCTTAGGA	7807222	12	1	-
										TCTCTTTCGAGAAGGTAACTGTCTTAGGA	7807222	1	1	-
										TTCTCTTTCGAGAAGGTAACTGTCTTAGG	7807223	42	1	-
										TGGAATTCTCTTTCGAGAAGGTAACTGTCT	7807227	1	1	-
										TTGGAATTCTCTTTCGAGAAGGTAACTGTC	7807228	15	1	-
										TGGAATTCTCTTTCGAGAAGGTAACTGT	7807229	3	1	-
										TTGGAATTCTCTTTCGAGAAGGTAACTGT	7807229	2	1	-
										TGGAATTCTCTTTCGAGAAGGTAACTG	7807230	5	1	-
										TTGGAATTCTCTTTCGAGAAGGTAAC	7807232	3	1	-
										TTGGAATTCTCTTTCGAGAAGGTA	7807234	1	1	-
										TGGAATTCTCTTTCGAGAAGGT	7807235	1	1	-
										TTCTTGGAATTCTCTTTCGAGAAG	7807237	1	1	-
										CTTCCCTTCTTGGAATTCTCTTTCGAGA	7807239	5	1	-
										TGTCTCTTCCCTTCTTGGAATTCTCTTT	7807244	1	1	-
										TGGTGTGTCTCTTCCCTTCTTGGAATTCTC	7807247	3	1	-
										GTGAATGGTGTGTCTCTTCCCTTCTTGGA	7807253	18	1	-
										TACCAATGGATTGGTGAATGGTGTGTCT	7807267	3	1	-
										TACCAATGGATTGGTGAATGGTGTGT	7807269	3	1	-
										TTGGGGCATACCAATGGATTGGTGAATGGT	7807273	2	1	-
										TCCAATATGGTAACCAAACCGGTGCCTGCC	7807314	24	1	-
										TCCAATATGGTAACCAAACCGGTGCCTGC	7807315	10	1	-
										AACAATCCAATATGGTAACCAAACCGGTGC	7807319	52	1	-
										TCCCAGAGACCAAAAACAATCCAATATGGTA	7807332	13	1	-
										TGGTTTCAAATGTCCCCTCCCAGAGAC	7807353	3	1	-
										TGCTGTTGATACCATGGTCACCATGGTTTCA	7807372	9	1	-
										GCTGTTGATACCATGGTCACCATGGTTTC	7807373	1	1	-
										TGCTGTTGATACCATGGTCACCATGGTTTC	7807373	20	1	-
										TGAACGCGTCCACTGAGCTCAGAGCAGGGC	7807425	29	1	-
										TGAACGCGTCCACTGAGCTCAGAGCAGGG	7807426	321	1	-
										TGAACGCGTCCACTGAGCTCAGAGCAGG	7807427	82	1	-
										CATGAACGCGTCCACTGAGCTCAGAGCAGG	7807427	15	1	-
										TGAACGCGTCCACTGAGCTCAGA	7807432	2	1	-
										TGACTCGGTCATGAACGCGTCCACTGAGC	7807437	73	1	-
										TCCTGACTCGGTCATGAACGCGTCCACTGA	7807439	16	1	-
										TTTGATCCTGACTCGGTCATGAACGCGTC	7807445	5	1	-
										TGGTTTGATCCTGACTCGGTCATGAACGC	7807448	57	1	-
										TGGTTTGATCCTGACTCGGTCATGA	7807452	2	1	-
										GGTAGGTACACCTGGTTTGATCCTGACTC	7807460	24	1	-
										GCGGTAGGTACACCTGGTTTGATCCTGACT	7807461	2	1	-
										GCGGTAGGTACACCTGGTTTGATCCTGAC	7807462	22	1	-
										GGTAGGTACACCTGGTTTGATCCTGAC	7807462	20	1	-
										TCAGCGGTAGGTACACCTGGTTTGATCCTG	7807464	86	1	-
										TCAGCGGTAGGTACACCTGGTTTGATCC	7807466	1	1	-
										AGCGGTAGGTACACCTGGTTTGATC	7807467	23	1	-
										TGTGTCTCAGCGGTAGGTACACCTGGT	7807473	12	1	-
										TGGTAGGAAACCGCCCTTTCTTCCTGCC	7807509	25	1	-
										TGGTAGGAAACCGCCCTTTCTTCCTGC	7807510	71	1	-
										TGGATTTGCCACAAAGTAGAGAGGGTAGCA	7807543	3	1	-
										TGGATTTGCCACAAAGTAGAGAGGGTAGC	7807544	17	1	-
										GATTTGCCACAAAGTAGAGAGGGTAGC	7807544	10	1	-
										TAATGGATTTGCCACAAAGTAGAGAGGGTA	7807546	5	1	-
										TAATGGATTTGCCACAAAGTAGAGAGGGT	7807547	18	1	-
										TAATGGATTTGCCACAAAGTAGAGAGG	7807549	4	1	-
										TAATGGATTTGCCACAAAGTAGAGAG	7807550	3	1	-
										TGCCCTAATGGATTTGCCACAAAGTAGAGA	7807551	2	1	-
										TGTTCAACCAACACCTCCTGAGAGAACGAC	7807624	6	1	-
										TTCTGAGGTCTGTTGTTCAACCAACACCTC	7807637	18	1	-
										TTCATTCTGAGGTCTGTTGTTCAACCAACA	7807641	2	1	-
										GAAATTCATTCTGAGGTCTGTTGTTCAAC	7807646	6	1	-
										TGGAAATTCATTCTGAGGTCTGTTGTTCA	7807648	10	1	-
										TTGGAAATTCATTCTGAGGTCTGTTGTTC	7807649	10	1	-
										TGGAAATTCATTCTGAGGTCTGTTGTTC	7807649	11	1	-
										GAAGATAGATTTGGAAATTCATTCTGAGG	7807659	24	1	-
										TAGCTGAATTCGAAGATAGATTTGGAAATTC	7807668	9	1	-
										TGCTAGCTGAATTCGAAGATAGATTTGGAAA	7807671	2	1	-
										TAGCTGAATTCGAAGATAGATTTGGAA	7807672	6	1	-
										GCTAGCTGAATTCGAAGATAGATTTGGAA	7807672	4	1	-
										TGCTAGCTGAATTCGAAGATAGATTTGGAA	7807672	53	1	-
										TGCTAGCTGAATTCGAAGATAGATTTGGA	7807673	27	1	-
										TCTGCTAGCTGAATTCGAAGATAGATTTG	7807675	16	1	-
										TGCTAGCTGAATTCGAAGATAGATTTG	7807675	12	1	-
										CTCTGCTAGCTGAATTCGAAGATAGATTT	7807676	1	1	-
										TCTGCTAGCTGAATTCGAAGATAGA	7807679	2	1	-
										TGCTAGCTGAATTCGAAGATAGA	7807679	2	1	-
										CAGCCTCTGCTAGCTGAATTCGAAGATAGA	7807679	6	1	-
										AGCCTCTGCTAGCTGAATTCGAAGATAGA	7807679	2	1	-
										TGCTAGCTGAATTCGAAGATAG	7807680	4	1	-
										TGTCAGCCTCTGCTAGCTGAATTCGAAGA	7807683	2	1	-
										TTCATACAGCTCCTCTAGAATCTTTTGGAG	7807714	8	1	-
										TATTCATACAGCTCCTCTAGAATCTTTTGGA	7807715	3	1	-
										TATTCATACAGCTCCTCTAGAATCTTTTGG	7807716	43	1	-
										TATTCATACAGCTCCTCTAGAATCTTTTG	7807717	5	1	-
										TGAAGGCTTACATATTCATACAGCTCCTC	7807729	34	1	-
										TAGAGAAAGGGCAACCGGTAGAAA	7807764	1	1	-
										TAGGTATTGGCAACCTAGAGAAAGGGCAACC	7807772	13	1	-
										CACTAGGTATTGGCAACCTAGAGAAAGGGC	7807776	2	1	-
										TGGCTCAGAGCGATGACACTAGGTATTGG	7807793	30	1	-
										TGAGTGGCTCAGAGCGATGACACTAGGT	7807798	1	1	-
										TTCCAGTCAACTGAGTGGCTCAGAGCGAT	7807808	2	1	-
										AGTTTTCCAGTCAACTGAGTGGCTCAGAGC	7807811	8	1	-
										TGAGTTTTCCAGTCAACTGAGTGGCTCAGA	7807813	14	1	-
										TAACCCTAACACAAACTCAAAGACCTGAGT	7807838	3	1	-
										TTTTAGCGCTTGGCCTACCCTAACCCTA	7807860	6	1	-
										TATTTTGGACCTGCTTGTTTTAGCGCTTGG	7807875	47	1	-
										TTCACTGAGCTGTTCTATTTTGGACCTGC	7807891	19	1	-
										TCCTGCTTCACTGAGCTGTTCTATTTTGGA	7807896	20	1	-
										TGCTTCACTGAGCTGTTCTATTTTGGA	7807896	1	1	-
										TGGAGAAAGCTCCTGCTTCACTGAGCTGT	7807907	5	1	-
										TCAAAATGGAGAAAGCTCCTGCTTCACTGA	7807912	21	1	-
										TTCAAAATGGAGAAAGCTCCTGCTTCACTGA	7807912	21	1	-
										TGTTCAAAATGGAGAAAGCTCCTGCTTCAC	7807915	10	1	-
										TGTTCAAAATGGAGAAAGCTCCTGCTTCA	7807916	6	1	-
										TCATGTTCAAAATGGAGAAAGCTCCTGCTT	7807918	3	1	-
										AGTGCAGTCATGTTCAAAATGGAGAAAGC	7807926	3	1	-
										GACAGGGAAAAGGAAAGGGCAGTGCAGT	7807947	9	1	-
										TGACAGGGAAAAGGAAAGGGCAGTGCAGT	7807947	2	1	-
										TCAGGTGACAGGGAAAAGGAAAGGGCAGT	7807952	11	1	-
										TCCAGGTCAGGTGACAGGGAAAAGGAAAGG	7807957	19	1	-
										TCCAGGTCAGGTGACAGGGAAAAGGAAA	7807959	1	1	-
										TCCAGGTCAGGTGACAGGGAAAAGGAA	7807960	5	1	-
										TGACAAGCATTCAGTGAGGGATTTTCAGGA	7807993	19	1	-
										GACAAGCATTCAGTGAGGGATTTTCAGGA	7807993	1	1	-
										TGACAAGCATTCAGTGAGGGATTTTCAGG	7807994	609	1	-
										TGACAAGCATTCAGTGAGGGATTTTCA	7807996	4	1	-
										TACCGGTGACAAGCATTCAGTGAGGGATTT	7807999	2	1	-
										TCTACCGGTGACAAGCATTCAGTGAGGGAT	7808001	3	1	-
										TCTACCGGTGACAAGCATTCAGTGAGGGA	7808002	33	1	-
										TCATCTACCGGTGACAAGCATTCAGTGAG	7808005	9	1	-
										TGGCAGTGTCATCTACCGGTGACAAGC	7808015	8	1	-
										TGGATGGCAGTGTCATCTACCGGTGACAAGC	7808015	54	1	-
										ATGGATGGCAGTGTCATCTACCGGTGAC	7808019	22	1	-
										TTTGCTTAGGAAGACAGGGATGGATGGCAGT	7808035	1	1	-
										TGCTTAGGAAGACAGGGATGGATGGCAGT	7808035	5	1	-
										TTTGCTTAGGAAGACAGGGATGGATGGCA	7808037	12	1	-
										TAGGAAGACAGGGATGGATGGC	7808038	2	7	-
										TATTTGCTTAGGAAGACAGGGATGGATGGC	7808038	220	1	-
										TTTGCTTAGGAAGACAGGGATGGATGGC	7808038	6	1	-
										TTTGCTTAGGAAGACAGGGATGGATGG	7808039	26	1	-
										TATTTGCTTAGGAAGACAGGGATGGATGG	7808039	241	1	-
										CAATATTTGCTTAGGAAGACAGGGATGGAT	7808041	1	1	-
										TCAATATTTGCTTAGGAAGACAGGGATGGA	7808042	16	1	-
										CAATATTTGCTTAGGAAGACAGGGATGGA	7808042	12	1	-
										TCAATATTTGCTTAGGAAGACAGGGATGG	7808043	29	1	-
										TGGTCAATATTTGCTTAGGAAGACAGGGA	7808046	38	1	-
										TCAATATTTGCTTAGGAAGACAGGG	7808047	1	1	-
										TGGTCAATATTTGCTTAGGAAGACAGGG	7808047	16	1	-
										TGGTGGTCAATATTTGCTTAGGAAGACAGG	7808048	21	1	-
										TCGGCTGGTGGTCAATATTTGCTTAGGAAG	7808053	8	1	-
										TGATAAACGGTGCATCGGCTGGTGGTC	7808070	48	1	-
										TGTGATAAACGGTGCATCGGCTGGTGGT	7808071	15	1	-
										TTGTGATAAACGGTGCATCGGCTGGTGGT	7808071	10	1	-
										TGATAAACGGTGCATCGGCTGGTGGT	7808071	5	1	-
										TGATAAACGGTGCATCGGCTGGTGG	7808072	161	1	-
										TGTGATAAACGGTGCATCGGCTGGTGG	7808072	1	1	-
										TGATAAACGGTGCATCGGCTGGT	7808074	3	1	-
										TCCGCTTGTGATAAACGGTGCATCGGCTGG	7808075	50	1	-
										TGTATCCGCTTGTGATAAACGGTGCATCGG	7808079	57	1	-
										TGGATGTATCCGCTTGTGATAAACGGTGC	7808084	54	1	-
										TTGGATGTATCCGCTTGTGATAAACGGTG	7808085	30	1	-
										AGTTGGATGTATCCGCTTGTGATAAACGGT	7808086	1	1	-
										CAGTTGGATGTATCCGCTTGTGATAAACGGT	7808086	1	1	-
										CAGTTGGATGTATCCGCTTGTGATAAACGG	7808087	184	1	-
										TACAGTTGGATGTATCCGCTTGTGATAAACGG	7808087	4	1	-
										TACAGTTGGATGTATCCGCTTGTGATAAAC	7808089	3	1	-
										TACAGTTGGATGTATCCGCTTGTGATAAA	7808090	2	1	-
										TTACAGTTGGATGTATCCGCTTGTGATAA	7808091	1	1	-
										TTACAGTTGGATGTATCCGCTTGTGATA	7808092	3	1	-
										TGGACAGTTACAGTTGGATGTATCCGCTTGT	7808096	5	1	-
										TGGCTGGACAGTTACAGTTGGATGTATCCGC	7808100	117	1	-
										GGCTGGACAGTTACAGTTGGATGTATCCGC	7808100	26	1	-
										TGGCTGGACAGTTACAGTTGGATGTATC	7808103	15	1	-
										TTGGCTGGACAGTTACAGTTGGATGTATC	7808103	33	1	-
										TTGGCTGGACAGTTACAGTTGGATGTAT	7808104	2	1	-
										TAATTGGCTGGACAGTTACAGTTGGATGTA	7808105	239	1	-
										TAATTGGCTGGACAGTTACAGTTGGATGT	7808106	11	1	-
										TAATTGGCTGGACAGTTACAGTTGGATG	7808107	1	1	-
										TATAATTGGCTGGACAGTTACAGTTGGAT	7808108	3	1	-
										TAATTGGCTGGACAGTTACAGTTGGAT	7808108	1	1	-
										TTATAATTGGCTGGACAGTTACAGTTGGAT	7808108	2	1	-
										TATAATTGGCTGGACAGTTACAGTTGGA	7808109	36	1	-
										TTATAATTGGCTGGACAGTTACAGTTGGA	7808109	59	1	-
										GTTATAATTGGCTGGACAGTTACAGTTGGA	7808109	5	1	-
										TTATAATTGGCTGGACAGTTACAGTTGG	7808110	1	1	-
										TGGCTGGACAGTTACAGT	7808113	1	1	-
										AACAGTTATAATTGGCTGGACAGTTACAGT	7808113	3	1	-
										TAACAAAAGCCAAAAAAGGAGGTTATCAGA	7808146	75	1	-
										TTAAGAGAAAGCAGTTAACAAAAGCCAAAA	7808161	1	1	-
										GTTAAGAGAAAGCAGTTAACAAAAGCCAAA	7808162	1	1	-
										TGAGTTAAGAGAAAGCAGTTAACAAAAGCCA	7808164	5	1	-
										TGAGTTAAGAGAAAGCAGTTAACAAAAGCC	7808165	15	1	-
										TGAGTTAAGAGAAAGCAGTTAACAAAAGC	7808166	3	1	-
										GGCCTTGAGTTAAGAGAAAGC	7808179	1	1	-
										AAGTACAGGCCTTGAGTTAAGAGAAAGC	7808179	3	1	-
										TAAGAAAGTACAGGCCTTGAGTTAAGAGA	7808183	65	1	-
										TAAGAAAGTACAGGCCTTGAGTTAAGAG	7808184	4	1	-
										TCTAAGAAAGTACAGGCCTTGAGTTAAGAG	7808184	2	1	-
										TCTAAGAAAGTACAGGCCTTGAGTTAAGA	7808185	3	1	-
										TCTAAGAAAGTACAGGCCTTGAGTTAAG	7808186	2	2	-
										TGCACATCTAAGAAAGTACAGGCCTTGAGT	7808190	15	1	-
										TGCACATCTAAGAAAGTACAGGCCTTGA	7808192	20	1	-
										TGCACATCTAAGAAAGTACAGG	7808198	14	1	-
										TAAAAAGGCAAAAACCACAAATGGGGGG	7808245	13	1	-
										GAGGACTTCTGTCACTCCAAAACCTTGCAGC	7808304	419	1	-
										GAGGACTTCTGTCACTCCAAAACCTTGCAG	7808305	19	1	-
										GAGGACTTCTGTCACTCCAAAACCTTGCA	7808306	70	1	-
										GAGGACTTCTGTCACTCCAAAACCTTGC	7808307	45	1	-
										GAGGACTTCTGTCACTCCAAAACCTTG	7808308	49	1	-
										GAGGACTTCTGTCACTCCAAAAC	7808312	3	1	-
										TGCAAGAGGACTTCTGTCACTCCAAAAC	7808312	1	1	-
										GAGGACTTCTGTCACTCCAAAA	7808313	3	1	-
										TGCAAGAGGACTTCTGTCACTCCAAAA	7808313	1	1	-
										TAAGCTAGCGACTGCAAGAGGACTTCTGT	7808323	2	1	-
										TTTATTAAGCTAGCGACTGCAAGAGGAC	7808329	2	1	-
										AAGGAGCCATTTATTAAGCTAGCGACTGCA	7808336	9	1	-
										ATGAAAGGAGCCATTTATTAAGCTAGCGA	7808341	1	1	-
										TAGCCCAATGAAAGGAGCCATTTATTAAGCTA	7808345	6	1	-
										TAGCCCAATGAAAGGAGCCATTTATTAAGC	7808347	14	1	-
										TAAGAGGACATCCCATTTTAGCCCAATGAA	7808365	2	1	-
										TAAGAGGACATCCCATTTTAGCCCAATGA	7808366	9	1	-
										TTCAAATCAGTGCGAGAGTAAGAGGACATC	7808383	14	1	-
										TATTCAAATCAGTGCGAGAGTAAGAGGAC	7808386	1	1	-
										TGTATTCAAATCAGTGCGAGAGTAAGAGG	7808388	14	1	-
										TGAGAGAGAAATGTCTACCGTGTCTGATG	7808415	27	1	-
										TGAGAGAGAAATGTCTACCGTGTCTGA	7808417	17	1	-
										TTCTCGCTGAGAGAGAAATGTCTACCGTGT	7808421	4	1	-
										TGGCCCATCTTCCCTGGACTTCTCGCTGA	7808441	12	1	-
										TCTGGCCCATCTTCCCTGGACTTCTCGC	7808444	25	1	-
										TCCCACTCCGAGTCTGGCCCATCTTCCCTGG	7808453	148	1	-
										AGGGAATGCCTCGAGCCGAACTTCCTCCC	7808488	23	1	-
										CCCAAGGGAATGCCTCGAGCCGAACTTCC	7808492	16	1	-
										TGGAACGTGGCAGAGCCGCTGGCGGTCTGA	7808523	94	1	-
										GCTATGGAACGTGGCAGAGCCGCTGGCGGT	7808527	1	1	-
										TGCTATGGAACGTGGCAGAGCCGCTGGCGGT	7808527	2	1	-
										TGCTATGGAACGTGGCAGAGCCGCTGGCGG	7808528	31	1	-
										TGCTATGGAACGTGGCAGAGCCGCTGGC	7808530	44	1	-
										ACTGCTATGGAACGTGGCAGAGCCGCTGGC	7808530	1	1	-
										TGCTATGGAACGTGGCAGAGCCGCTGG	7808531	17	1	-
										ACTGCTATGGAACGTGGCAGAGCCGCTGG	7808531	18	1	-
										AACTGCTATGGAACGTGGCAGAGCCGCTGG	7808531	37	1	-
										TGGGAACTGCTATGGAACGTGGCAGAGC	7808537	13	1	-
										TGGGAACTGCTATGGAACGTGGC	7808542	26	1	-
										GGGAACTGCTATGGAACGTGGC	7808542	10	1	-
										TGGGAACTGCTATGGAACGTGG	7808543	7	1	-
										TGGTGATAGCAACCCCTGGGAACTGC	7808555	30	1	-
										GTGATGACCATGGTGATAGCAACCCCTGG	7808562	47	1	-
										GCGACAGTGATGACCATGGTGATAGCAAC	7808568	1	1	-
										TGCGACAGTGATGACCATGGTGATAGCAAC	7808568	59	1	-
										TGCGACAGTGATGACCATGGTGATAGCAA	7808569	5	1	-
										TGCGACAGTGATGACCATGGTGATAGC	7808571	8	1	-
										CCCACACGCTGCGACAGTGATGACCATGGT	7808577	4	1	-
										TCCCACACGCTGCGACAGTGATGACCATG	7808579	35	1	-
										TTCCATGTTTTTCCCCACATCCCACACGC	7808598	8	1	-
										TAAGACGCTCTCTTCCATGTTTTTCCCCA	7808610	9	1	-
										TGAAACCTGTAAGACGCTCTCTTCCATGTT	7808618	2	1	-
										TGCACGTCCAGGTTGCCATGAAACCTGTA	7808637	4	1	-
										TATGCACGTCCAGGTTGCCATGAAAC	7808642	2	1	-
										CGAGGTTGCCAAGGTGCTCAGATGACCGGC	7808743	26	1	-
										CGAGGTTGCCAAGGTGCTCAGATGACCGG	7808744	46	1	-
										GAGGTTGCCAAGGTGCTCAGATGACCGG	7808744	48	1	-
										AGGTTGCCAAGGTGCTCAGATGACCGG	7808744	39	1	-
										TCAGTTAAGTCTCCTTACTCCTACCCAAA	7808786	3	1	-
										TCAGTTAAGTCTCCTTACTCCTACCCA	7808788	11	1	-
										CCCAAATCAGTTAAGTCTCCTTACTCCTACC	7808790	11	1	-
										TCCCAAATCAGTTAAGTCTCCTTACTCCTA	7808792	9	1	-
										TGAAAAAGCACTTAAAATCTCTTCCAAATC	7808820	7	1	-
										TGAAAAAGCACTTAAAATCTCTTC	7808826	5	1	-
										TGGCTACTGGATGAAAAAGCACTTAAAATC	7808831	26	1	-
										TGGCTACTGGATGAAAAAGCACTTAAAAT	7808832	1	1	-
										TGGCTACTGGATGAAAAAGCACTTAAAA	7808833	1	1	-
										TGGCTACTGGATGAAAAAGCACTTAAA	7808834	3	1	-
										TGGCTACTGGATGAAAAAGCACTTAA	7808835	5	1	-
										TTGGACTGGGCTGGCTACTGGATGAAAAA	7808843	1	1	-
										TTGGACTGGGCTGGCTACTGGATGA	7808847	4	1	-
										TTAGCACTTGGACTGGGCTGGCTACTGGA	7808850	9	1	-
										TAGCACTTGGACTGGGCTGGCTACTGGA	7808850	4	1	-
										TTAGCACTTGGACTGGGCTGGCTACTGG	7808851	1	1	-
										CAGAAAGATTAGCACTTGGACTGGGCTGG	7808858	74	1	-
										TCAAGCAGAAAGATTAGCACTTGGACTGGGC	7808861	34	1	-
										GATTAGCACTTGGACTGGG	7808862	1	1	-
										TCAAGCAGAAAGATTAGCACTTGGACTGGG	7808862	138	1	-
										GCAGGTCAAGCAGAAAGATTAGCACTTGGA	7808867	17	1	-
										TTCAGGACCTAGTGCGGGCAGGAAGCAGGT	7808891	1	1	-
										AGAAATTCAGCTTCAGGACCTAGTGCGGGC	7808902	14	1	-
										GAGAAATTCAGCTTCAGGACCTAGTGCGG	7808904	1	1	-
										TGAGAAATTCAGCTTCAGGACCTAGTGCGG	7808904	14	1	-
										TGAGAAATTCAGCTTCAGGACCTAGTGC	7808906	12	1	-
										TAAATGAGAAATTCAGCTTCAGGACCTAGT	7808908	19	1	-
										TGAGAAATTCAGCTTCAGGACC	7808912	5	1	-
										TAAATGAGAAATTCAGCTTCAGG	7808915	7	1	-
										TAGTGATGCCTGTTATTCCCCTGGGC	7808940	29	1	-
										TAGTGATGCCTGTTATTCCCCTGGG	7808941	5	1	-
										CCCACATAGTGATGCCTGTTATTCCCCTGG	7808942	100	1	-
										TCCCACATAGTGATGCCTGTTATTCCCC	7808945	4	1	-
										CCTCCCACATAGTGATGCCTGTTATTCCCC	7808945	17	1	-
										CCCACATAGTGATGCCTGTTA	7808951	1	1	-
										TGAAAGCATGAAGATGGCATTAGTCCCAAC	7809057	4	1	-
										TAATGAAAGCATGAAGATGGCATTAGTCCC	7809060	24	1	-
										TCCAGGAGCCCAAGGATAATGAAAGCATGA	7809076	8	1	-
										TCTAAGCAGTGACTACAGTTTCCAGGGGCC	7809135	96	1	-
										TCTAAGCAGTGACTACAGTTTCCAGGGGC	7809136	151	1	-
										TAAGCAGTGACTACAGTTTCCAGGGGC	7809136	46	1	-
										TCTAAGCAGTGACTACAGTTTCCAGGGG	7809137	106	1	-
										TATCTAAGCAGTGACTACAGTTTCCAGGG	7809138	21	1	-
										AGCAACAGTGACTATCTAAGCAGTGAC	7809152	6	1	-
										TGGAAGCAACAGTGACTATCTAAGCAGTGA	7809153	37	1	-
										TGGAAGCAACAGTGACTATCTAAGCAGTG	7809154	26	1	-
										CAACCTGGAAGCAACAGTGACTATCTAAGC	7809158	4	1	-
										TAGAAATGTACCCACAACCTGGAAGCAACA	7809172	25	1	-
										TAGAAATGTACCCACAACCTGGAAGCAAC	7809173	33	1	-
										TAGAAATGTACCCACAACCTGGAAGCAA	7809174	10	1	-
										TTCTAGAAATGTACCCACAACCTGGAAGCA	7809175	1	1	-
										TTCTAGAAATGTACCCACAACCTGGAAGC	7809176	11	1	-
										TACCCTTCTAGAAATGTACCCACAACCTGGA	7809179	3	1	-
										TAGTTACCCTTCTAGAAATGTACCCACAACC	7809183	29	1	-
										TAGTTACCCTTCTAGAAATGTACCCACAAC	7809184	10	1	-
										TAGTTACCCTTCTAGAAATGTACCCAC	7809187	10	1	-
										TCACAAAAATAGTTACCCTTCTAGAAA	7809196	1	1	-
										TGAAATCACAAAAATAGTTACCCTTCTAGAA	7809197	5	1	-
										TGAAATCACAAAAATAGTTACCCTTCTAGA	7809198	36	1	-
										TCTGAAATCACAAAAATAGTTACCCTTCTA	7809200	5	1	-
										TGGCTTCGCTCTGAAATCACAAAAATAGT	7809210	1	1	-
										TGATGTTGGCTTCGCTCTGAAATCACAAAA	7809215	1	1	-
										TGATGTTGGCTTCGCTCTGAAATCACAA	7809217	1	1	-
										TGATGTTGGCTTCGCTCTGAAATCAC	7809219	1	1	-
										TGATGTTGGCTTCGCTCTGAAA	7809223	1	1	-
										TGCGGGTTGATGTTGGCTTCGCTCTGAAA	7809223	1	1	-
										TCACCTGCGGGTTGATGTTGGCTTCGC	7809230	69	1	-
										TCTCCAATCACCTGCGGGTTGATGTTGGC	7809235	27	1	-
										TCCAATCACCTGCGGGTTGATGTTGGC	7809235	13	1	-
										TTCTCCAATCACCTGCGGGTTGATGTTGGC	7809235	54	1	-
										TGAGCTAGGAAATGAGGATGCAGGGAAGC	7809266	22	1	-
										TGATGAGCTAGGAAATGAGGATGCAGGGA	7809269	13	1	-
										TGAGCTAGGAAATGAGGATGCAGGGA	7809269	11	1	-
										TTGATGAGCTAGGAAATGAGGATGCAGGG	7809270	154	1	-
										TGATGAGCTAGGAAATGAGGATGCAGGG	7809270	174	1	-
										TGATGAGCTAGGAAATGAGGATGCAGG	7809271	55	1	-
										TTGATGAGCTAGGAAATGAGGATGCAGG	7809271	21	1	-
										TGATGAGCTAGGAAATGAGGATGCAG	7809272	24	1	-
										AGGAAGTGATGTCAGTCAAGCTAAAGAGA	7809302	3	1	-
										TCAGAGCGTGTGTTGGGGGGATGAGAGG	7809337	1	1	-
										CAGGACTGGAGGGAAAGCCATCAGAGCGT	7809356	1	1	-
										TAGGCAGGTCTAAGCCAGGACTGGAGGG	7809372	1	1	-
										TGAATAGGCAGGTCTAAGCCAGGACTGGAG	7809374	4	1	-
										TGAATAGGCAGGTCTAAGCCAGGACTGGA	7809375	177	1	-
										TGAATAGGCAGGTCTAAGCCAGGACTGG	7809376	28	1	-
										TATGAATAGGCAGGTCTAAGCCAGGACTGG	7809376	343	1	-
										TATGAATAGGCAGGTCTAAGCCAGGACTG	7809377	50	1	-
										TATGAATAGGCAGGTCTAAGCCAGGACT	7809378	1	1	-
										TATGAATAGGCAGGTCTAAGCCAGGAC	7809379	10	1	-
										TATGAATAGGCAGGTCTAAGCCAGGA	7809380	2	1	-
										GCAGCGGTATGAATAGGCAGGTCTAAGCCA	7809383	16	1	-
										TATGAATAGGCAGGTCTAAGC	7809385	3	1	-
										TCAGGGCAGCGGTATGAATAGGC	7809395	4	1	-
										TGGGACATCAGGGCAGCGGTATGAATAGG	7809396	97	1	-
										TGGGACATCAGGGCAGCGGTATGAATAG	7809397	1	1	-
										TGATTGGGACATCAGGGCAGCGGTATGA	7809401	5	1	-
										TGATTGGGACATCAGGGCAGCGGTAT	7809403	1	1	-
										TAGGGTGCGAGGTGATTGGGACATCAGG	7809413	23	1	-
										TAGGTGTTTAGGGTGCGAGGTGATTGGGA	7809420	17	1	-
										TAGGTGTTTAGGGTGCGAGGTGATTGGG	7809421	111	1	-
										TAGGTGTTTAGGGTGCGAGGTGATT	7809424	1	1	-
										AGGCCAAGATAGGTGTTTAGGGTGCGAGG	7809429	9	1	-
										GGCCAAGATAGGTGTTTAGGGTGCGAGG	7809429	28	1	-
										AAGGCCAAGATAGGTGTTTAGGGTGCGA	7809431	15	1	-
										ACGAAAGGCCAAGATAGGTGTTTAGGG	7809436	44	1	-
										AGCAACACATGAGTGCCCACGAAAGGCCAA	7809451	1	1	-
										TAGTCCAAGCAACACATGAGTGCCCACGAA	7809458	5	1	-
										TAGTCCAAGCAACACATGAGTGCCCACGA	7809459	11	1	-
										GTCAGGCAGTCCAGGAGCCCACAATGTCAC	7809525	8	1	-
										TGTCAGGCAGTCCAGGAGCCCACAATGTC	7809527	46	1	-
										TCCAAATGTCAGGCAGTCCAGGAGCCCACA	7809532	2	1	-
										AAAAAAAAAATCCAAATGTCAGGCAGTCCA	7809542	2	1	-
										AAAAAAAAAAAAATCCAAATGTCAGGC	7809548	1	1	-
										TGAGGAAGTGGCAAAAAAAAAAAA	7809564	1	1	-
										TGAGGAAGTGGCAAAAAAAAA	7809567	2	1	-
										CGCTCGAGCTTGAGGAAGTGGCA	7809575	8	1	-
										TGCACCACGCTCGAGCTTGAGGAAGTGGC	7809576	5	1	-
										TGCACCACGCTCGAGCTTGAGGAAGT	7809579	2	1	-
										TGAGGGAGTGCCCGGTGCACCACGCTCGAGC	7809589	6	1	-
										GACATTGAGGGAGTGCCCGGTGCACCACGC	7809595	29	1	-
										CACAGACATTGAGGGAGTGCCCGGTGCACC	7809599	29	1	-
										TCCACAGACATTGAGGGAGTGCCCGGTGC	7809602	19	1	-
										TCCTCCACAGACATTGAGGGAGTGCCCGGT	7809604	8	1	-
										TCCTCCACAGACATTGAGGGAGTGCCCGG	7809605	25	1	-
										TCCTCCACAGACATTGAGGGAG	7809612	9	1	-
										TGTGGTTCAAGTCACTGCAGGGTCT	7809657	2	1	-
										CTACATCTGTGGTTCAAGTCACTGCAGGG	7809660	16	1	-
										ATCTACATCTGTGGTTCAAGTCACTGCAGG	7809661	4	1	-
										TTCATCTACATCTGTGGTTCAAGTCACTGC	7809664	19	1	-
										TACCTTCATCTACATCTGTGGTTCAAGTC	7809669	3	1	-
										TACCTTCATCTACATCTGTGGTTC	7809674	1	1	-
										TAAAACCCAGGGCCTGGACCAGTCTCCACC	7809708	84	1	-
										TGCACCTAAAACCCAGGGCCTGGACC	7809718	4	1	-
										TCTTGCTGAGTCTTCTCTCCTGCACCTA	7809736	13	1	-
										TTCCTTTTGTTCTCTGCTCTTGCTGA	7809755	3	1	-
										TTTACGGTCACATTGCTGCCAGCCTCAGCA	7809907	13	1	-
										TTTACGGTCACATTGCTGCCAGCCTCAGC	7809908	11	1	-
										TTACGGTCACATTGCTGCCAGCCTCAGC	7809908	10	1	-
										GTTTACGGTCACATTGCTGCCAGCCTCAGC	7809908	13	1	-
										CGTTTACGGTCACATTGCTGCCAGCCTCAG	7809909	16	1	-
										TCTGAAAGGTCCCTAGGGAGGCATGAAGC	7810024	8	1	-
										TCTGTCTGAAAGGTCCCTAGGGAGGCATGA	7810027	11	1	-
										AGAAACTCTGTCTGAAAGGTCCCTAGGGA	7810034	2	1	-
										AAGAAACTCTGTCTGAAAGGTCCCTAGGGA	7810034	4	1	-
										AAGAAACTCTGTCTGAAAGGTCCCTAGGG	7810035	20	1	-
										TCTCAGGGCAAGAAACTCTGTCTGAAAGGT	7810043	3	1	-
										TACGCTTTCCTGTCTCAGGGCAAGAAACTC	7810055	10	1	-
										TACGCTTTCCTGTCTCAGGGCAAGAAAC	7810057	1	1	-
										TCTCAGACTTCCTTTCACTTCAGACCCAC	7810115	4	1	-
										TTCTCAGACTTCCTTTCACTTCAGACCCAC	7810115	3	1	-
										TCTCAGACTTCCTTTCACTTCAGACCCA	7810116	1	1	-
										TTCTCAGACTTCCTTTCACTTCAGA	7810120	2	1	-
										TCAAGCCAGTGAGCCTGAGCTTCTCAGA	7810137	2	1	-
										TTCAACTCCAGCTTCAAGCCAGTGAGCCTGA	7810147	22	1	-
										TTCTTCAACTCCAGCTTCAAGCCAGTGAGC	7810151	13	1	-
										TGGGAGGATTCTTCAACTCCAGCTTCAAGC	7810159	2	1	-
										TGAATGACTGGAGTGTAGGGGCAGCTGGGA	7810184	71	1	-
										TGAATGACTGGAGTGTAGGGGCAGCTGGG	7810185	455	1	-
										TGAATGACTGGAGTGTAGGGGCAGCTGG	7810186	460	1	-
										TCTGAATGACTGGAGTGTAGGGGCAGCTG	7810187	1	1	-
										TGAATGACTGGAGTGTAGGGGCAGCT	7810188	1	1	-
										TCTGAATGACTGGAGTGTAGGGGCAGCT	7810188	1	1	-
										TGAATGACTGGAGTGTAGGGGCAGC	7810189	102	1	-
										TCTGAATGACTGGAGTGTAGGGGCAGC	7810189	64	1	-
										TTCTGAATGACTGGAGTGTAGGGGCAGC	7810189	470	1	-
										CTGAATGACTGGAGTGTAGGGGCAGC	7810189	31	1	-
										TTTCTGAATGACTGGAGTGTAGGGGCAGC	7810189	217	1	-
										TTTCTGAATGACTGGAGTGTAGGGGCA	7810191	1	1	-
										AATTTCTGAATGACTGGAGTGTAGGGGCA	7810191	5	1	-
										TTCTGAATGACTGGAGTGTAGGGGC	7810192	7	1	-
										TTTCTGAATGACTGGAGTGTAGGGGC	7810192	4	1	-
										TCTGAATGACTGGAGTGTAGGGG	7810193	3	1	-
										TTTCTGAATGACTGGAGTGTAGGGG	7810193	10	1	-
										TTCTGAATGACTGGAGTGTAGGGG	7810193	3	1	-
										CCAATTTCTGAATGACTGGAGTGTAGGGG	7810193	4	1	-
										TCCAATTTCTGAATGACTGGAGTGTAGGGG	7810193	748	1	-
										AATTTCTGAATGACTGGAGTGTAGGGG	7810193	5	1	-
										TTTCTGAATGACTGGAGTGTAGGG	7810194	7	1	-
										TTCTGAATGACTGGAGTGTAGGG	7810194	19	1	-
										TCCAATTTCTGAATGACTGGAGTGTAGGG	7810194	1929	1	-
										CCAATTTCTGAATGACTGGAGTGTAGGG	7810194	1	1	-
										TTCTGAATGACTGGAGTGTAGG	7810195	1	1	-
										TCCAATTTCTGAATGACTGGAGTGTAGG	7810195	128	1	-
										TCATCCAATTTCTGAATGACTGGAGTGTA	7810197	42	1	-
										TATCATCCAATTTCTGAATGACTGGAGTGT	7810198	20	1	-
										TTATCATCCAATTTCTGAATGACTGGAGTG	7810199	9	1	-
										TATCATCCAATTTCTGAATGACTGGAGTG	7810199	31	1	-
										TTATCATCCAATTTCTGAATGACTGGAGT	7810200	1	1	-
										TATCATCCAATTTCTGAATGACTGGAGT	7810200	6	1	-
										ATCATCCAATTTCTGAATGACTGGAG	7810201	13	1	-
										TGCTCTAAGACTCCCCGGTGGATTCTGAAC	7810246	9	1	-
										TGGGACAATTGCTCTAAGACTCCCCGGT	7810257	4	1	-
										TACCCCATGGGACAATTGCTCTAAGACTC	7810263	5	1	-
										TTTTACCCCATGGGACAATTGCTCTAAGAC	7810265	3	1	-
										TTTTACCCCATGGGACAATTGCTCTAAGA	7810266	3	1	-
										TGAAGAGACACTTTTACCCCATGGGACAA	7810277	5	1	-
										TGCTGAAGAGACACTTTTACCCCATGGGAC	7810279	24	1	-
										TGCTGAAGAGACACTTTTACCCCATGGGA	7810280	51	1	-
										TGAAGAGACACTTTTACCCCATGGGA	7810280	8	1	-
										TGAAGAGACACTTTTACCCCATGGG	7810281	12	1	-
										TGCTGAAGAGACACTTTTACCCCATGG	7810282	23	1	-
										CTGCTGAAGAGACACTTTTACCCCATGG	7810282	43	1	-
										TCCCTGCTGAAGAGACACTTTTACCCCA	7810285	14	1	-
										TTGCTCCTCCCTGCTGAAGAGAC	7810297	1	1	-
										TGCTTTCTCTAAGCCTTTGCCACGGACCCC	7810320	34	1	-
										CTCTAAGCCTTTGCCACGGACC	7810322	9	1	-
										TGCTTTCTCTAAGCCTTTGCCACGGACC	7810322	16	1	-
										TGCTTTCTCTAAGCCTTTGCCACGGAC	7810323	31	1	-
										GCTTTCTCTAAGCCTTTGCCACGGAC	7810323	1	1	-
										CTGCTTTCTCTAAGCCTTTGCCACGGA	7810324	6	1	-
										TAGAACTGCTTTCTCTAAGCCTTTGCCACGG	7810325	18	1	-
										TGCAGAGTAGAACTGCTTTCTCTAAGC	7810336	15	1	-
										TATGCAGAGTAGAACTGCTTTCTCTAAGC	7810336	17	1	-
										AAGTCGATATGCAGAGTAGAACTGCTTTCTC	7810341	22	1	-
										TCCAAAGTCGATATGCAGAGTAGAACTGCTT	7810345	3	1	-
										TCCAAAGTCGATATGCAGAGTAGAACTGC	7810347	33	1	-
										TCCAAAGTCGATATGCAGAGTAGAACTG	7810348	12	1	-
										TCCAGATCCAAAGTCGATATGCAGAGTAGA	7810352	42	1	-
										TCCAGATCCAAAGTCGATATGCAGA	7810357	1	1	-
										TCCCGTATCCAGATCCAAAGTCGATATGCAG	7810358	2	1	-
										TCGTATCCCGTATCCAGATCCAAAGTCGAT	7810364	3	1	-
										TCGTATCCCGTATCCAGATCCAAAGTCGA	7810365	6	1	-
										TAGCTTTCGTATCCCGTATCCAGATCCAAAG	7810369	10	1	-
										TAGCTTTCGTATCCCGTATCCAGATCCAAA	7810370	1	1	-
										TACAAGGTATGTGGATAGCTTTCGTATC	7810387	123	1	-
										TACAAGGTATGTGGATAGCTTTCGTAT	7810388	2	1	-
										ACAAGGTATGTGGATAGCTTTCGTAT	7810388	1	1	-
										TGCTACAAGGTATGTGGATAGCTTTCGTA	7810389	149	1	-
										GCTACAAGGTATGTGGATAGCTTTCGTA	7810389	1	1	-
										TACAAGGTATGTGGATAGCTTTCGTA	7810389	16	1	-
										TACAAGGTATGTGGATAGCTTTCGT	7810390	2	1	-
										TCAGAAGAGCAGGGATTGGCCAAGGAGGC	7810419	18	1	-
										TCAGAAGAGCAGGGATTGGCCAAGGAGG	7810420	35	1	-
										CACATCAGAAGAGCAGGGATTGGCCAAGG	7810423	25	1	-
										GAGACACATCAGAAGAGCAGGGATTGGCCAA	7810425	20	1	-
										CACATCAGAAGAGCAGGGATTGGCC	7810427	1	1	-
										CAAGGGGTGGAGACACATCAGAAGAGC	7810438	1	1	-
										TGACAAGGGGTGGAGACACATCAGAAGAGC	7810438	28	1	-
										TGACAAGGGGTGGAGACACATCAGAAGAG	7810439	2	1	-
										TGTGACAAGGGGTGGAGACACATCAGAAGA	7810440	2	1	-
										TGACAAGGGGTGGAGACACATCAGAAGA	7810440	6	1	-
										TGTGACAAGGGGTGGAGACACATCAGAA	7810442	1	1	-
										TTGTGACAAGGGGTGGAGACACATCAGA	7810443	3	1	-
										TGTGACAAGGGGTGGAGACACATCAGA	7810443	7	1	-
										TTGTGACAAGGGGTGGAGACACATC	7810446	4	1	-
										TACTTCCTGTCACTTTTTAGGTTGGGGGG	7810492	52	1	-
										TACTTCCTGTCACTTTTTAGGTTGGGGG	7810493	25	1	-
										TACTTCCTGTCACTTTTTAGGTTGGG	7810495	22	1	-
										TGCATACTTCCTGTCACTTTTTAGGTTGGG	7810495	74	1	-
										TGCATACTTCCTGTCACTTTTTAGGTTGG	7810496	349	1	-
										TCTGCATACTTCCTGTCACTTTTTAGG	7810500	12	1	-
										TACAGAAGCTTCCCTTCGTCCCCTGC	7810532	67	1	-
										TGTGGCTGCGTTACAGAAGCTTCCCTTCGT	7810539	4	1	-
										TCCGTCCTGTGGCTGCGTTACAGAAGCTTC	7810546	3	1	-
										TCCGTCCTGTGGCTGCGTTACAGAAGCTT	7810547	1	1	-
										TCGGTGGACTGTCCGTCCTGTGGCTGCGT	7810558	15	1	-
										TTCGGTGGACTGTCCGTCCTGTGGCTGC	7810560	13	1	-
										GCAGAGAGTGCACTGGCTGACTGGTTCGG	7810583	115	1	-
										GTGCAGAGAGTGCACTGGCTGACTGGTT	7810586	1	1	-
										GTGCAGAGAGTGCACTGGCTGACTGGT	7810587	40	1	-
										TGGGACTTGGGGTGCAGAGAGTGCACTGGC	7810595	55	1	-
										TTCTGGGACTTGGGGTGCAGAGAGTGCAC	7810599	4	1	-
										GCTGGAAAAGCTGCTTCTGGGACTTGGGGT	7810612	2	1	-
										TGGAAAAGCTGCTTCTGGGACTTGGGGT	7810612	9	1	-
										GCTGGAAAAGCTGCTTCTGGGACTTGGGG	7810613	80	1	-
										TGCTGGAAAAGCTGCTTCTGGGACTTGGG	7810614	1	1	-
										CTGGAAAAGCTGCTTCTGGGACTTGGG	7810614	26	1	-
										ATCAGGGACCAGGGATCAGATGCTGGA	7810636	7	1	-
										TGAACCATCAGGGACCAGGGATCAGATGC	7810640	73	1	-
										TTGGAGACAGACCCGTCTGCCTCACCGGT	7810697	2	1	-
										TAGGTGTTGGAGACAGACCCGTCTGCCTCA	7810702	109	1	-
										TAGGTGTTGGAGACAGACCCGTCTGCCTC	7810703	392	1	-
										TAGGTGTTGGAGACAGACCCGTCTGCC	7810705	80	1	-
										TCGTAGGTGTTGGAGACAGACCCGTCTGC	7810706	187	1	-
										TCGTAGGTGTTGGAGACAGACCCGTCTG	7810707	1	1	-
										TGGTGATGGACACTAAAACTCCTGCAGGA	7810779	10	1	-
										TTGGTGATGGACACTAAAACTCCTGCAGGA	7810779	27	1	-
										TTCATTGGTGATGGACACTAAAACTCCTGC	7810783	260	1	-
										TTGGTGATGGACACTAAAACTCCTGC	7810783	10	1	-
										TTCATTGGTGATGGACACTAAAACTCCTG	7810784	1	1	-
										TCACAGCCATTCATTGGTGATGGACACTAA	7810792	4	1	-
										TTCACAGCCATTCATTGGTGATGGACACTA	7810793	25	1	-
										TTCACAGCCATTCATTGGTGATGGACACT	7810794	3	1	-
										CCCCGGTTTCACAGCCATTCATTGGTGATG	7810800	61	1	-
										TGCCACTTGCCGGCCCCCGGTTTCACAGC	7810815	34	1	-
										GGCGCTGGACTCCCACATGGC	7810855	1	8660	+
										AGTCTCGGACCTGGTGGCT	7810889	1	3190	+
										ATCATTATTATTTTCCAGTTTGATCAGAGA	7810931	1	1255	-
										TATCATTATTATTTTCCAGTTTGATCAGA	7810933	3	1218	-
										ACTTTATTTATTATTATTATCATTATTATTT	7810948	1	843	-
										TGTGCAGAGCACTGTGGAATTTTTGTCTA	7811035	8	1	-
										TTCCCAAAGATAAAACAGGATTTTGCAAA	7811074	2	1	-
										TATTGTGGTTCCCAAAGATAAAACAGGAT	7811082	1	1	-
										TATTGTGGTTCCCAAAGATAAAACAGGA	7811083	2	1	-
										TGAGAAATAGATTTAATGTGGGTACCCATC	7811116	19	1	-
										TAGTGAGAAATAGATTTAATGTGGGTACCC	7811119	4	1	-
										TAGTGAGAAATAGATTTAATGTGGGTACC	7811120	20	1	-
										TGAGAAATAGATTTAATGTGGGTAC	7811121	8	1	-
										TGAGAAATAGATTTAATGTGGGTA	7811122	1	1	-
										TGAGACACACTCTAAGAAAATCATTCGGATG	7811167	21	1	-
										TTCACTGGGACCAGCTGAGACAC	7811190	2	1	-
										TCAAAAGGTCGCATCCTTTCTTGGGG	7811263	1	1	-
										TGAGCCAAAGAACCTAACATCTAGCCTCTA	7811319	29	1	-
										TAACCACTGAATCCTATTTAACTAAATTCTC	7811446	2	1	-
										TTCATTTACACATTTACAGCTAACCACTGA	7811467	16	1	-
										TTCTGCAAGACCAGGGTCATCATGCAGCC	7811547	18	1	-
										TGGGAAGAGCTTACTGACAGCTCCAGCTGC	7811605	4	1	-
										TGCCTCTGGGAAGAGCTTACTGACAGC	7811614	20	1	-
										TCTGCTCTCCTAGAGAGGTTGCCTCTGGG	7811631	18	1	-
										CAGGAAGACAGGGCGTGGTTCTGCTCTC	7811651	44	1	-
										TAGGGTAGCCCCAGGAAGACAGGGCGTGG	7811661	11	1	-
										TTTGAATGATATGTGCTGTTGAGCAGGT	7811694	2	1	-
										TAATAATTCTATTTGAATGATATGTGCTGT	7811703	25	1	-
										TGCAGTTAATAATTCTATTTGAATGATATGT	7811708	4	1	-
										TGCAGTTAATAATTCTATTTGAATGATATG	7811709	15	1	-
										TAAAATAAAACGCATGCCAGCCAAGTGAAA	7811745	1	1	-
										TAAAATAAAACGCATGCCAGCCAAGTGAA	7811746	2	1	-
										TAATAAAATAAAACGCATGCCAGCCAAGT	7811749	4	1	-
										TGAGAAATGTTTCATCTCAAGGTTAATCAGA	7811787	6	1	-
										TGAGAAATGTTTCATCTCAAGGTTAATCAG	7811788	8	1	-
										TAAAAATTCTGCAGTGAAACCCATGAGAAA	7811811	1	1	-
										TAACAGACTTAACATAGTAAATACTACTCAA	7811924	2	1	-
										TAACAAGGAGTTAACAGACTTAACATAGTA	7811936	6	1	-
										TAACAAGGAGTTAACAGACTTAACATAGT	7811937	1	1	-
										TACAATCCTGGTGACCTGGGGAGG	7812028	1	1	-
										TGATGCCCTCAAGAGTGGGCAATGGTGGC	7812059	16	1	-
										TACAGGTTGAAACCGCATGGCGGATGTGGG	7812090	32	1	-
										TACAGGTTGAAACCGCATGGCGGATGTGG	7812091	45	1	-
										TGTGTTCTACAGGTTGAAACCGCATGGC	7812099	13	1	-
										TAATATGCTGTGTTCTACAGGTTGAAAC	7812107	1	1	-
										TGCTAATATGCTGTGTTCTACAGGTTGAAA	7812108	3	1	-
										TGCTAATATGCTGTGTTCTACAGGTTGAA	7812109	1	1	-
										TGCTAATATGCTGTGTTCTACAGGTTGA	7812110	6	1	-
										AGGGAGGGCAGCCAGGGCGGGG	7812143	23	1	-
										AAGGGAGGGCAGCCAGGGCGGGG	7812143	6	1	-
										AAGGGAGGGCAGCCAGGGCGGG	7812144	5	1	-
										TAAACTGATGAAAGATATTTGAAGGGAGGG	7812157	14	1	-
										TAAAATGTAAGGGGAAACAATAAACTGATG	7812177	9	1	-
										TAAAATGTAAGGGGAAACAATAAACTGA	7812179	1	1	-
										TTACATAAAATGTAAGGGGAAACAATAAA	7812183	1	1	-
										TACATAAAATGTAAGGGGAAACAATAAA	7812183	4	1	-
										TAAAAATGTATCCAAAAGCTTACATA	7812205	4	1	-
										TTCTGCACGTGAAGTGAGCGGAAGCGCTCATA	7812249	8	1	-
										TGCACGTGAAGTGAGCGGAAGC	7812256	1	1	-
										TATTTAACTGATGGCTCAAGGAGCAAAGGC	7812282	10	1	-
										TATATTTAACTGATGGCTCAAGGAGCAAAGG	7812283	7	1	-
										TATTTAACTGATGGCTCAAGGAGCAAAG	7812284	2	1	-
										TAGGAGGAAATACGGGCATATATTTAACTG	7812302	4	1	-
										TCCAAAAATATGTAGGAGGAAATACGGGC	7812315	439	1	-
										CAAAAATATGTAGGAGGAAATACGGGC	7812315	1	1	-
										TCCAAAAATATGTAGGAGGAAATACGGG	7812316	34	1	-
										GAATCCAAAAATATGTAGGAGGAAATACGG	7812317	11	1	-
										TAAAAAACGAATCCAAAAATATGTAGGAGG	7812325	15	1	-
										TGTAAAAAACGAATCCAAAAATATGTAGGAG	7812326	11	1	-
										TGTAAAAAACGAATCCAAAAATATGTAGGA	7812327	3	1	-
										TAAATGTAAAAAACGAATCCAAAAATATGT	7812331	5	1	-
										TCCCAGCACAGTAAATGTAAAAAACGAATC	7812342	3	1	-
										TACATCAAATCCCAGCACAGTAAATGTAAAA	7812350	5	1	-
										TTCACACCATACATCAAATCCCAGCACAGTA	7812359	25	1	-
										TCCCTTTTCACACCATACATCAAATCCCAGC	7812365	2	1	-
										TGATCCCTTTTCACACCATACATCAAATCCC	7812368	33	1	-
										TGATCCCTTTTCACACCATACATCAAATCC	7812369	1	1	-
										TGAAGTTTTGATCCCTTTTCACACCATACA	7812377	6	1	-
										TGAAGTTTTGATCCCTTTTCACACCATAC	7812378	4	1	-
										ATGAAGTTTTGATCCCTTTTCACACCATA	7812379	4	1	-
										TAAAATTAGATGGCGCTCTACGGGAAGGGA	7812407	8	1	-
										TAAAATTAGATGGCGCTCTACGGGAAGGG	7812408	79	1	-
										TAAAATTAGATGGCGCTCTACGGGAAGG	7812409	15	1	-
										TAAAAATAAAATTAGATGGCGCTCTACGGG	7812413	6	1	-
										TAAAATTAGATGGCGCTCTACGG	7812414	1	1	-
										CTAAAAATAAAATTAGATGGCGCTCTACGG	7812414	11	1	-
										TCTAAAAATAAAATTAGATGGCGCTCTACGG	7812414	22	1	-
										TAAAAATAAAATTAGATGGCGCTCTACGG	7812414	41	1	-
										TCACCGGAAAGCAATGGTTAATAGTAGACTT	7812446	5	1	-
										TCACCGGAAAGCAATGGTTAATAGTAG	7812450	3	1	-
										TGAGAAAGAACTCACCGGAAAGCAATGGTT	7812458	10	1	-
										TGAGAAAGAACTCACCGGAAAGCAATGGT	7812459	25	1	-
										TCTGAGAAAGAACTCACCGGAAAGCAATGG	7812460	6	1	-
										TGAGAAAGAACTCACCGGAAAGCAATGG	7812460	21	1	-
										TAAAGTCTGAGAAAGAACTCACCGGAAAGCA	7812464	2	1	-
										TGAGAAAGAACTCACCGGAAAGC	7812465	2	1	-
										TAAAGTCTGAGAAAGAACTCACCGGAAAGC	7812465	13	1	-
										TCTGAGAAAGAACTCACCGGAAAG	7812466	4	1	-
										TAAAGTCTGAGAAAGAACTCACCGGA	7812469	1	1	-
										TAAGGACTAAAGTCTGAGAAAGAACTCACC	7812472	4	1	-
										TAAGGACTAAAGTCTGAGAAAGAACTCAC	7812473	10	1	-
										TAAAATAAGGACTAAAGTCTGAGAAAGAAC	7812477	5	1	-
										TAAAATAAGGACTAAAGTCTGAGAAAGAA	7812478	1	1	-
										TAATAAAATAAGGACTAAAGTCTGAGAAAG	7812480	1	1	-
										TGATAAAAGACCGTCCTTTGGGGGGTGC	7812579	33	1	-
										CAGAATGATAAAAGACCGTCCTTTGGGGGG	7812582	74	1	-
										TGCAGAATGATAAAAGACCGTCCTTTGGGGG	7812583	83	1	-
										TGATAAAAGACCGTCCTTTGGGG	7812584	20	1	-
										TGCAGAATGATAAAAGACCGTCCTTTGGGG	7812584	321	1	-
										GCAGAATGATAAAAGACCGTCCTTTGGGG	7812584	2	1	-
										TGATAAAAGACCGTCCTTTGGG	7812585	38	1	-
										TGCAGAATGATAAAAGACCGTCCTTTGGG	7812585	66	1	-
										GAAAAAGGACTGCAGAATGATAAAAGAC	7812596	2	1	-
										AAGAAAAAGGACTGCAGAATGATAAAAGA	7812597	1	1	-
										GGAAACGGAAGAAAAAGGACTGCAGAATGA	7812604	4	1	-
										TGGGGAAACGGAAGAAAAAGGACTGCAGA	7812608	1	1	-
										GAAACGGAAGAAAAAGGACTGCA	7812610	6	1	-
										TCCCGACGGGATGGGGAAACGGAAGAAA	7812620	3	1	-
										TGAAAAACTCACCTGGCAACGTGTGTGCAT	7812654	2	1	-
										TTGAAAAACTCACCTGGCAACGTGTGTGCA	7812655	3	1	-
										TTGAAAAACTCACCTGGCAACGTGTGTGC	7812656	179	1	-
										TTGAAAAACTCACCTGGCAACGTGTGTG	7812657	2	1	-
										TTGAAAAACTCACCTGGCAACGTGTGT	7812658	6	1	-
										TGCATAAGGAGTTGGATGCTGCATGGCCA	7812714	10	1	-
										TGCATAAGGAGTTGGATGCTGCATGGCC	7812715	3	1	-
										TATGCATAAGGAGTTGGATGCTGCATGGC	7812716	57	1	-
										ACCCCTATGCATAAGGAGTTGGATGCTGC	7812721	23	1	-
										CCCCATAGCACAGTGGCTGACCCCTATGC	7812740	46	1	-
										TATTGTGGTTGATACAGTGGTTAAAATAGT	7812866	2	1	-
										TGTAATTGTATTGTGGTTGATACAGTGGT	7812875	1	1	-
										TGGTAAAAGCGTGAAGGGCTGTTTCAAGA	7812934	4	1	-
										TAGGATGCAAAATGCACTTTGGAG	7813030	3	1	-
										CCCGGACTGAAATATTGGATACATTCATGC	7813075	11	1	-
										TAACCCGGACTGAAATATTGGATACATTC	7813079	33	1	-
										TGAGAAACATAACCCGGACTGAAATATTGG	7813087	2	1	-
										TGAGAAAGATTGGTTGTGAGAGAACGGC	7813117	52	1	-
										TTGAGAAAGATTGGTTGTGAGA	7813124	6	1	-
										TACATGCCCAACATACCCAGAGGAGGGAGA	7813344	5	1	-
										TGCATACATGCCCAACATACCCAGAGG	7813351	14	1	-
										TGAGACTCAGACCCTGCAACGTGAAAAACA	7813391	4	1	-
										TGGTAGTTAAAATGGTTATGTCCCACATT	7813435	1	1	-
										TGGTAGTTAAAATGGTTATGTCCCAC	7813438	6	1	-
										TGGTAGTTAAAATGGTTATGTCCC	7813440	1	1	-
										TGATTTGGTAGTTAAAATGGTTATGTCCC	7813440	18	1	-
										TATGATTTGGTAGTTAAAATGGTTATGTC	7813442	14	1	-
										TGATTTGGTAGTTAAAATGGTTATGTC	7813442	8	1	-
										TGATTTGGTAGTTAAAATGGTTATGT	7813443	9	1	-
										AAAAAGAAATATGTATTGAAAAATATGGGC	7813477	4	1	-
										TAAAAAGAAATATGTATTGAAAAATATGGGC	7813477	7	1	-
										TCTCTGGAAAGTACATGTGCCCTCCGGCA	7813510	15	1	-
										TGACATAAGCATGCCTCATTGGGGGGTGA	7813593	8	1	-
										TCATTGCGGTTTGAATCATTCGCTACA	7813706	1	1	-
										TTTATAAAAGTATTCATGGCTGGTCCTGC	7813774	1	1	-
										AAGACTATTTATAAAAGTATTCATGGCTGG	7813780	13	1	-
										TAGACCATCATATGATTAGGCACCAAGCTA	7813923	24	1	-
										TAAAAAGGGTACAAAATGCTTGCCGACTGA	7813953	11	1	-
										TACAATAAAAAGGGTACAAAATGCTTGCC	7813959	13	1	-
										TTTTCAAACGCTACAATAAAAAGGGTAC	7813971	2	1	-
										TCGTTTTCAAACGCTACAATAAAAAGGGTAC	7813971	6	1	-
										TCGTTTTCAAACGCTACAATAAAAAGGGT	7813973	1	1	-
										TCAATCTAATCCCATAGTCTGGAAATGACTGA	7814024	3	1	-
										TTCAAAATCAATCTAATCCCATAGTCTGGA	7814033	16	1	-
										TTCAAAATCAATCTAATCCCATAGTCTGG	7814034	13	1	-
										TGAGACTTCAAAATCAATCTAATCCCATAG	7814039	15	1	-
										TGTCATACTGACCTTGAAAGTCCTTTGAGA	7814064	2	1	-
										TTTAATTCGCTAAAACACAAAAGTGTCATACT	7814085	1	1	-
										TAATTCGCTAAAACACAAAAGTGTCATACT	7814085	1	1	-
										TTTAATTCGCTAAAACACAAAAGTGTCATAC	7814086	8	1	-
										TTAATTCGCTAAAACACAAAAGTGTCATAC	7814086	12	1	-
										TAATTCGCTAAAACACAAAAGTGTCATAC	7814086	5	1	-
										TTTAATTCGCTAAAACACAAAAGTGTCATA	7814087	1	1	-
										TTAATTCGCTAAAACACAAAAGTGTC	7814090	2	1	-
										TTCTTTAATTCGCTAAAACACAAAAGTGTC	7814090	27	1	-
										TTAAACCCATTCTTTAATTCGCTAAAACACA	7814098	2	1	-
										TAAACCCATTCTTTAATTCGCTAAAACAC	7814099	1	1	-
										TTTAAACCCATTCTTTAATTCGCTAAAACA	7814100	4	1	-
										TTTTAAACCCATTCTTTAATTCGCTAAAAC	7814101	2	1	-
										TTTAAACCCATTCTTTAATTCGCTAAAAC	7814101	1	1	-
										TTTTTAAACCCATTCTTTAATTCGC	7814107	1	1	-
										TGGGAAAAGGGTGGAAATGCTCCTGAAGA	7814176	5	1	-
										TGGGAAAAGGGTGGAAATGCTCCTGAA	7814178	3	1	-
										GATGACTGTCCTCACAACTGGGAAAAGGGT	7814193	1	1	-
										AGGGATGACTGTCCTCACAACTGGGAAAAG	7814196	4	1	-
										AGGGATGACTGTCCTCACAACTGGGAAAA	7814197	2	1	-
										TGGAAGGGATGACTGTCCTCACAACTGGGA	7814200	27	1	-
										AGGGATGACTGTCCTCACAACTGGGA	7814200	3	1	-
										TCGGCGTCCGCGAGGGGGTCCTGGAAGG	7814223	3	1	-
										TCGGCGTCCGCGAGGGGGTCCTGGA	7814226	2	1	-
										TACATTTCATACAAGGGACTTGAGCGTGTA	7814257	10	1	-
										TTACATTTCATACAAGGGACTTGAGCGTG	7814259	6	1	-
										TACTATTACATTTCATACAAGGGACTTGAGC	7814262	9	1	-
										TACTATTACATTTCATACAAGGGACTTGAG	7814263	5	1	-
										TACTATTACATTTCATACAAGGGACTTGA	7814264	3	1	-
										TGCAAATACTATTACATTTCATACAAGGGA	7814269	6	1	-
										TGCAAATACTATTACATTTCATACAAGGG	7814270	11	1	-
										TGCAAATACTATTACATTTCATACAAGG	7814271	13	1	-
										TATGCAAATACTATTACATTTCATACAAGG	7814271	8	1	-
										TTGTATGCAAATACTATTACATTTCATAC	7814275	2	1	-
										TAACATAAGTGAAGGAGATGACAGTAAAC	7814321	4	1	-
										TTACATATTGATGTTGCTTTGGTGTAACA	7814345	3	1	-
										TTTACATATTGATGTTGCTTTGGTGTAAC	7814346	4	1	-
										TTTACATATTGATGTTGCTTTGGTGTAA	7814347	1	1	-
										TAACAAACTTAAAAAACCAGTAGAGCATCT	7814376	3	1	-
										TGAAGAAAGTAACAAACTTAAAAAACCAGTA	7814384	1	1	-
										TGAAGAAAGTAACAAACTTAAAAAACC	7814388	1	1	-
										TGGGAGAGATAAACCCTGAAGAAAGTAA	7814403	1	1	-
										TACATGGGAGAGATAAACCCTGAAGAAAGTA	7814404	2	1	-
										TATACATGGGAGAGATAAACCCTGAAGAA	7814408	1	1	-
										TGTATACATGGGAGAGATAAACCCTGAAGA	7814409	7	1	-
										TGTATACATGGGAGAGATAAACCCTGAAG	7814410	1	1	-
										TTCTGTATACATGGGAGAGATAAAC	7814417	2	1	-
										TGTGGCCACGATCCAGACTGGCTTGATCTG	7814494	60	1	-
										GACACATGTGTGGCCACGATCCAGACTGG	7814503	62	1	-
										TACCAGACACATGTGTGGCCACGATCCAGA	7814507	3	1	-
										TAAGAATACCAGACACATGTGTGGCCACGA	7814513	10	1	-
										TAAGAATACCAGACACATGTGTGGCCACG	7814514	40	1	-
										TAAGAATACCAGACACATGTGTGGCCAC	7814515	10	1	-
										TCTAAGAATACCAGACACATGTGTGGCCA	7814516	7	1	-
										TCCCCTCTAAGAATACCAGACACATGTGT	7814521	6	1	-
										TTCATGTCCAGAGAACCTCCCCTCTAAGA	7814538	4	1	-
										TAGAAAGTCTCCTGCTTCATGTCCAGAGAA	7814552	1	1	-
										TAGAAAGTCTCCTGCTTCATGTCCAGAGA	7814553	136	1	-
										TAAAACGCAATGCTCTGGCAAGGCAGACCCA	7814584	28	1	-
										TAAAACGCAATGCTCTGGCAAGGCAGACCC	7814585	135	1	-
										TAAAACGCAATGCTCTGGCAAGGCAGACC	7814586	43	1	-
										TAAAACGCAATGCTCTGGCAAGGCAGAC	7814587	9	1	-
										TAAAACGCAATGCTCTGGCAAGGCAGA	7814588	3	1	-
										TAAAACGCAATGCTCTGGCAAGGC	7814591	5	1	-
										TTTAAAAATACAGGCTGGACAGTGGGGC	7814620	1	1	-
										TGGAGAACGGAGAAGGGATTGTGGCATGA	7814761	8	2	-
										CTCAACAGGATGGAGAACGGAGAAGGGA	7814772	1	1	-
										TTCTCTGATGAGCACATGTCTTTTAGCAAA	7814861	5	1	-
										TCTCTCTTTTTTCTCTGATGAGC	7814878	1	1	-
										TTGTAAAACACACCTGGCACATGTGCATGT	7814980	4	1	-
										TTGTAAAACACACCTGGCACATGTGCATG	7814981	17	1	-
										TAAAGTGGCTGGAACCCTTAGGGTCAACTGA	7815036	2	1	-
										CATAAAGTAGCTAAAGTGGCTGGAACCCT	7815049	1	1	-
										TGGGAGCATAAAGTAGCTAAAGTGGCTGGA	7815054	7	1	-
										TTGATAAACACACTGGCATGGGCCGTTTGG	7815081	4	1	-
										GCCTCGTGTCCTAGAAGGTCTGGATGCTA	7815334	14	1	-
										TCTTCTAACCTGTGGCCTCGTGTCCTAGA	7815348	2	1	-
										CAGAAGAGTTTGTTTGGAGTGGCTTTTC	7815436	26	1	-
										CTCCCACGTCATCGACAGTTCGAATGCCA	7815666	3	1	-
										CCAGCAGATGGCGTAATGGTTAC	7815704	7	2504	-
										GACACCTGATGAAAGGCACTCTGGTGAGAA	7815752	9	1	-
										CACTCATACACACACACCGGGTACCTACA	7815897	19	1	-
										TAGTACGTCTGCTACGATGTTACAAGTCT	7816063	3	1	-
										TCCTTTGCCTCCAATTTTTAGTACGTCTG	7816081	10	1	-
										TGAAAAGAATGTAACTTAGCTATCTAGCAGC	7816171	38	1	-
										TGTGAAAAGAATGTAACTTAGCTATCTAGC	7816174	7	1	-
										TTGAGGTATCGAGAGCTCTCGCTATAAGGG	7816230	14	1	-
										TGGTTTTTGAGGTATCGAGAGCTCTCGC	7816238	26	1	-
										TCCAACACTGGTTTTTGAGGTATCGAGAGC	7816244	5	1	-
										TCCAACACTGGTTTTTGAGGTATCGAGAG	7816245	5	1	-
										TTCCAACACTGGTTTTTGAGGTATCGAGA	7816246	12	1	-
										TCCAACACTGGTTTTTGAGGTATCGAGA	7816246	2	1	-
										TTCCAACACTGGTTTTTGAGGTATCGAG	7816247	15	1	-
										TCTTTCCAACACTGGTTTTTGAGGTATCGA	7816248	5	1	-
										TTTCCAACACTGGTTTTTGAGGTATCGA	7816248	2	1	-
										TCCAACACTGGTTTTTGAGGTATCGA	7816248	2	1	-
										TTCTTTCCAACACTGGTTTTTGAGGTATC	7816250	11	1	-
										TTTCCAACACTGGTTTTTGAGGTATC	7816250	2	1	-
										TTCTTTCCAACACTGGTTTTTGAGGT	7816253	1	1	-
										TTTTTCTTTCCAACACTGGTTTTTGAGGT	7816253	1	1	-
										TCCACAGAAAACACTGCAGTAAAGAGAGGC	7816314	2	1	-
										TGTCCACAGAAAACACTGCAGTAAAGAGA	7816317	1	1	-
										TTTAAAAAGTGAGGCATATTTTGCTAAT	7816405	1	1	-
										TATGACTTTGCACAACAATTTTTAAAAAGTG	7816422	6	1	-
										TGGCTACATCTGTTTCCAGAATGATTCAGG	7816611	10	1	-
										TCCAGAAGTGTGTTTGGAGGCTAAGAGG	7816646	36	2	-
										TAACCATTTCCAGAAGTGTGTTTGGAGG	7816654	23	2	-
										TTTTGGATGAAGGATACAGGAAAGCACCTT	7816706	2	2	-
										TGACATTTTGGATGAAGGATACAGGAAA	7816713	2	2	-
										TTTACTGGAGTGACATTTTGGATGAAGGA	7816722	2	2	-
										TACTGGAGTGACATTTTGGATGAAGG	7816723	1	2	-
										TCTTTACTGGAGTGACATTTTGGATGAA	7816725	1	2	-
										TTTACTGGAGTGACATTTTGGATGA	7816726	4	2	-
										TACTGGAGTGACATTTTGGATG	7816727	23	2	-
										TTGAAAGACAACTGGTTCCACTTCTCAGC	7816806	22	2	-
										TTACTTTGAAAGACAACTGGTTCCACTTC	7816811	2	2	-
										TACAGACAAGTGGGAGTAGCTGGG	7816885	19	2	-
										TAATATCATCCCAGATTACAGACAAGTGGG	7816895	7	2	-
										TCGCGATTTGGAACTTCTACTACATGAAGC	7816930	6	2	-
										TTCCTATTTGTTCGCGATTTGGAACTTC	7816943	9	2	-
										TAGTCCGACATCAATTCCTATTTGTTCGCGA	7816954	1	2	-
										TAGTCCGACATCAATTCCTATTTGTTCGCG	7816955	1	2	-
										TACCAGACGCGAAGTTCCAGTGTGGGTA	7816990	18	2	-
										TTCTACCAGACGCGAAGTTCCAGTGTGGG	7816992	34	2	-
										GGTACACAGAAGCTGTCTTCTACCAGACGC	7817008	19	2	-
										TAGTTGATCACAGAAGCAAGGTACACAGAA	7817027	7	2	-
										TGTAGTTGATCACAGAAGCAAGGTACACAGA	7817028	6	2	-
										TAGTTGATCACAGAAGCAAGGTACACAGA	7817028	13	2	-
										TGTAGTTGATCACAGAAGCAAGGT	7817035	1	2	-
										TGGAAGCCTGTAGTTGATCACAGAAGCAAGGT	7817035	4	2	-
										TGGAAGCCTGTAGTTGATCACAGAAGCAAGG	7817036	42	2	-
										TGGAAGCCTGTAGTTGATCACAGAAGCAAG	7817037	1	2	-
										TGGAAGCCTGTAGTTGATCACAGAAGC	7817040	7	2	-
										TCTGCACCGGTGCACGCTGGAAGCCTGT	7817056	4	2	-
										AGCACACATTCCCAACAGCCAAAACTAAAAGA	7817129	1	2	-
										TCTCTGTGGTGAGCACACATTCCCAAC	7817145	1	2	-
										TCACTCTATGTCTCTCTGTGGTGAGCACA	7817155	2	2	-
										TACTCTCTCACTCTATGTCTCTCTGTGGT	7817162	5	2	-
										TAACACAAAGCTGCAGCTTGTACCGAGT	7817425	2	2	-
										TGATAAATCCAAGGGTAGCTGTCACGGGC	7817535	36	2	-
										TGCTTTCTTGATAAATCCAAGGGTAGC	7817545	3	2	-
										ATTGGAATGTTTCAAGTTTTCACGTATGC	7817575	1	2	-
										TTAAAGCTGTAATTTTTTTACTACACATAA	7817657	2	2	-
										TAAATCCCTGATGGAAGATCACAGTTTGCC	7817745	16	2	-
										ACCTCGATAAAATAAATCCCTGATGGAAGAT	7817756	1	2	-
										TAGCAAATTACTATTACAAATTTCTCTTTGC	7817806	2	2	-
										AAAGAATGGAGAAGGGATTGAGGCATGGC	7818002	12	6	-
										TTGAAACTCACACCAGGTACCTACACATGT	7818049	3	2	-
										TAGCGGTTATGTCACAGGACTCGCACATG	7818111	83	2	-
										TGACATAGCGGTTATGTCACAGGACTCGC	7818116	17	2	-
										TTTGTGACTGGTTTGATAAGAACTGTTGC	7818162	23	2	-
										TAAAAAACTTAAGTGTGCCAGCCTATACC	7818302	20	2	-
										TATAAACCTGAAAAAACTGATCACATCATTTC	7818418	6	2	-
										TATAAACCTGAAAAAACTGATCACATCATTT	7818419	2	2	-
										TGAAAAAACTGATCACATCAT	7818421	1	2	-
										AAACAGAACTGACACTGTTCCATGCGGGA	7818455	4	2	-
										TAAACAGAACTGACACTGTTCCATGCGGGA	7818455	5	2	-
										TAAACAGAACTGACACTGTTCCATGCGGG	7818456	2	2	-
										TTCATAAACAGAACTGACACTGTTCCATGC	7818459	7	2	-
										TAAAAACAAATGATTAATCTACACAGAAAAG	7818504	2	2	-
										TAAAAACAAATGATTAATCTACACAGAAAA	7818505	1	2	-
										TGAATCAACACATCTAAAATTTTTTAGTGT	7818596	2	2	-
										TCTATCTCACTATCTCTCCCTGTCTCTC	7818822	12	2	-
										CCTGAAAGGAAAATGGAGAAGGGATGGC	7818887	9	2	-
										TCCTGAAAGGAAAATGGAGAAGGGATGGC	7818887	8	2	-
										TGGTTATGTTGCTGGACTCCCATGTAGT	7818986	6	2103	-
										TCCAGAAGTGTGTTTGGAGGCTAAGAGG	7819075	36	2	-
										TAACCATTTCCAGAAGTGTGTTTGGAGG	7819083	23	2	-
										TTTTGGATGAAGGATACAGGAAAGCACCTT	7819135	2	2	-
										TGACATTTTGGATGAAGGATACAGGAAA	7819142	2	2	-
										TTTACTGGAGTGACATTTTGGATGAAGGA	7819151	2	2	-
										TACTGGAGTGACATTTTGGATGAAGG	7819152	1	2	-
										TCTTTACTGGAGTGACATTTTGGATGAA	7819154	1	2	-
										TTTACTGGAGTGACATTTTGGATGA	7819155	4	2	-
										TACTGGAGTGACATTTTGGATG	7819156	23	2	-
										TTGAAAGACAACTGGTTCCACTTCTCAGC	7819235	22	2	-
										TTACTTTGAAAGACAACTGGTTCCACTTC	7819240	2	2	-
										TACAGACAAGTGGGAGTAGCTGGG	7819314	19	2	-
										TAATATCATCCCAGATTACAGACAAGTGGG	7819324	7	2	-
										TCGCGATTTGGAACTTCTACTACATGAAGC	7819359	6	2	-
										TTCCTATTTGTTCGCGATTTGGAACTTC	7819372	9	2	-
										TAGTCCGACATCAATTCCTATTTGTTCGCGA	7819383	1	2	-
										TAGTCCGACATCAATTCCTATTTGTTCGCG	7819384	1	2	-
										TACCAGACGCGAAGTTCCAGTGTGGGTA	7819419	18	2	-
										TTCTACCAGACGCGAAGTTCCAGTGTGGG	7819421	34	2	-
										GGTACACAGAAGCTGTCTTCTACCAGACGC	7819437	19	2	-
										TAGTTGATCACAGAAGCAAGGTACACAGAA	7819456	7	2	-
										TGTAGTTGATCACAGAAGCAAGGTACACAGA	7819457	6	2	-
										TAGTTGATCACAGAAGCAAGGTACACAGA	7819457	13	2	-
										TGTAGTTGATCACAGAAGCAAGGT	7819464	1	2	-
										TGGAAGCCTGTAGTTGATCACAGAAGCAAGGT	7819464	4	2	-
										TGGAAGCCTGTAGTTGATCACAGAAGCAAGG	7819465	42	2	-
										TGGAAGCCTGTAGTTGATCACAGAAGCAAG	7819466	1	2	-
										TGGAAGCCTGTAGTTGATCACAGAAGC	7819469	7	2	-
										TCTGCACCGGTGCACGCTGGAAGCCTGT	7819485	4	2	-
										AGCACACATTCCCAACAGCCAAAACTAAAAGA	7819558	1	2	-
										TCTCTGTGGTGAGCACACATTCCCAAC	7819574	1	2	-
										TCACTCTATGTCTCTCTGTGGTGAGCACA	7819584	2	2	-
										TACTCTCTCACTCTATGTCTCTCTGTGGT	7819591	5	2	-
										TAACACAAAGCTGCAGCTTGTACCGAGT	7819854	2	2	-
										TGATAAATCCAAGGGTAGCTGTCACGGGC	7819964	36	2	-
										TGCTTTCTTGATAAATCCAAGGGTAGC	7819974	3	2	-
										ATTGGAATGTTTCAAGTTTTCACGTATGC	7820004	1	2	-
										TTAAAGCTGTAATTTTTTTACTACACATAA	7820086	2	2	-
										TAAATCCCTGATGGAAGATCACAGTTTGCC	7820174	16	2	-
										ACCTCGATAAAATAAATCCCTGATGGAAGAT	7820185	1	2	-
										TAGCAAATTACTATTACAAATTTCTCTTTGC	7820235	2	2	-
										AGGGAAAGTGAGAAATCACCC	7820396	16	17146	+
										AAAGAATGGAGAAGGGATTGAGGCATGGC	7820429	12	6	-
										TTGAAACTCACACCAGGTACCTACACATGT	7820476	3	2	-
										TAGCGGTTATGTCACAGGACTCGCACATG	7820538	83	2	-
										TGACATAGCGGTTATGTCACAGGACTCGC	7820543	17	2	-
										TTTGTGACTGGTTTGATAAGAACTGTTGC	7820589	23	2	-
										TAAAAAACTTAAGTGTGCCAGCCTATACC	7820729	20	2	-
										TATAAACCTGAAAAAACTGATCACATCATTTC	7820845	6	2	-
										TATAAACCTGAAAAAACTGATCACATCATTT	7820846	2	2	-
										TGAAAAAACTGATCACATCAT	7820848	1	2	-
										AAACAGAACTGACACTGTTCCATGCGGGA	7820882	4	2	-
										TAAACAGAACTGACACTGTTCCATGCGGGA	7820882	5	2	-
										TAAACAGAACTGACACTGTTCCATGCGGG	7820883	2	2	-
										TTCATAAACAGAACTGACACTGTTCCATGC	7820886	7	2	-
										TAAAAACAAATGATTAATCTACACAGAAAAG	7820931	2	2	-
										TAAAAACAAATGATTAATCTACACAGAAAA	7820932	1	2	-
										TGAATCAACACATCTAAAATTTTTTAGTGT	7821023	2	2	-
										TCTATCTCACTATCTCTCCCTGTCTCTC	7821131	12	2	-
										CCTGAAAGGAAAATGGAGAAGGGATGGC	7821196	9	2	-
										TCCTGAAAGGAAAATGGAGAAGGGATGGC	7821196	8	2	-
										TGGTTATGTTGCTGGACTCCCATGTAGT	7821295	6	2103	-
										TTAAAAAAATACTAGTGCTTTGTTTCTGTG	7821518	14	1	-
										TGATTAAAAAAATACTAGTGCTTTGTTTC	7821522	5	1	-
										TAAATACATGGCACATAAAAATCTTCATCAA	7821561	3	1	-
										TAAATACATGGCACATAAAAATCTTCATCA	7821562	5	1	-
										TGAAATTTTGCAGACTGGACTGTTTACACA	7821612	6	1	-
										TAATAATTGCAAAAATCTTACGTGACTTGAA	7821645	1	1	-
										TAATAATTGCAAAAATCTTACGTGACTTGA	7821646	2	1	-
										TAATTGCAAAAATCTTACGTGA	7821651	1	1	-
										GAATAGCAACAGTTAGCCTTGGGCTACTC	7821810	19	1	-
										TGGAATAGCAACAGTTAGCCTTGGGCTACTC	7821810	89	1	-
										TGGAATAGCAACAGTTAGCCTTGGGCTAC	7821812	27	1	-
										TGGAATAGCAACAGTTAGCCTTGGGCTA	7821813	19	1	-
										TGGAATAGCAACAGTTAGCCTTGGGC	7821815	29	1	-
										TAGCAACAGTTAGCCTTGGG	7821816	1	1	-
										TGGAATAGCAACAGTTAGCCTTGGG	7821816	273	1	-
										GCACAGAGGCCTGGAATAGCAACAGTTAGCC	7821821	12	1	-
										TTCACAGAGGCACAGAGGCCTGGAATAGC	7821832	2	2	-
										TTATCACTTCAGAGGGGGAGAGGCAGAG	7821869	5	13	-
										TTTTATCACTTCAGAGGGGGAGAGGCAGA	7821870	1	13	-
										TCGGGTTGTTTTATCACTTCAGAGGGGG	7821879	13	2	-
										TCTCAGGAAGAACGGGTCAGATAAGTAGGG	7821926	17	1	-
										TCTCAGGAAGAACGGGTCAGATAAGTAGG	7821927	6	1	-
										TTCTCAGGAAGAACGGGTCAGATAAGTAG	7821928	3	1	-
										TGTTCTCAGGAAGAACGGGTCAGATAAGTA	7821929	4	1	-
										TAGGAAGCAGCAGCCCAATGGGAAGATGTA	7821969	5	1	-
										TATTAGGAAGCAGCAGCCCAATGGGAAGAT	7821972	3	1	-
										TAGCCTATTAGGAAGCAGCAGCCCAATGGG	7821977	6	1	-
										GCACAGTCTTATCTGAAAGTTGGGAAGGGG	7822029	3	1	-
										AGCACAGTCTTATCTGAAAGTTGGGAAGGG	7822030	11	1	-
										AGCACAGTCTTATCTGAAAGTTGGGAAGG	7822031	5	1	-
										TGAGCACAGTCTTATCTGAAAGTTGGGAA	7822033	3	1	-
										TTTAATATGCTGGCGGGCGCAGAGGG	7822063	4	1	-
										TTTAATATGCTGGCGGGCGCAGAGG	7822064	1	1	-
										CTCTTTAATATGCTGGCGGGCGCAGAGG	7822064	8	1	-
										AACTCTTTAATATGCTGGCGGGCGCAGA	7822066	1	1	-
										GTGGCTCAAAGGGCCAGTCTGATTTTCGC	7822173	69	5	-
										TGGGATTGGTGGCTCAAAGGG	7822189	7	24	-
										TTGGTCCTTGTCTCCAACTGGAGTCCAATG	7822327	7	1	-
										TAAGAAGAGTTGGTCCTTGTCTCCAAC	7822339	12	1	-
										TAAGAAGAGTTGGTCCTTGTCT	7822344	1	1	-
										TAAGTAGAGAATTAACAGAAGATGCATCCA	7822375	3	1	-
										TCTAAGTAGAGAATTAACAGAAGATGCATC	7822377	4	1	-
										TAAGTAGAGAATTAACAGAAGATGCA	7822379	2	1	-
										TTCCAATAACAGCACAGAGATCTACATGTT	7822434	1	1	-
										TTAAAGAGATATTTCAGTGCTTCCTTCTC	7822476	23	1	-
										TAAATCTCGTTTAAAGAGATATTTCAGTGC	7822485	5	1	-
										TGGAAATCCTGATAATAGTTTAGTGCACA	7822518	10	3	-
										TTGGAAATCCTGATAATAGTTTAGTGCACA	7822518	1	3	-
										TTGGAAATCCTGATAATAGTTTAGTGCAC	7822519	4	3	-
										TGTTGGAAATCCTGATAATAGTTTAGTGCA	7822520	14	3	-
										TTGGAAATCCTGATAATAGTTTAGTGC	7822521	20	3	-
										CACCTCATGTTGGAAATCCTGATAATAGT	7822528	2	2	-
										TAAAGTCACCTCATGTTGGAAATCCTGA	7822535	3	1	-
										TGATCAGTCCTAAAGTCACCTCATGTTGGA	7822543	9	1	-
										TATTAAACTTCAGATGCAAAAACAGGGAC	7822934	1	1	-
										TATTAAACTTCAGATGCAAAAACAGGGA	7822935	3	1	-
										TGGAAATGACAAGGAAGAAGTTAAACAAA	7823031	2	1	-
										TAACTTGGTCAAGAAATGAAGAAGAAAAA	7823101	2	1	-
										TGGTGTATAACTTGGTCAAGAAATGAAGA	7823108	1	1	-
										TGGTGTATAACTTGGTCAAGAAATGA	7823111	1	1	-
										TCTCTGGTGTATAACTTGGTCAAGAAATGA	7823111	1	1	-
										TGAAAAGGAACTATTCAAGAAACTTACTGA	7823151	3	1	-
										GAGGATGAAAAGGAACTATTCAAGAAAC	7823158	3	1	-
										TGAAATGAGGTTAGAGGAGCAAGGAGGAG	7823200	1	1	-
										TGGAACATCAGGGATTGCTGCATTAGGAA	7823230	2	1	-
										TAAATCCCTTTTAAAAATAGGCGTGCTGG	7823256	1	1	-
										GGGCAAGTCACAGAAAATACCAGAAGAC	7823287	2	1	-
										GGGCAAGTCACAGAAAATACCAGAAGA	7823288	12	1	-
										GGGCAAGTCACAGAAAATACCAGAA	7823290	1	1	-
										TGCATTCAGGAGACTTGGGGCAAGTCACAGA	7823301	6	1	-
										TCAGGAGACTTGGGGCAAGTCACAGA	7823301	3	1	-
										TATGCAAACAGGTGCACTTTCTCTCACAA	7823339	2	1	-
										TCTTCTGCTTTGCTTAGAGTGAGTTGAAGA	7823475	1	1	-
										TCTTCTGCTTTGCTTAGAGTGAGTTGAAG	7823476	2	1	-
										TCTTCTGCTTTGCTTAGAGTGAGTTGAA	7823477	1	1	-
										TGTCACTGCTTCCAAAGCACACCCGGGA	7823588	5	1	-
										TCAATCTAGGATGCTCACTCCTGAGCGCAC	7823620	10	1	-
										CGAAGGAAGATGAACCCACTTCCACAGC	7823657	11	1	-
										TTCGAAGGAAGATGAACCCACTTCCACAGC	7823657	12	1	-
										TTCGAAGGAAGATGAACCCACTTCCA	7823661	5	1	-
										TCTCTCGCCATTGGGTTCCTCCACCAC	7823787	13	1	-
										TCTCTCTCGCCATTGGGTTCCTCCACCAC	7823787	11	1	-
										TGAATCCAGGCAGGTTCTCTCTCGCCATT	7823802	1	1	-
										TGGTTTTCTGAACTGTCAAAGGGCAAGGGA	7823833	18	1	-
										TGGTTTTCTGAACTGTCAAAGGGCAAGGG	7823834	62	1	-
										TGGTTTTCTGAACTGTCAAAGGGCAAGG	7823835	14	1	-
										TGGTTTTCTGAACTGTCAAAGGGCA	7823838	8	1	-
										TGGTTTTCTGAACTGTCAAAGGG	7823840	5	1	-
										TGCATGTCTCTGGCTGATTGGGATCCTCAC	7823877	7	1	-
										TGCGGGTTTGCATGTCTCTGGCTGATTGG	7823886	157	1	-
										GCGGGTTTGCATGTCTCTGGCTGATTGG	7823886	1	1	-
										TTGGATCACTGAGGCCCGTGCGGGTTTGC	7823904	34	1	-
										TGAATTCCAAGATTTTGGATCACTGAGGCC	7823917	47	1	-
										TGAATTCCAAGATTTTGGATCACTGAGGC	7823918	34	1	-
										TGAATTCCAAGATTTTGGATCACTGAGG	7823919	7	1	-
										TCTGAATTCCAAGATTTTGGATCACTGA	7823921	5	1	-
										GACCCGAAAGTCTGAATTCCAAGA	7823935	2	1	-
										TTGACCCGAAAGTCTGAATTCCAAGA	7823935	2	1	-
										TTGGAATTCAGACTTTCGGGTCAAAGGG	7823937	7	1	+
										TGACAAGTACCCCTTTGACCCGAAAGTCTGA	7823944	2	1	-
										GTCCTTGACAAGTACCCCTTTGACCCGAAA	7823950	8	1	-
										GTCCTTGACAAGTACCCCTTTGACCCGAA	7823951	10	1	-
										TCCTTGACAAGTACCCCTTTGAC	7823956	4	1	-
										GTCCTTGACAAGTACCCC	7823962	3	1	-
										TGCACAAAGCTTCTACGTCTAGATGCTGCC	7824007	57	1	-
										TGCACAAAGCTTCTACGTCTAGATGCTGC	7824008	28	1	-
										CAGGATGCACAAAGCTTCTACGTCTAGATGC	7824011	18	1	-
										AGGATGCACAAAGCTTCTACGTCTAGAT	7824013	1	1	-
										TCTCAGGATGCACAAAGCTTCTACGTCTAGA	7824014	15	1	-
										CTCAGGATGCACAAAGCTTCTACGTCTAGA	7824014	2	1	-
										TCAGGATGCACAAAGCTTCTACGTCTAGA	7824014	29	1	-
										CTCTCAGGATGCACAAAGCTTCTACGTCTA	7824016	11	1	-
										TTGCCTCTCAGGATGCACAAAGCTTCTACGT	7824019	15	1	-
										TGCCTCTCAGGATGCACAAAGCTTCTACGT	7824019	14	1	-
										TCAGGATGCACAAAGCTTCTA	7824022	12	1	-
										TGCCTCTCAGGATGCACAAAGC	7824027	1	1	-
										TAGGGAAGACCAAGGTGGGTATC	7824105	7	1	-
[truncated: 2,010 more rows]

## Sheet: 8
										sequence	position on scaffold	reads	genomic hits	strand
										TGATCACACTACTGCCATGTAATGGGTGG	8737606	84	1	-
										TGATTGATTAGAAAGGGTGAGAAACATTC	8737712	14	1	-
										GAATAGGTGATTGATTAGAAAGGGTGAGA	8737719	4	1	-
										TGGGAGAATAGGTGATTGATTAGAAAGG	8737725	4	1	-
										TTATAGATCAAAAGAGTAGTTACTTCTGGGA	8737748	1	1	-
										TATGTATCATGCGCTTTCATTTAGATGA	8737811	2	1	-
										TACATTAGGCTGAGTGAAAGATACCAGAC	8737849	3	1	-
										TCGTGTACATTAGGCTGAGTGAAAGATA	8737855	3	1	-
										TTGACATAATGGAAGTGATACAAGAAAGAGG	8737887	2	1	-
										TGACATAATGGAAGTGATACAAGAAAGAGG	8737887	13	1	-
										TACGTAAGGAGTTGTACAAGAATGTCCAGA	8738000	10	1	-
										AAAAACGTAGGTTTACGTAAGGAGTTGTA	8738014	14	1	-
										TAGAATTAACCATTTGCCTACCACCCAAGA	8738049	2	1	-
										TAGGAAGGACGCGGAGCTAGTGCAGGT	8738147	7	1	-
										TAGGAAGGACGCGGAGCTAGTGCAGG	8738148	3	1	-
										AATGTTAGGAAGGACGCGGAGCTAGTGC	8738151	6	1	-
										TGTTAGGAAGGACGCGGAGCTAGTGC	8738151	27	1	-
										TGGATCATGGTGTCAAGACTTTGTTGGGGT	8738279	10	1	-
										GCTGGATCATGGTGTCAAGACTTTGTTGGG	8738281	26	1	-
										TGGGCTGGATCATGGTGTCAAGACTTTGT	8738285	7	1	-
										TGGGCTGGATCATGGTGTCAAGACTTTG	8738286	6	1	-
										TGGGCTGGATCATGGTGTCAAGACT	8738289	5	1	-
										CCCTGGGCTGGATCATGGTGTCAAGA	8738291	2	1	-
										TGCATGTGTTCCTGGGCTGGGTAACCCTGG	8738311	1	1	-
										TAAGTGTGCCAGGCACACAAGTGCATGTGT	8738332	4	1	-
										TGGAAAGCTTTGGAGTTTGTAGCCAAAGA	8738368	1	1	-
										TGGAAAGCTTTGGAGTTTGTAGCCAAA	8738370	2	1	-
										TGGAAAGCTTTGGAGTTTGTAGCCAA	8738371	8	1	-
										TGGAAAGCTTTGGAGTTTGTAGC	8738374	10	1	-
										TGCAACTCTCTGGAAGGCTGACCGGACCC	8738400	5	1	-
										TAAAATGCAACTCTCTGGAAGGCTGACCGGA	8738403	8	1	-
										TAAAATGCAACTCTCTGGAAGGCTGACCGG	8738404	42	1	-
										TAAAATGCAACTCTCTGGAAGGCTGACCG	8738405	17	1	-
										TAAAATGCAACTCTCTGGAAGGCTGAC	8738407	3	1	-
										TAAGAACAGATAACACTGGGGGAACAGA	8738448	7	1	-
										TGACATTAAGAACAGATAACACTGGGGGA	8738453	13	1	-
										TGACATTAAGAACAGATAACACTGGGGG	8738454	55	1	-
										TGAGAAGGCTGACATTAAGAACAGATA	8738464	2	1	-
										TGCACCCACTGAGAAGGCTGACATTAAGAA	8738470	1	1	-
										TGATATGCACCCACTGAGAAGGCTGACATT	8738475	3	1	-
										TAAAAGATTTTCAATGTCATTAGTAAGTGG	8738533	32	1	-
										TTGGAAGGCCATACATATTTGAAAGAAAC	8738567	2	1	-
										TTGGAAGGCCATACATATTTGAAAGAAA	8738568	1	1	-
										TTCTAGACAGAAAGCCTTTGGAAGGCCATAC	8738582	2	1	-
										TCTAGACAGAAAGCCTTTGGAAGGCCATAC	8738582	2	1	-
										TTCTAGACAGAAAGCCTTTGGAAGGCCATA	8738583	5	1	-
										TGTAAAGAGTACTTAATATATTCTAGACAGA	8738602	1	1	-
										TGTGGGATCCAGCCACCTGAACTCTGCGC	8738670	30	1	-
										TAGGATGAGTGTGTCCACCAGAAAGAGA	8738870	3	1	-
										TTTTTTTGTAAGTCTGTTATAGGATGAGT	8738888	1	1	-
										TGTTTTGTGTCCAAGAATTTTGCCCACTGG	8738928	43	1	-
										TGTTTTGTGTCCAAGAATTTTGCCCACTG	8738929	1	1	-
										TATTGTTTTGTGTCCAAGAATTTTGCCCAC	8738931	9	1	-
										TCATATTGTTTTGTGTCCAAGAATTTTGCCC	8738933	10	1	-
										TCATATTGTTTTGTGTCCAAGAATTTTGCC	8738934	4	1	-
										TCATATTGTTTTGTGTCCAAGAATTTTGC	8738935	9	1	-
										TCATATTGTTTTGTGTCCAAGAATTTTG	8738936	11	1	-
										TGACATTCATATTGTTTTGTGTCCAAGAA	8738941	2	1	-
										TGACATTCATATTGTTTTGTGTCCAAGA	8738942	1	1	-
										GAATCAGGAAAATGCCAAAGAGATGACATT	8738963	1	1	-
										GTGTGAATCAGGAAAATGCCAAAGAGA	8738970	4	1	-
										AGTGTGAATCAGGAAAATGCCAAAGAGA	8738970	2	1	-
										TGAGTGTGAATCAGGAAAATGCCAAAGAGA	8738970	168	1	-
										TGAGTGTGAATCAGGAAAATGCCAAAGAG	8738971	63	1	-
										TGAGTGTGAATCAGGAAAATGCCAAAGA	8738972	32	1	-
										TGAGTGTGAATCAGGAAAATGCCAAAG	8738973	17	1	-
										TGAGTGTGAATCAGGAAAATGCCAAA	8738974	7	1	-
										TGATGAGTGTGAATCAGGAAAATGCCAAA	8738974	4	1	-
										TGAGTGTGAATCAGGAAAATGCCA	8738976	6	1	-
										TGAGTGTGAATCAGGAAAATGCC	8738977	1	1	-
										TGAGTGTGAATCAGGAAAATGC	8738978	3	1	-
										AAAAGGAGCATCCGACATGGAAGTGATGA	8738997	6	1	-
										TAAACAAAAAGGAGCATCCGACATGGA	8739005	4	1	-
										TTAAACAAAAAGGAGCATCCGACATGGA	8739005	1	1	-
										TGCGATGGACACATAGTCAGCACTA	8739036	11	1	-
										TAGAAATGCGATGGACACATAGTCAGCAC	8739038	16	1	-
										GCTTAGAAATGCGATGGACACATAGTCAGC	8739040	9	1	-
										TTAGAAATGCGATGGACACATAGTCAG	8739041	8	1	-
										TGCTTAGAAATGCGATGGACACATAGT	8739044	1	1	-
										TAGACACGATCAGGTGCTTAGAAATGCGAT	8739055	3	1	-
										TAGACACGATCAGGTGCTTAGAAATGCGA	8739056	1	1	-
										TAAGTAGACACGATCAGGTGCTTAGAAAT	8739060	1	1	-
										TGAGGAATAAGTAAGTAGACACGATCAGGT	8739070	20	1	-
										TGAGGAATAAGTAAGTAGACACGATCAGG	8739071	1	1	-
										TAATGAGGAATAAGTAAGTAGACACGATCA	8739073	1	1	-
										TAATGAGGAATAAGTAAGTAGACACGATC	8739074	13	1	-
										TAATAATGAGGAATAAGTAAGTAGACACGA	8739076	9	1	-
										TTAATAATGAGGAATAAGTAAGTAGACAC	8739078	16	1	-
										TAATAATGAGGAATAAGTAAGTAGACAC	8739078	2	1	-
										TGATTAATAATGAGGAATAAGTAAGTAGAC	8739080	31	1	-
										TAATAATGAGGAATAAGTAAGTAGAC	8739080	2	1	-
										TGATTAATAATGAGGAATAAGTAAGTAGA	8739081	93	1	-
										TGATTAATAATGAGGAATAAGTAAGTAG	8739082	6	1	-
										TGATTAATAATGAGGAATAAGTAAGT	8739084	1	1	-
										AATTGATTAATAATGAGGAATAAGTAAGT	8739084	1	1	-
										TAAATTGATTAATAATGAGGAATAAGTAAGT	8739084	3	1	-
										TGATTAATAATGAGGAATAAGTAAG	8739085	1	1	-
										TAAATTGATTAATAATGAGGAATAAGTAAG	8739085	2	1	-
										TGAGGACTAAATTGATTAATAATGAGGAA	8739093	1	1	-
										TTGAGGACTAAATTGATTAATAATGAGGA	8739094	3	1	-
										TTTTGAGGACTAAATTGATTAATAATGAGGA	8739094	4	1	-
										TTTGAGGACTAAATTGATTAATAATGAGGA	8739094	4	1	-
										TTTTGAGGACTAAATTGATTAATAATGAGG	8739095	78	1	-
										TTTTGAGGACTAAATTGATTAATAATGAG	8739096	13	1	-
										TATTTTGAGGACTAAATTGATTAATAATGAG	8739096	3	1	-
										TATTTTGAGGACTAAATTGATTAATAATGA	8739097	8	1	-
										TTTTGAGGACTAAATTGATTAATAATGA	8739097	2	1	-
										TATTTTGAGGACTAAATTGATTAATAATG	8739098	9	1	-
										TAAAATGGGGATAATAATACCTCAGAAGGT	8739127	1	1	-
										TGTAAAATGGGGATAATAATACCTCAGAAG	8739129	1	1	-
										CTGTAAAATGGGGATAATAATACCTCAGA	8739131	32	1	-
										TCTGTAAAATGGGGATAATAATACCTCAGA	8739131	3	1	-
										TTCTGTAAAATGGGGATAATAATACCTCAGA	8739131	21	1	-
										TTCTGTAAAATGGGGATAATAATACCTCAG	8739132	9	1	-
										TTCTGTAAAATGGGGATAATAATACCTCA	8739133	9	1	-
										CTGTAAAATGGGGATAATAATACC	8739136	1	3	-
										TCTTCTGTAAAATGGGGATAATAATACC	8739136	4	1	-
										TCGCAGCAGAAAAATTGAATCCCTCTTAGC	8739302	11	1	-
										TAAAAATGCATTCTGAAAATTCGCAGCAGA	8739322	13	1	-
										TAAAAATGCATTCTGAAAATTCGCAGC	8739325	4	1	-
										TAAAAATGCATTCTGAAAATTCGC	8739328	3	1	-
										ACATTAAAAATGCATTCTGAAAATTCGC	8739328	3	1	-
										TCTGAACCTAATGTTCCTGTACTTGGAGC	8739356	16	1	-
										CTGAACCTAATGTTCCTGTACTTGGA	8739358	7	1	-
										TTGGCATCACAATTCCCAAGACACTACCAC	8739475	14	1	-
										TGCAAAACACCTTCTCACTCATGGGGGTA	8739505	8	1	-
										TCCCTACCACAAAAAGAGCCACAGTTAGA	8739541	2	1	-
										TATAAAGCCTTTCTCCCTACCACAAAAAGAGC	8739551	1	1	-
										TTTTCAGGCAGCTCTCAGAACAAAGACATTC	8739634	1	1	-
										TTTCAGGCAGCTCTCAGAACAAAGACATTC	8739634	9	1	-
										TAAAGTGGGCAAATCTTTTCAGGCAG	8739654	9	1	-
										TGAGCTAAAGTGGGCAAATCTTTTCAGGC	8739656	8	1	-
										TGAAATACCAGGGAAGAATATCTTTGAGC	8739680	9	1	-
										TGTGAAATACCAGGGAAGAATATCTTTGA	8739682	6	1	-
										TTGTGAAATACCAGGGAAGAATATCTTTGA	8739682	6	1	-
										TTGTGAAATACCAGGGAAGAATATCTTTG	8739683	7	1	-
										TATTGTGAAATACCAGGGAAGAATATCTTT	8739684	2	1	-
										TATTGTGAAATACCAGGGAAGAATATCTT	8739685	5	1	-
										TTGTGAAATACCAGGGAAGAAT	8739690	2	1	-
										TGACAGGGATATTGTGAAATACCAGGGAA	8739694	10	1	-
										TAAGGTTGGTTGACAGGGATATTGTGAAA	8739704	11	1	-
										TAAGGTTGGTTGACAGGGATATTGTGAA	8739705	2	1	-
										TCACTTTTGTGTTGCAGGAGCAGTAAGGT	8739727	2	1	-
										ATCACTTTTGTGTTGCAGGAGCAGTAAGGT	8739727	6	1	-
										ATCACTTTTGTGTTGCAGGAGCAGTAAGG	8739728	73	1	-
										TCACTTTTGTGTTGCAGGAGCAGTAAGG	8739728	8	1	-
										TTCACACTCATCACTTTTGTGTTGCAGGAGC	8739735	30	1	-
										ACACTCATCACTTTTGTGTTGCAGGAGC	8739735	5	1	-
										TCACACTCATCACTTTTGTGTTGCAGGAG	8739736	1	1	-
										TTCACACTCATCACTTTTGTGTTGCAGGAG	8739736	229	1	-
										TTCACACTCATCACTTTTGTGTTGCAGGA	8739737	21	1	-
										TTCACACTCATCACTTTTGTGTTG	8739742	12	1	-
										TTTTTAACCCCAGTCACTATTGATGAGAGG	8739787	2	1	-
										TAATAGTTTCAAGTAAAATGGTACTCAGA	8739892	2	1	-
										TAGGAAAGCAATAATAGTTTCAAGTAAAA	8739903	1	1	-
										TAAAATCTTATTCTGTTATTAGGAAAGCA	8739922	1	1	-
										TAAAATGAGGCGATAAATCAAACTCGGGA	8739983	3	1	-
										TTTAAAATGAGGCGATAAATCAAACTCGGG	8739984	1	1	-
										TATTTAAAATGAGGCGATAAATCAAACTC	8739987	5	1	-
										CGGTTGTTGTTAAGTGCAAATTTAAATAGCAC	8740018	5	1	-
										TAACGGTTGTTGTTAAGTGCAAATTTAAATA	8740022	4	1	-
										TATAACGGTTGTTGTTAAGTGCAAATTTA	8740026	2	1	-
										ATATATAACGGTTGTTGTTAAGTGCAAA	8740030	3	1	-
										ACATATATAACGGTTGTTGTTAAGTGCA	8740032	2	1	-
										TACATATATAACGGTTGTTGTTAAGTGCA	8740032	3	1	-
										TATTTATACATATATAACGGTTGTTGTTA	8740038	1	1	-
										TGATTATATACAAAAAGCAAAAGTTATATTT	8740062	2	1	-
										TAGATGTTTATTAGAGTCACTGGATGACTAT	8740124	2	1	-
										TAGATGTTTATTAGAGTCACTGGATGACTA	8740125	1	1	-
										TAATAGATGTTTATTAGAGTCACTGGATGAC	8740127	2	1	-
										TAATAGATGTTTATTAGAGTCACTGGATGA	8740128	17	1	-
										AATAGATGTTTATTAGAGTCACTGGATGA	8740128	1	1	-
										AGATGTTTATTAGAGTCACTGGA	8740131	1	1	-
										TAGATGTTTATTAGAGTCACTGGA	8740131	5	1	-
										TACTAATAGATGTTTATTAGAGTCACTGGA	8740131	47	1	-
										TACTAATAGATGTTTATTAGAGTCACTGG	8740132	416	1	-
										TACTAATAGATGTTTATTAGAGTCAC	8740135	4	1	-
										TAGCACGTACTAATAGATGTTTATTAGAGTC	8740137	2	1	-
										TAGCACGTACTAATAGATGTTTATTAGAGT	8740138	1	1	-
										TCTAGCACGTACTAATAGATGTTTATTAGA	8740140	1	1	-
										TGCTTGGCGTCTAGCACGTACTAATAGA	8740151	8	1	-
										TTATATCGCACGGTGTCTCCCCACAATGC	8740176	31	1	-
										TAAATTATATCGCACGGTGTCTCCCCACA	8740180	6	1	-
										AATTATATCGCACGGTGTCTCCCCAC	8740181	11	1	-
										TGGGAGTTAAATTATATCGCACGGTGTCT	8740187	4	1	-
										TAATGATGGGAGTTAAATTATATCGCACGGT	8740191	2	1	-
										TTAATGATGGGAGTTAAATTATATCGCAC	8740194	3	1	-
										TCTTAATGATGGGAGTTAAATTATATCGC	8740196	11	1	-
										TGTGTCTCCACGGTCTTAATGATGGGAGTT	8740208	1	1	-
										TGTGTCTCCACGGTCTTAATGATGGGAGT	8740209	1	1	-
										ACTATGTGTCTCCACGGTCTTAATGATGG	8740213	9	1	-
										TCTCTGACTATGTGTCTCCACGGT	8740224	1	1	-
										TATCAACATGTACCTTCTCTGACTATGTGT	8740233	4	1	-
										GGTATCAACATGTACCTTCTCTGACTATGT	8740235	3	1	-
										TAAAGAATTTGTGACACTCAATGGGTATC	8740259	25	1	-
										TAAAGAATTTGTGACACTCAATGGGTAT	8740260	1	1	-
										TGGTAAAGAATTTGTGACACTCAATGGGTA	8740261	13	1	-
										TGGTAAAGAATTTGTGACACTCAATGGGT	8740262	2	1	-
										TGGTAAAGAATTTGTGACACTCAATGGG	8740263	29	1	-
										TTGGTAAAGAATTTGTGACACTCAATGGG	8740263	65	1	-
										GTAAAGAATTTGTGACACTCAATGGG	8740263	1	1	-
										TTGGTAAAGAATTTGTGACACTCAATGG	8740264	2	1	-
										TCTTGGTAAAGAATTTGTGACACTCAATGG	8740264	13	1	-
										TGGTAAAGAATTTGTGACACTCAA	8740267	5	1	-
										TCCCTCTTGGTAAAGAATTTGTGACACTCA	8740268	10	1	-
										TCTCCCTCTTGGTAAAGAATTTGTGACACTC	8740269	7	1	-
										TCCCTCTTGGTAAAGAATTTGTGACACTC	8740269	29	1	-
										CTCTCCCTCTTGGTAAAGAATTTGTGACAC	8740271	2	1	-
										TCTCTCCCTCTTGGTAAAGAATTTGTGA	8740274	5	1	-
										TCTCTCCCTCTTGGTAAAGAATTTGTG	8740275	2	1	-
										TGGGAAGTTCTCTCTCTCTCCCTCTTGGT	8740287	5	1	-
										TGGCTGCTCGCACAGTGCTGTCTGGGAAGT	8740308	1	1	-
										TGGCTGCTCGCACAGTGCTGTCTGGGA	8740311	2	1	-
										TGTCATGAATGGCTGCTCGCACAGTGCTGT	8740317	9	1	-
										TGTCATGAATGGCTGCTCGCACAGTGCTG	8740318	5	1	-
										TATGTCATGAATGGCTGCTCGCAC	8740325	10	1	-
										AGATGTATGTCATGAATGGCTGCTCGCAC	8740325	10	1	-
										ATGTATGTCATGAATGGCTGCTCGCAC	8740325	8	1	-
										TGTATGTCATGAATGGCTGCTCGCA	8740326	11	1	-
										GGCCAACTCAAGATGTATGTCATGAATGGC	8740334	48	1	-
										GCCAACTCAAGATGTATGTCATGAATGGC	8740334	23	1	-
										GGCCAACTCAAGATGTATGTCATGAATGG	8740335	31	1	-
										TGGCATTGAGAAGGCCAACTCAAGATGTA	8740347	10	1	-
										TCCACTGGCATTGAGAAGGCCAACTCAAGA	8740351	10	1	-
										GTCCACTGGCATTGAGAAGGCCAACTCAA	8740353	2	1	-
										TAGTTGTCCACTGGCATTGAGAAGGCCAAC	8740357	54	1	-
										TAGTTGTCCACTGGCATTGAGAAGGCCAA	8740358	6	1	-
										TGACATTATTCTAAATCCAGCCAGTCCCC	8740394	12	1	-
										TTGACATTATTCTAAATCCAGCCAGTCCCC	8740394	9	1	-
										TTGACATTATTCTAAATCCAGCCAGTCCC	8740395	3	1	-
										TGACATTATTCTAAATCCAGCCAGTCCC	8740395	7	1	-
										TTTGACATTATTCTAAATCCAGCCAGTCCC	8740395	68	1	-
										CTCACACCTGCCCATTTGACATTATTCTAAA	8740408	4	1	-
										TCACACCTGCCCATTTGACATTATTCTAAA	8740408	1	1	-
										TGCAACTGAAGCACCGCCTCACACC	8740431	31	1	-
										TGCAACTGAAGCACCGCCTCACAC	8740432	13	1	-
										TCTCTGCAACTGAAGCACCGCCTCACAC	8740432	17	1	-
										TCTCTGCAACTGAAGCACCGCCTCA	8740435	2	1	-
										TACTCATCTCTGCAACTGAAGCACCGCCTC	8740436	51	1	-
										TCACGATACTCATCTCTGCAACTGAAGCAC	8740442	5	1	-
										TCACGATACTCATCTCTGCAACTGAAGCA	8740443	1	1	-
										TTTCACGATACTCATCTCTGCAACTGAAGC	8740444	5	1	-
										TTCACGATACTCATCTCTGCAACTGAAGC	8740444	15	1	-
										TTTCACGATACTCATCTCTGCAACTGAAG	8740445	2	1	-
										TACGTGCCTTTCACGATACTCATCTCTGC	8740453	1	1	-
										TTACGTGCCTTTCACGATACTCATCTCTGC	8740453	248	1	-
										TTCATTACGTGCCTTTCACGATACTCATCTC	8740456	43	1	-
										TTCATTACGTGCCTTTCACGATACTCATC	8740458	1	1	-
										TAGCCAATTCATTACGTGCCTTTCACGATA	8740464	12	1	-
										TTCATTACGTGCCTTTCACGAT	8740465	1	1	-
										TAGCCAATTCATTACGTGCCTTTCACGAT	8740465	9	1	-
										TCTAGCCAATTCATTACGTGCCTTTCACGAT	8740465	2	1	-
										TCTAGCCAATTCATTACGTGCCTTTCACGA	8740466	22	1	-
										ATCTAGCCAATTCATTACGTGCCTTTCACGA	8740466	1	1	-
										TAGCCAATTCATTACGTGCCTTTCACGA	8740466	2	1	-
										TAATCTAGCCAATTCATTACGTGCCTTTC	8740470	27	1	-
										ATGAAAGTAATCTAGCCAATTCATTACGTG	8740476	22	1	-
										TCTCTCACTAGTTCTAGATATGAAAGTAATC	8740494	2	1	-
										TCTCACTAGTTCTAGATATGAAAGTAATC	8740494	1	1	-
										TTGTCTCTCACTAGTTCTAGATATGAAAGT	8740498	1	1	-
										CGGGTGTTGTCTCTCACTAGTTCTAGATAT	8740504	1	1	-
										CCGGGTGTTGTCTCTCACTAGTTCTAGATA	8740505	50	1	-
										CCCGGGTGTTGTCTCTCACTAGTTCTAGAT	8740506	1	1	-
										CCGGGTGTTGTCTCTCACTAGTTCTAGAT	8740506	1	1	-
										CCCGGGTGTTGTCTCTCACTAGTTCTA	8740509	12	1	-
										TCACTCAGAACCCTCCACACCGTAAGC	8740535	6	1	-
										TGGACCATTCTTATGCCCATCACTCAGAAC	8740551	6	1	-
										TGGACCATTCTTATGCCCATCACTCAGAA	8740552	1	1	-
										TTGGACCATTCTTATGCCCATCACTCAGAA	8740552	2	1	-
										CTTGGACCATTCTTATGCCCATCACTCAGA	8740553	4	1	-
										TGGACCATTCTTATGCCCATCACTCAGA	8740553	2	1	-
										TGGACCATTCTTATGCCCATCACT	8740557	2	1	-
										TGATTGCCTTGGACCATTCTTATGCCCATC	8740560	54	1	-
										TGATTGCCTTGGACCATTCTTATGCCC	8740563	45	1	-
										TGCATGATTGCCTTGGACCATTCTTATGC	8740565	76	1	-
										TGTGCATGATTGCCTTGGACCATTCTTATG	8740566	77	1	-
										GCATGATTGCCTTGGACCATTCTTATG	8740566	1	1	-
										GAACACCCTGTGCATGATTGCCTTGGAC	8740576	1	1	-
										TAGAAGGAACACCCTGTGCATGAT	8740586	3	1	-
										TAGAGATAGAAGGAACACCCTGTGCATGA	8740587	42	1	-
										TTAGAGATAGAAGGAACACCCTGTGCATG	8740588	17	1	-
										TCGTTAGAGATAGAAGGAACACCCTGTGC	8740591	148	1	-
										TCGTTAGAGATAGAAGGAACACCCTGTG	8740592	1	1	-
										TACTCGTTAGAGATAGAAGGAACACCCTGT	8740593	21	1	-
										TACTCGTTAGAGATAGAAGGAACACCC	8740596	9	1	-
										TCCAAGAAGATGATGCGGAAGCCCTGTTT	8740637	2	1	-
										TGATCCAAGAAGATGATGCGGAAGCCCTGT	8740639	89	1	-
										TGATCCAAGAAGATGATGCGGAAGCCCT	8740641	1	1	-
										TGATCCAAGAAGATGATGCGGAAGCCC	8740642	7	1	-
										AGGATGATCCAAGAAGATGATGCGGAAGCC	8740643	11	1	-
										TGATCCAAGAAGATGATGCGGAAG	8740645	3	1	-
										AAGGATGATCCAAGAAGATGATGCGGAAG	8740645	3	1	-
										TGATCCAAGAAGATGATGCGGAA	8740646	3	1	-
										AAAAGGATGATCCAAGAAGATGATGCGGAA	8740646	2	1	-
										CAAAAAGGATGATCCAAGAAGATGATGCGGA	8740647	1	1	-
										AAAAAGGATGATCCAAGAAGATGATGCGGA	8740647	6	1	-
										TCAAAAAGGATGATCCAAGAAGATGATGCGG	8740648	17	1	-
										CAAAAAGGATGATCCAAGAAGATGATGCGG	8740648	26	1	-
										TCAAAAAGGATGATCCAAGAAGATGATGCG	8740649	221	1	-
										AAAAGGATGATCCAAGAAGATGATGCG	8740649	8	1	-
										TCAAAAAGGATGATCCAAGAAGATGATGC	8740650	79	1	-
										TTCAAAAAGGATGATCCAAGAAGATGATGC	8740650	11	1	-
										TGACTTTCAAAAAGGATGATCCAAGAAGA	8740656	1	1	-
										AGTGACTTTCAAAAAGGATGATCCAAGA	8740659	5	1	-
										CAAGAGTTAATATTCCCAAGTGACTTTCAAA	8740674	2	1	-
										TTTTCAAGAGTTAATATTCCCAAGTGACTT	8740679	4	1	-
										TTGCATTTTCAAGAGTTAATATTCCCAAG	8740685	5	1	-
										TGGCATTTTAATTACCCCTTGCATTTTCAA	8740702	3	1	-
										TCATAACTGGCATTTTAATTACCCCTTGCA	8740709	15	1	-
										TCATAACTGGCATTTTAATTACCCCTTGC	8740710	13	1	-
										TCATAACTGGCATTTTAATTACCCCTTG	8740711	14	1	-
										TGCATATCATAACTGGCATTTTAATTACCCC	8740714	25	1	-
										TCATAACTGGCATTTTAATTACCC	8740715	5	1	-
										TGCATATCATAACTGGCATTTTAATTACCC	8740715	17	1	-
										CTAGCATGCATATCATAACTGGCATTTTAAT	8740720	1	1	-
										TAGCATGCATATCATAACTGGCATTTTAA	8740721	2	1	-
										GGCCTCTAGCATGCATATCATAACTGGCA	8740727	7	1	-
										GGCCTCTAGCATGCATATCATAACTGGC	8740728	44	1	-
										TTCGAGAGGGCCTCTAGCATGCATA	8740739	3	1	-
										TAGAGAAAGTGGCTCCTTCGAGAGGGC	8740753	1	1	-
										TTCCTAGAGAAAGTGGCTCCTTCGAGAGGG	8740754	7	1	-
										TCCTAGAGAAAGTGGCTCCTTCGAGAGGG	8740754	3	1	-
										TAGAGAAAGTGGCTCCTTCGAGAGGG	8740754	11	1	-
										TAGAGAAAGTGGCTCCTTCGAGAGG	8740755	1	1	-
										TTCCTAGAGAAAGTGGCTCCTTCGAGAGG	8740755	27	1	-
										TCCTAGAGAAAGTGGCTCCTTCGAGAGG	8740755	37	1	-
										TATTCCTAGAGAAAGTGGCTCCTTCGAGAG	8740756	1	1	-
										TTCCTAGAGAAAGTGGCTCCTTCGAGA	8740757	22	1	-
										TATTCCTAGAGAAAGTGGCTCCTTCGAGA	8740757	11	1	-
										TATTCCTAGAGAAAGTGGCTCCTTCGAG	8740758	1	1	-
										TGGTTTATTCCTAGAGAAAGTGGCTCCTT	8740762	2	1	-
										TGTCCATGGTTTATTCCTAGAGAAAGTGG	8740768	7	1	-
										ATATGTCCATGGTTTATTCCTAGAG	8740775	2	1	-
										AGAAAACCCAAGAGATATGTCCATGGTTT	8740785	3	1	-
										TGTGTCAGCAGAGAAAACCCAAGAGATATGT	8740794	4	1	-
										CACTGTGTCAGCAGAGAAAACCCAAGAGA	8740799	3	1	-
										ACACTGTGTCAGCAGAGAAAACCCAAGAGA	8740799	4	1	-
										TAGTCCAGACACTGTGTCAGCAGAGAA	8740810	2	1	-
										AATAGTCCAGACACTGTGTCAGCAGAGAA	8740810	2	1	-
										TAATAGTCCAGACACTGTGTCAGCAGAGAA	8740810	7	1	-
										TAATAGTCCAGACACTGTGTCAGCAGAGA	8740811	38	1	-
										CATAATAGTCCAGACACTGTGTCAGCAGA	8740813	4	1	-
										ACATAATAGTCCAGACACTGTGTCAGCAGA	8740813	7	1	-
										TAATAGTCCAGACACTGTGTCAGC	8740816	17	1	-
										CACACATAATAGTCCAGACACTGT	8740822	8	1	-
										TATTCAAATATAAGCTCCCCATCCCCAACA	8740878	4	1	-
										TTCAAATATAAGCTCCCCATCCCCAAC	8740879	2	1	-
										TATTCAAATATAAGCTCCCCATCCCCAA	8740880	1	1	-
										TTCAAATATAAGCTCCCCATCCC	8740883	29	1	-
										TCCAAAATATTCAAATATAAGCTCCCCATC	8740885	17	1	-
										TCCTCCAAAATATTCAAATATAAGCTCCCC	8740888	7	1	-
										TTCCTCCAAAATATTCAAATATAAGCTCCCC	8740888	29	1	-
										TACCCTTCCTCCAAAATATTCAAATATAAGC	8740893	7	1	-
										TTAGGGAAAAAAAAAATCAGATGCCTACCC	8740919	14	1	-
										TAGGGAAAAAAAAAATCAGATGCCTACCC	8740919	8	1	-
										TCTTAGGGAAAAAAAAAATCAGATGCCTACC	8740920	3	1	-
										TTCTTAGGGAAAAAAAAAATCAGATGCCTA	8740922	1	1	-
										TTTCTTAGGGAAAAAAAAAATCAGATGCC	8740924	1	1	-
										TGTTTCTTAGGGAAAAAAAAAATCAGATGC	8740925	14	1	-
										TATTTGTTTCTTAGGGAAAAAAAAAATCAGA	8740928	1	1	-
										TGGCAGTATTTGTTTCTTAGGGAAAAAAAA	8740935	2	1	-
										TGGCAGTATTTGTTTCTTAGGGAAAAAAA	8740936	2	1	-
										TGGCAGTATTTGTTTCTTAGGGAAAAAA	8740937	1	1	-
										TAGGATGGCAGTATTTGTTTCTTAGGGAA	8740941	9	1	-
										TAGGATGGCAGTATTTGTTTCTTAGGGA	8740942	4	1	-
										GACTAGGATGGCAGTATTTGTTTCTTAGG	8740944	12	1	-
										TAACTTTATGGACTAGGATGGCAGTATTT	8740954	1	1	-
										TAACTTTATGGACTAGGATGGCAGTATT	8740955	2	1	-
										TAACTTTATGGACTAGGATGGCAGTAT	8740956	1	1	-
										TAAAGCTAACTTTATGGACTAGGATGGCAGT	8740958	6	1	-
										TAAAGCTAACTTTATGGACTAGGATGGCA	8740960	39	1	-
										TAAAGCTAACTTTATGGACTAGGATGGC	8740961	14	1	-
										GCTAACTTTATGGACTAGGATGG	8740962	1	1	-
										TAAAGCTAACTTTATGGACTAGGATGG	8740962	12	1	-
										TAAAGCTAACTTTATGGACTAGGATG	8740963	4	1	-
										TTGAACATAAAGCTAACTTTATGGACTAGG	8740966	26	1	-
										TTGAAGTCCTCTTGAACATAAAGCTAACTTT	8740976	1	1	-
										TTTGAAGTCCTCTTGAACATAAAGCTAAC	8740979	9	1	-
										TGGGAAGTCGGGGTGTTTTTTGAAGTCCT	8740997	2	1	-
										TGGGAAGTCGGGGTGTTTTTTGAAGTCC	8740998	40	1	-
										TGGGAAGTCGGGGTGTTTTTTGAAGTC	8740999	4	1	-
										TTTTGGGAAGTCGGGGTGTTTTTTGAAGT	8741000	2	1	-
										TGGGAAGTCGGGGTGTTTTTTGAAGT	8741000	1	1	-
										GGCTTTTGGGAAGTCGGGGTGTTTTTTGA	8741003	2	1	-
										TAGGCTTTTGGGAAGTCGGGGTGTTTT	8741007	1	1	-
										TAAGTTGACTCAAATTGCCCATTATAATAGGC	8741029	13	1	-
										TAAGTTGACTCAAATTGCCCATTATAATAGG	8741030	7	1	-
										TCTTAAGTTGACTCAAATTGCCCATTATAA	8741034	3	1	-
										TCTTAAGTTGACTCAAATTGCCCATTATA	8741035	18	1	-
										TCAAAATCTTAAGTTGACTCAAATTGCC	8741042	2	1	-
										TCAAAATCTTAAGTTGACTCAAATTGC	8741043	7	1	-
										TTCGCTAAGTTTCAAAATCTTAAGTTGACTC	8741050	16	1	-
										TTCGCTAAGTTTCAAAATCTTAAGTTGAC	8741052	1	1	-
										TGCCTTTCGCTAAGTTTCAAAATCTTAAGTT	8741055	5	1	-
										TGCCTTTCGCTAAGTTTCAAAATCTTAAGT	8741056	3	1	-
										TGCCTTTCGCTAAGTTTCAAAATCTTAAG	8741057	6	1	-
										TTGCCTTTCGCTAAGTTTCAAAATCTTA	8741059	1	1	-
										TTGCCTTTCGCTAAGTTTCAAA	8741065	1	1	-
										TAATCCAAGGAACATTGCCTTTCGCTAAGT	8741071	1	1	-
										TATTAATCCAAGGAACATTGCCTTTCGC	8741076	11	1	-
										TTATTAATCCAAGGAACATTGCCTTTCGC	8741076	171	1	-
										TTATTAATCCAAGGAACATTGCCTTTCG	8741077	1	1	-
										TTGGGTCACCAATTATTAATCCAAGGAAC	8741088	3	1	-
										TAACTTTGGGTCACCAATTATTAATCCAAGG	8741091	108	1	-
										AACTTTGGGTCACCAATTATTAATCCAAGG	8741091	9	1	-
										TAACTTTGGGTCACCAATTATTAATCCAAG	8741092	23	1	-
										TAACTTTGGGTCACCAATTATTAATCCAA	8741093	2	1	-
										TTCATAACTTTGGGTCACCAATTATTAATC	8741096	1	1	-
										TGTTCATAACTTTGGGTCACCAATTATTA	8741099	3	1	-
										TTCATAACTTTGGGTCACCAATTATT	8741100	2	1	-
										TGTTCATAACTTTGGGTCACCAAT	8741104	1	1	-
										TTCAGTTGTTCATAACTTTGGGTCACCAAT	8741104	3	1	-
										TCAGTTGTTCATAACTTTGGGTCACCAAT	8741104	1	1	-
										CAGTTGTTCATAACTTTGGGTCACC	8741107	5	1	-
										TTTCAGTTGTTCATAACTTTGGGTCAC	8741108	3	1	-
										TGAGGATTTCAGTTGTTCATAACTTTGGGT	8741111	18	1	-
										TTGAGGATTTCAGTTGTTCATAACTTTGGGT	8741111	6	1	-
										TTGAGGATTTCAGTTGTTCATAACTTTGGG	8741112	11	1	-
										TGAGGATTTCAGTTGTTCATAACTTTGG	8741113	33	1	-
										TAGGAAATAGAATATCCAGTCCTTGAGGA	8741135	6	1	-
										TAATATAGGAAATAGAATATCCAGTCCTTG	8741139	80	1	-
										TTAATATAGGAAATAGAATATCCAGTCCTT	8741140	1	1	-
										TTTTCATTAATATAGGAAATAGAATATCCAG	8741145	1	1	-
										TTTTCATTAATATAGGAAATAGAATATCCA	8741146	8	1	-
										TTTTCATTAATATAGGAAATAGAATATCC	8741147	2	1	-
										TTTTCATTAATATAGGAAATAGAATATC	8741148	1	1	-
										TCTTTTCATTAATATAGGAAATAGAATATC	8741148	2	1	-
										TTTTCATTAATATAGGAAATAGAATA	8741150	1	1	-
										TGGGCTCTTTTCATTAATATAGGAAATAGA	8741153	1	1	-
										TGGGCTCTTTTCATTAATATAGGAAA	8741157	1	1	-
										TGTGTGGGCCTCTGGGCTCTTTTCA	8741170	1	1	-
										TGAAATGTGTGGGCCTCTGGGCTCTTTTCA	8741170	6	1	-
										TGAAATGTGTGGGCCTCTGGGC	8741178	3	1	-
										GAGTCAATGAAATGTGTGGGCCTCTGGG	8741179	73	1	-
										TTCTGTGAGTCAATGAAATGTGTGGGCCT	8741184	2	1	-
										TTCTTCTGTGAGTCAATGAAATGTGTGGGC	8741186	16	1	-
										TTCTGTGAGTCAATGAAATGTGTGGGC	8741186	17	1	-
										TTCTGTGAGTCAATGAAATGTGTGGG	8741187	40	1	-
										TTCTTCTGTGAGTCAATGAAATGTGTGGG	8741187	120	1	-
										TTCTGTGAGTCAATGAAATGTGTGG	8741188	33	1	-
										TTCTTCTGTGAGTCAATGAAATGTGTGG	8741188	169	1	-
										ACTTCTTCTGTGAGTCAATGAAATGTGTGG	8741188	29	1	-
										AGGCACTTCTTCTGTGAGTCAATGAAATGT	8741192	1	1	-
										GGCACTTCTTCTGTGAGTCAATGAAATGT	8741192	1	1	-
										TGCTAGGCACTTCTTCTGTGAGTCAATGA	8741197	9	1	-
										TGCTAGGCACTTCTTCTGTGAGTC	8741202	9	1	-
										CAGAGTGCTAGGCACTTCTTCTGTGAGT	8741203	4	1	-
										CCCCAGAGTGCTAGGCACTTCTTCTGTGAGT	8741203	2	1	-
										TGCTAGGCACTTCTTCTGTGAG	8741204	13	1	-
										CCCCAGAGTGCTAGGCACTTCTTCTGTGA	8741205	12	1	-
										TGTCTTAGAGCCCACTGTGTCCACTGG	8741240	11	1	-
										TATTTGTCTTAGAGCCCACTGTGTCCACTG	8741241	49	1	-
										TCATATTTGTCTTAGAGCCCACTGTGTCCA	8741244	1	1	-
										TATTTGTCTTAGAGCCCACTGTGTCCA	8741244	3	1	-
										TAAAGTGGCTGTGGGTATATATATCCCTC	8741314	25	1	-
										TTAAAGTGGCTGTGGGTATATATATCCCTC	8741314	42	1	-
										TTTAAAGTGGCTGTGGGTATATATATCCCTC	8741314	32	1	-
										TTTTAAAGTGGCTGTGGGTATATATATCCC	8741316	18	1	-
										TTTTAAAGTGGCTGTGGGTATATATATC	8741318	5	1	-
										CATTTTTAAAGTGGCTGTGGGTATATATA	8741320	15	1	-
										TGGGACATTTTTAAAGTGGCTGTGGGTA	8741326	101	1	-
										TGGGACATTTTTAAAGTGGCTGTGGGT	8741327	2	1	-
										TGGGACATTTTTAAAGTGGCTGTGGG	8741328	40	1	-
										ATACCACTTTGGGACATTTTTAAAGTGGC	8741334	1	1	-
										TACCACTTTGGGACATTTTTAAAGTGGC	8741334	38	1	-
										TCATACCACTTTGGGACATTTTTAAAGTGG	8741335	2	1	-
										TACCACTTTGGGACATTTTTAAAGTGG	8741335	6	1	-
										TGGTGTCTAGCTCATACCACTTTGGGACA	8741347	1	1	-
										TATGGTGTCTAGCTCATACCACTTTGGGAC	8741348	2	1	-
										TGGTGTCTAGCTCATACCACTTTGGGAC	8741348	7	1	-
										TTATGGTGTCTAGCTCATACCACTTTGGGAC	8741348	10	1	-
										TTATGGTGTCTAGCTCATACCACTTTGGGA	8741349	14	1	-
										TCTTATGGTGTCTAGCTCATACCACTTT	8741353	3	1	-
										TCCTCTTATGGTGTCTAGCTCATACCACTT	8741354	1	1	-
										TTCTCCTCTTATGGTGTCTAGCTCATACCAC	8741356	3	1	-
										TCCTCTTATGGTGTCTAGCTCATACCA	8741357	1	1	-
										TTCTCCTCTTATGGTGTCTAGCTCATACC	8741358	3	1	-
										TTATCATCACAGGCCTTCTCCTCTTATGGT	8741372	13	1	-
										TATCATCACAGGCCTTCTCCTCTTATGGT	8741372	10	1	-
										TTATCATCACAGGCCTTCTCCTCTTATGG	8741373	54	1	-
										TAGCCAAGTGTTATCATCACAGGCCTTC	8741384	31	1	-
										TCCTTTAGCCAAGTGTTATCATCACAGGCC	8741387	10	1	-
										TCCTTTAGCCAAGTGTTATCATCACAGGC	8741388	17	1	-
										TCCTTTAGCCAAGTGTTATCATCACAGG	8741389	16	1	-
										TACCAGGTCCTTTAGCCAAGTGTTATCATC	8741394	25	1	-
										TCCTACAAACATGGAAGCAGGTACCAGGTC	8741415	9	1	-
										TTCCTACAAACATGGAAGCAGGTACCAGGT	8741416	51	1	-
										TCCTACAAACATGGAAGCAGGTACCAGGT	8741416	6	1	-
										TTCCTACAAACATGGAAGCAGGTACCAGG	8741417	85	1	-
										TTCCTACAAACATGGAAGCAGGTACCAG	8741418	5	1	-
										TCCTACAAACATGGAAGCAGGTA	8741422	3	1	-
										TGGCAAAAGCCAAGTCTTCCTACAAAC	8741435	2	1	-
										TGGCAAAAGCCAAGTCTTCCTACAAA	8741436	1	1	-
										TCCTGGCAAAAGCCAAGTCTTCCTACAAA	8741436	1	1	-
										TGGCAAAAGCCAAGTCTTCCTACAA	8741437	2	1	-
										TTCTCCTGGCAAAAGCCAAGTCTTCCTACAA	8741437	1	1	-
										TTCTTCTCCTGGCAAAAGCCAAGTCTTCCTA	8741440	3	1	-
										TTCTTCTCCTGGCAAAAGCCAAGTCTTCCT	8741441	1	1	-
										TCCTGGCAAAAGCCAAGTCTTCC	8741442	12	1	-
										TACCTACGTCGTCTTTCGACCCACCCTGCC	8741533	84	1	-
										TACCTACGTCGTCTTTCGACCCACCCTGC	8741534	1525	1	-
										TACCTACGTCGTCTTTCGACCCACCCTG	8741535	87	1	-
										TACCTACGTCGTCTTTCGACCCACCC	8741537	1	1	-
										TAGAGAAGACCTGTGACAACATGGCCCCTA	8741561	27	1	-
										TCATAGAGAAGACCTGTGACAACATGGCCC	8741564	2	1	-
										TTCATAGAGAAGACCTGTGACAACATGGCC	8741565	14	1	-
										TCATAGAGAAGACCTGTGACAACATGGCC	8741565	49	1	-
										TAGAGAAGACCTGTGACAACATGGCC	8741565	28	1	-
										TAGAGAAGACCTGTGACAACATGGC	8741566	4	1	-
										TTTCATAGAGAAGACCTGTGACAACATGGC	8741566	19	1	-
										TTCATAGAGAAGACCTGTGACAACATGGC	8741566	75	1	-
										TTTCATAGAGAAGACCTGTGACAACATGG	8741567	23	1	-
										TGCTTTTTCATAGAGAAGACCTGTGAC	8741574	8	1	-
										TAAGTGCTTTTTCATAGAGAAGACCTGTGA	8741575	62	1	-
										AGTGCTTTTTCATAGAGAAGACCTGTGA	8741575	1	1	-
										TAAGTGCTTTTTCATAGAGAAGACCTGTG	8741576	53	1	-
										TGTAAGTGCTTTTTCATAGAGAAGACCTGT	8741577	17	1	-
										TGTAAGTGCTTTTTCATAGAGAAGACCTG	8741578	8	1	-
										TAAGTGCTTTTTCATAGAGAAGA	8741582	1	1	-
										TTCAAGGTCAACTGTAAGTGCTTTTTCATA	8741589	5	1	-
										TCAAGGTCAACTGTAAGTGCTTTTTCATA	8741589	3	1	-
										TTCAAGGTCAACTGTAAGTGCTTTTTC	8741592	13	1	-
										TGCTTTCCTGAATACCCTATTCAGG	8741633	6	1	-
										TCCTGCTTTCCTGAATACCCTATTCAG	8741634	3	1	-
										TGCTTTCCTGAATACCCTATTCA	8741635	2	1	-
										TGCTGCCAAAGTCTATCCAGAACACTGTGC	8741664	39	1	-
										TCTGCTGCCAAAGTCTATCCAGAACACTGT	8741666	40	1	-
										TGCTGCCAAAGTCTATCCAGAACACTGT	8741666	18	1	-
										TCTGCTGCCAAAGTCTATCCAGAACACTG	8741667	1	1	-
										TCTGCTGCCAAAGTCTATCCAGAACACT	8741668	1	1	-
										TGCTGCCAAAGTCTATCCAGAAC	8741671	3	1	-
										TCAAAGAAATTGCTCATTCCCAGCACGAGT	8741712	8	1	-
										TCTCAAAGAAATTGCTCATTCCCAGCAC	8741716	7	1	-
										TATCTTCTCAAAGAAATTGCTCATTCCCAGC	8741718	215	1	-
										TTCTCAAAGAAATTGCTCATTCCCAGC	8741718	8	1	-
										TATCTTCTCAAAGAAATTGCTCATTCCCAG	8741719	4	1	-
										TATCTTCTCAAAGAAATTGCTCATTCCCA	8741720	6	1	-
										TATCTTCTCAAAGAAATTGCTCATTCCC	8741721	14	1	-
										TATCTTCTCAAAGAAATTGCTCATTCC	8741722	2	1	-
										TTCAATATCTTCTCAAAGAAATTGCTCATTC	8741723	38	1	-
										TATCTTCTCAAAGAAATTGCTCATTC	8741723	2	1	-
										TTCAATATCTTCTCAAAGAAATTGCTCATT	8741724	5	1	-
										TTCAATATCTTCTCAAAGAAATTGC	8741729	7	1	-
										TTCAATATCTTCTCAAAGAAATTG	8741730	1	1	-
										TAAATCACCCCTTCAATATCTTCTCAAAGA	8741735	2	1	-
										TTAAATCACCCCTTCAATATCTTCTCAAAG	8741736	4	1	-
										TTTAAATCACCCCTTCAATATCTTCTCAAA	8741737	2	1	-
										GACTGCCTTTTAAATCACCCCTTCAATATC	8741745	9	1	-
										AGACTGCCTTTTAAATCACCCCTTCAATATC	8741745	7	1	-
										TACATGTCACCAAGACTGCCTTTTAAATCAC	8741757	6	1	-
										TACATGTCACCAAGACTGCCTTTTAAATCA	8741758	2	1	-
										TACATGTCACCAAGACTGCCTTTTAAATC	8741759	9	1	-
										TCCTACATGTCACCAAGACTGCCTTTTAAA	8741761	2	1	-
										TATGTCCTACATGTCACCAAGACTGCCTTTT	8741764	5	1	-
										TGTCCTACATGTCACCAAGACTGCCTTTT	8741764	4	1	-
										TATGTCCTACATGTCACCAAGACTGCCTTT	8741765	2	1	-
										TGTCCTACATGTCACCAAGACTGC	8741769	24	1	-
										TATGTCCTACATGTCACCAAGACT	8741771	1	1	-
										TTCAAACCCAAGAAGTCAGGAGACAGCCTA	8741793	29	1	-
										TTCAAACCCAAGAAGTCAGGAGACAGC	8741796	2	1	-
										TGGCAGAGCCAGGATTCAAACCCAAGAA	8741809	2	1	-
										TAAGTGGCAGAGCCAGGATTCAAACCCAAGA	8741810	47	1	-
										TGGCAGAGCCAGGATTCAAACCCAAGA	8741810	10	1	-
										TAAGTGGCAGAGCCAGGATTCAAACCCAAG	8741811	7	1	-
										TAAGTGGCAGAGCCAGGATTCAAACCCAA	8741812	16	1	-
										TAAGTGGCAGAGCCAGGATTCAAACCCA	8741813	18	2	-
										TAGTAAGTGGCAGAGCCAGGATTCAAACCC	8741814	128	1	-
										TAAGTGGCAGAGCCAGGATTCAAACCC	8741814	9	2	-
										ATAGTAAGTGGCAGAGCCAGGATTCAAACCC	8741814	7	1	-
										TAGTAAGTGGCAGAGCCAGGATTCAAACC	8741815	41	1	-
										TAGTAAGTGGCAGAGCCAGGATTCAAAC	8741816	2	1	-
										TAAGTGGCAGAGCCAGGATTCAAA	8741817	1	3	-
										TAGTAAGTGGCAGAGCCAGGATTCAAA	8741817	1	1	-
										ATAGTAAGTGGCAGAGCCAGGATTCAAA	8741817	4	1	-
										CATGCAGATAGTAAGTGGCAGAGCCAGGA	8741823	11	1	-
										TGTGCTCAAGAACATGCAGATAGTAAGTGG	8741834	238	1	-
										GTGCTCAAGAACATGCAGATAGTAAGTGG	8741834	8	1	-
										TGTGCTCAAGAACATGCAGATAGTAAGTG	8741835	1	1	-
										GAGGCTAAATAATGTGCTCAAGAACATGC	8741847	3	1	-
										TTCCCCCTATTTTCTAGATAATGAAAGAGA	8741874	1	1	-
										TTATTCCCCCACTTCCCCCTATTTTCTAGA	8741886	4	1	-
										TGCTCTTATGACTGCTATTATTCCCCCAC	8741904	50	1	-
										TGCTCTTATGACTGCTATTATTCCC	8741908	19	1	-
										TGGGAAGCACTGCTCTTATGACTGCTATT	8741914	15	1	-
										TTGGGAAGCACTGCTCTTATGACTGCTAT	8741915	4	1	-
										TTGGGAAGCACTGCTCTTATGACTGCTA	8741916	9	1	-
										TTGGGAAGCACTGCTCTTATGACTGC	8741918	13	1	-
										TCCAGTTTGGGAAGCACTGCTCTTATGACT	8741920	1	1	-
										TTCCAGTTTGGGAAGCACTGCTCTTATGAC	8741921	51	1	-
										TCCAGTTTGGGAAGCACTGCTCTTATGAC	8741921	14	1	-
										TCCAGTTTGGGAAGCACTGCTCTTATGA	8741922	8	1	-
										TTCCAGTTTGGGAAGCACTGCTCTTATGA	8741922	195	1	-
										TTCCAGTTTGGGAAGCACTGCTCTTATG	8741923	11	1	-
										TTCCAGTTTGGGAAGCACTGCTCTTAT	8741924	1	1	-
										TTCCAGTTTGGGAAGCACTGCTCTTA	8741925	5	1	-
										TGGATTCCAGTTTGGGAAGCACTGCT	8741929	3	1	-
										TGTGTGTGTGGATTCCAGTTTGGGAAGCA	8741934	3	1	-
										TGTGTGTGTGGATTCCAGTTTGGGAAGC	8741935	21	1	-
										TGTGTGTGTGGATTCCAGTTTGGGA	8741938	10	1	-
										TTTTAACAAGCTGATGTGTGTGTGG	8741952	5	1	-
										TTGGAATTTTCATTTTAACAAGCTGATGTG	8741959	2	1	-
										ACATTGGAATTTTCATTTTAACAAGCTGA	8741963	1	1	-
										CTACATTGGAATTTTCATTTTAACAAGCTGA	8741963	8	1	-
										TACATTGGAATTTTCATTTTAACAAGCTGA	8741963	2370	1	-
										TACATTGGAATTTTCATTTTAACAAGCTG	8741964	495	1	-
										ACATTGGAATTTTCATTTTAACAAGCTG	8741964	1	1	-
										TACATTGGAATTTTCATTTTAACAAGCT	8741965	2	1	-
										TACATTGGAATTTTCATTTTAACAAGC	8741966	32	1	-
										TACATTGGAATTTTCATTTTAACAAG	8741967	4	1	-
										TACATTGGAATTTTCATTTTAACAA	8741968	2	1	-
										CTACATTGGAATTTTCAT	8741976	1	1	-
										TAGAACAGCAGTTGGCATCACCACCATGC	8742040	46	1	-
										TCCCTAGAACAGCAGTTGGCATCACCACC	8742044	43	1	-
										AAGGTCCATTAAAAGACTCGCTGCTCACGG	8742078	31	1	-
										TCCTGCGGGTCCTTGTACTGCCTGTTGTGG	8742272	1	1	-
										TGGAAGAGGGTGCTTTTGTCCCCCATGC	8742311	4	1	-
										TTCACATGAGACCTGGAAGAGGGTGCTTTT	8742322	1	1	-
										TGGAAACCTCACATCCTACCCACTGC	8742378	47	1	-
										GAGCTCTTCGCGCATGGAAACCTCACATC	8742389	8	1	-
										CTGGAGCTCTTCGCGCATGGAAA	8742398	1	1	-
										TTTCCTGGAGCTCTTCGCGCATGGAAA	8742398	1	1	-
										TCTTTTCCTGGAGCTCTTCGCGCATGGAA	8742399	1	1	-
										TTTCCTGGAGCTCTTCGCGCATGGAA	8742399	5	1	-
										TCTTTTCCTGGAGCTCTTCGCGCATGGA	8742400	4	1	-
										TTCCTGGAGCTCTTCGCGCATGG	8742401	14	1	-
										TCTTTTCCTGGAGCTCTTCGCGCATGG	8742401	1	1	-
										TGTCTTTTCCTGGAGCTCTTCGCGCATGG	8742401	52	1	-
										GTCTGTCTTTTCCTGGAGCTCTTCGCGCA	8742404	2	1	-
										TCAGTCTGTCTTTTCCTGGAGCTCTTCGC	8742407	9	1	-
										TCCACAGTCAGTCTGTCTTTTCCTGGAGCT	8742413	1	1	-
										TCCACAGTCAGTCTGTCTTTTCCTGGAGC	8742414	47	1	-
										TGAAATTCCTAGAGTTTAAGCAGTCCTCCAC	8742438	8	1	-
										TGAAATTCCTAGAGTTTAAGCAGTCCTCCA	8742439	23	1	-
										TGCTGAAATTCCTAGAGTTTAAGC	8742448	6	1	-
										AAGCCACTGCTGAAATTCCTAGAGTTTAAG	8742449	2	1	-
										TGAAGCCACTGCTGAAATTCCTAGAGTTTA	8742451	9	1	-
										TGAAGCCACTGCTGAAATTCCTAGAGTTT	8742452	1	1	-
										TGAAGCCACTGCTGAAATTCCTAGAGT	8742454	9	1	-
										TGAAGCCACTGCTGAAATTCCTAGA	8742456	9	1	-
										TCAGCTCCGGTTGAAGCCACTGCTGAAA	8742464	1	1	-
										TACTCTTGTGAGAAAAGCCAGCCCCCAGC	8742492	24	1	-
										TACTCTTGTGAGAAAAGCCAGCCCCCA	8742494	7	1	-
										TGGTTCTCCCTACTCTTGTGAGA	8742508	15	1	-
										TGCAAAATTCAGGGACGTGCTCGGGCATC	8742533	3	1	-
										TTGCAAAATTCAGGGACGTGCTCGGGCA	8742535	12	1	-
										TTTGCAAAATTCAGGGACGTGCTCGGGCA	8742535	7	1	-
										TGCAAAATTCAGGGACGTGCTCGGGCA	8742535	3	1	-
										TCTTTGCAAAATTCAGGGACGTGCTCGGGC	8742536	13	1	-
										TCCTAATCTCTTTGCAAAATTCAGGGACGT	8742544	2	1	-
										TCCTAATCTCTTTGCAAAATTCAGGGACG	8742545	5	1	-
										TAATCTCTTTGCAAAATTCAGGGAC	8742546	1	1	-
										TTCCTAATCTCTTTGCAAAATTCAGGGAC	8742546	1	1	-
										TTTCCTAATCTCTTTGCAAAATTCAGGGAC	8742546	4	1	-
										TTTCCTAATCTCTTTGCAAAATTCAGGGA	8742547	4	1	-
										TTCCTAATCTCTTTGCAAAATTCAGGGA	8742547	1	1	-
										TAATCTCTTTGCAAAATTCAGG	8742549	10	1	-
										TACGTGCTTTTTCCTAATCTCTTTGCAAAA	8742555	2	1	-
										TACGTGCTTTTTCCTAATCTCTTTGCAAA	8742556	2	1	-
										TTTTGTTCTTTGAGAGCTTGTCTTACGT	8742580	2	1	-
										GACTGGTTTTGTTCTTTGAGAGCTTGTCTT	8742584	8	1	-
										GACTGGTTTTGTTCTTTGAGAGCTTGTCT	8742585	1	1	-
										TGGTTTTGTTCTTTGAGAGCTTGTC	8742586	4	1	-
										GACTGGTTTTGTTCTTTGAGAGCTTGTC	8742586	152	1	-
										GACTGGTTTTGTTCTTTGAGAGCTTGT	8742587	19	1	-
										TGACTGGTTTTGTTCTTTGAGAGCTTGT	8742587	4	1	-
										GACTGGTTTTGTTCTTTGAGAGCTTG	8742588	13	1	-
										TTTGACTGGTTTTGTTCTTTGAGAGCTTG	8742588	7	1	-
										GACTGGTTTTGTTCTTTGAGAGCTT	8742589	2	1	-
										GACTGGTTTTGTTCTTTGAGAGCT	8742590	4	1	-
										TTTGACTGGTTTTGTTCTTTGAGAGCT	8742590	1	1	-
										GACTGGTTTTGTTCTTTGAGAGC	8742591	18	1	-
										TTTGACTGGTTTTGTTCTTTGAGAGC	8742591	3	1	-
										TTATTTGACTGGTTTTGTTCTTTGAGAGC	8742591	30	1	-
										GACTGGTTTTGTTCTTTGAGAG	8742592	11	1	-
										TATTTGACTGGTTTTGTTCTTTGAGAG	8742592	2	1	-
										TGCTCATGAGGTTTATTTGACTGGTTTTGT	8742602	15	1	-
										TGCTCATGAGGTTTATTTGACTGGTTTTG	8742603	8	1	-
										TATGCTCATGAGGTTTATTTGACTGGTTTT	8742604	1	1	-
										TATATGCTCATGAGGTTTATTTGACTGGT	8742607	2	1	-
										TGCTCATGAGGTTTATTTGACTGG	8742608	21	1	-
										TGTATATGCTCATGAGGTTTATTTGACTGG	8742608	35	1	-
										TAAAATGTATATGCTCATGAGGTTTATTTG	8742613	1	1	-
										TAAAATGTATATGCTCATGAGGTTTATTT	8742614	3	1	-
										TAAAATGTATATGCTCATGAGGT	8742620	1	1	-
										TGAAAATAAAATGTATATGCTCATGAGGT	8742620	10	1	-
										ATAAAATGTATATGCTCATGAGG	8742621	1	1	-
										TTGAAAATAAAATGTATATGCTCATGAGG	8742621	53	1	-
										TTTTGAAAATAAAATGTATATGCTCATGAG	8742622	3	1	-
										TTTGAAAATAAAATGTATATGCTCATGAG	8742622	3	1	-
										TTTTGAAAATAAAATGTATATGCTCATGA	8742623	3	1	-
										TGGAAAGGGAAGTGAAGAGGAAGAGGGA	8742718	5	1	-
										CCAGAAGTGGAAAGGGAAGTGAAGAGGA	8742725	6	1	-
										TCGCCAGAAGTGGAAAGGGAAGTGAAGA	8742728	1	1	-
										GGGGCGATTGTCGCCAGAAGTGGAAAGG	8742738	9	1	-
										TAGGGGCGATTGTCGCCAGAAGTGGAAAGG	8742738	6	1	-
										TTCACTGTAGGGGCGATTGTCGCCAGAAGTG	8742744	17	1	-
										TTCACTGTAGGGGCGATTGTCGCCAGAAGT	8742745	7	1	-
										TCTTCACTGTAGGGGCGATTGTCGCCAGAAG	8742746	2	1	-
										TTCACTGTAGGGGCGATTGTCGCCAGAAG	8742746	1	1	-
										TAGTTCTTCACTGTAGGGGCGATTGTCGC	8742752	71	1	-
										AGGGAGTTAGTTCTTCACTGTAGGGGC	8742761	29	1	-
										TTGGATGAGCACTCTTCACTCCCCCCAC	8742788	16	1	-
										TTGGATGAGCACTCTTCACTCCCCC	8742791	2	1	-
										TGCATTGGATGAGCACTCTTCACT	8742796	4	1	-
										TGTCGAAGTTCTGCATTGGATGAGCACTC	8742802	11	1	-
										GTCGAAGTTCTGCATTGGATGAGCACTC	8742802	3	1	-
										TTGTCGAAGTTCTGCATTGGATGAGCACTC	8742802	1	1	-
										TGTCGAAGTTCTGCATTGGATGAGCAC	8742804	7	1	-
										TTTGTCGAAGTTCTGCATTGGATGAGCAC	8742804	4	1	-
										TTGTCGAAGTTCTGCATTGGATGAGCAC	8742804	3	1	-
										TTTTGTCGAAGTTCTGCATTGGATGAGCAC	8742804	46	1	-
										TTTTGTCGAAGTTCTGCATTGGATGAGCA	8742805	12	1	-
										TTTTGTCGAAGTTCTGCATTGGATGAGC	8742806	9	1	-
										CCTTTTGTCGAAGTTCTGCATTGGATGAGC	8742806	6	1	-
										TTTTGTCGAAGTTCTGCATTGGATGAG	8742807	2	1	-
										TCCTTTTGTCGAAGTTCTGCATTGGATGA	8742808	1	1	-
										GTCCTTTTGTCGAAGTTCTGCATTGGATGA	8742808	5	1	-
										TGAAAGTAAAGCTTGGCAAGTCCTTTTGTC	8742827	12	1	-
										TGGCTTTGAAAGTAAAGCTTGGCAAGTCC	8742834	16	1	-
										TGGCTTTGAAAGTAAAGCTTGGCAAGTC	8742835	3	1	-
										TGATGGCTTTGAAAGTAAAGCTTGGCAAGT	8742836	7	1	-
										TGGCTTTGAAAGTAAAGCTTGGCAAG	8742837	13	1	-
										TGTGATGGCTTTGAAAGTAAAGCTTGGCAA	8742838	2	1	-
										TGTGATGGCTTTGAAAGTAAAGCTTGGCA	8742839	12	1	-
										TGGTGTGATGGCTTTGAAAGTAAAGCTTGGCA	8742839	8	1	-
										GTGTGATGGCTTTGAAAGTAAAGCTTGGCA	8742839	1	1	-
										TGGCTTTGAAAGTAAAGCTTGGC	8742840	6	1	-
										TGGTGTGATGGCTTTGAAAGTAAAGCTTGGC	8742840	302	1	-
										TGTGATGGCTTTGAAAGTAAAGCTTGGC	8742840	4	1	-
										TGGTGTGATGGCTTTGAAAGTAAAGCTTGG	8742841	2658	1	-
										ATGGTGTGATGGCTTTGAAAGTAAAGCTTG	8742842	93	1	-
										TGGTGTGATGGCTTTGAAAGTAAAGCTTG	8742842	475	1	-
										TCATGGTGTGATGGCTTTGAAAGTAAAGC	8742845	45	1	-
										TGGTGTGATGGCTTTGAAAGTAAAGC	8742845	11	1	-
										TGGTGTGATGGCTTTGAAAGTA	8742849	7	1	-
										TACAACACCTCCTCATGGTGTGATGGCTTT	8742856	4	1	-
										TCTGCTTCAAATACAACACCTCCTCATGGT	8742867	3	1	-
										TGCTTCAAATACAACACCTCCTCATGG	8742868	13	1	-
										TGGAATTTCTGCTTCAAATACAACACC	8742877	7	1	-
										TATGGAATTTCTGCTTCAAATACAACACC	8742877	7	1	-
										TATGGAATTTCTGCTTCAAATACAACAC	8742878	1	1	-
										TGGAATTTCTGCTTCAAATACAACAC	8742878	1	1	-
										TATGGAATTTCTGCTTCAAATACAAC	8742880	6	1	-
										TATGGAATTTCTGCTTCAAATAC	8742883	1	1	-
										CAAGGTATGGAATTTCTGCTTCAAATAC	8742883	6	1	-
										ACAAGGTATGGAATTTCTGCTTCAAATAC	8742883	2	1	-
										TACAAGGTATGGAATTTCTGCTTCAAATA	8742884	93	1	-
										ATCTACAAGGTATGGAATTTCTGCTTCAAAT	8742885	1	1	-
										TCTACAAGGTATGGAATTTCTGCTTCAAAT	8742885	1	1	-
										TCTACAAGGTATGGAATTTCTGCTTCAAA	8742886	27	1	-
										TATCTACAAGGTATGGAATTTCTGCTTCAAA	8742886	5	1	-
										CTACAAGGTATGGAATTTCTGCTTCAAA	8742886	1	1	-
										TACAAGGTATGGAATTTCTGCTTCAAA	8742886	3	1	-
										TCTACAAGGTATGGAATTTCTGCTTCAA	8742887	4	1	-
										ATCTACAAGGTATGGAATTTCTGCTTCAA	8742887	3	1	-
										TATCTACAAGGTATGGAATTTCTGCTTCAA	8742887	28	1	-
										TATCTACAAGGTATGGAATTTCTGCTTCA	8742888	13	1	-
										TCTACAAGGTATGGAATTTCTGCTTCA	8742888	1	1	-
										TATCTACAAGGTATGGAATTTCTGCTTC	8742889	30	1	-
										TCTACAAGGTATGGAATTTCTGCTTC	8742889	14	1	-
										GTATCTACAAGGTATGGAATTTCTGCTT	8742890	2	1	-
										TCTACAAGGTATGGAATTTCTGCT	8742891	4	1	-
										GTATCTACAAGGTATGGAATTTCTGCT	8742891	5	1	-
										TATCTACAAGGTATGGAATTTCTGCT	8742891	3	1	-
										TATCTACAAGGTATGGAATTTCTGC	8742892	2	1	-
										TCACGTATCTACAAGGTATGGAATTTCTGC	8742892	403	1	-
										CACGTATCTACAAGGTATGGAATTTCTGC	8742892	22	1	-
										TCACGTATCTACAAGGTATGGAATTTCTG	8742893	44	1	-
										CATCACGTATCTACAAGGTATGGAATTTCT	8742894	1	1	-
										TATCTACAAGGTATGGAATTTC	8742895	10	1	-
										CATCACGTATCTACAAGGTATGGAATTTC	8742895	63	1	-
										CCATCACGTATCTACAAGGTATGGAATTTC	8742895	37	1	-
										TCACCATCACGTATCTACAAGGTATGGAATT	8742897	2	1	-
										CCATCACGTATCTACAAGGTATGGAA	8742899	2	1	-
										CCATCACGTATCTACAAGGTATGG	8742901	23	1	-
										TCCTCACCATCACGTATCTACAAGGTATGG	8742901	90	1	-
										TCTTCCTCACCATCACGTATCTACAAGGTA	8742904	6	1	-
										TCAATTGCTCATCTTCCTCACCATCACGTA	8742915	18	1	-
										TTCAATTGCTCATCTTCCTCACCATCACGTA	8742915	39	1	-
										TTTTCTTTTCAATTGCTCATCTTCCTCACC	8742923	7	1	-
										TTTTCTTTTCAATTGCTCATCTTCCTCAC	8742924	1	1	-
										TTTCCTTTTCTTTTCAATTGCTCATCTTCC	8742928	3	1	-
										TAGTTTTGACTTAGTGGGGTTTTTCCTTTT	8742949	7	1	-
										TAGTTTTGACTTAGTGGGGTTTTTCCTTT	8742950	15	1	-
										TAGTTTTGACTTAGTGGGGTTTTTCCTT	8742951	1	1	-
										TTGTAGTTTTGACTTAGTGGGGTTTTTCCT	8742952	1	1	-
										TAGTTTTGACTTAGTGGGGTTTTTCC	8742953	5	1	-
										TAGTTTTGACTTAGTGGGGTTTTTC	8742954	13	1	-
										TAGTTTTGACTTAGTGGGGT	8742959	1	1	-
										TCTGGAGCCACTTGTAGTTTTGACTTAGTG	8742963	32	1	-
										TGAATCTCTGGAGCCACTTGTAGTTTTGAC	8742969	5	1	-
										TGAATCTCTGGAGCCACTTGTAGTTTTGA	8742970	15	1	-
										TAGCATGAATCTCTGGAGCCACTTGTAGTT	8742974	1	1	-
										TAGCATGAATCTCTGGAGCCACTTGTAGT	8742975	2	1	-
										TGTAGCATGAATCTCTGGAGCCACTTGTA	8742977	1	1	-
										TGTCTGTAGCATGAATCTCTGGAGCCAC	8742982	10	1	-
										TGTCTGTAGCATGAATCTCTGGAGCCA	8742983	1	1	-
										TGTCTGTAGCATGAATCTCTGGAG	8742986	6	1	-
										ATGGAAATGTCTGTAGCATGAATCTCTGGAG	8742986	2	1	-
										GGAAATGTCTGTAGCATGAATCTCTGGAG	8742986	18	1	-
										TGGAAATGTCTGTAGCATGAATCTCTGGAG	8742986	790	1	-
										TGTCTGTAGCATGAATCTCTGGA	8742987	9	1	-
										GGAAATGTCTGTAGCATGAATCTCTGGA	8742987	5	1	-
										TGGAAATGTCTGTAGCATGAATCTCTGGA	8742987	1720	1	-
										TATGGAAATGTCTGTAGCATGAATCTCTGGA	8742987	8	1	-
										TGGAAATGTCTGTAGCATGAATCTCTGG	8742988	5	1	-
										TATGGAAATGTCTGTAGCATGAATCTCTGG	8742988	268	1	-
										TGGAAATGTCTGTAGCATGAATCTCTG	8742989	1	1	-
										CCATATGGAAATGTCTGTAGCATGAATCTC	8742991	2	1	-
										TATGGAAATGTCTGTAGCATGAATC	8742993	11	1	-
										CCATATGGAAATGTCTGTAGCATGAATC	8742993	2	1	-
										TATGGAAATGTCTGTAGCATGAAT	8742994	3	1	-
										CAGACCATATGGAAATGTCTGTAGCATGAA	8742995	2	1	-
										TATGGAAATGTCTGTAGCATGA	8742996	1	1	-
										TACAGACCATATGGAAATGTCTGTAGC	8743000	11	1	-
										TTCATTACCTGTATCATACAGACCATATGGA	8743012	1	1	-
										TCATTACCTGTATCATACAGACCATATGG	8743013	17	1	-
										TTCATTACCTGTATCATACAGACCATATG	8743014	23	1	-
										TTTGCTTTTCATTACCTGTATCATACAGA	8743021	1	1	-
										TGCTTTGCTTTTCATTACCTGTATCATACA	8743023	9	1	-
										TGCTTTGCTTTTCATTACCTGTATCATAC	8743024	30	1	-
										TGCTTTGCTTTTCATTACCTGTATCATA	8743025	6	1	-
										TGCTTTGCTTTTCATTACCTGTATCA	8743027	8	1	-
										TGCTTTGCTTTTCATTACCTGTATC	8743028	11	1	-
										TCACTGCTTTGCTTTTCATTACCTGTATC	8743028	9	1	-
										TAATCACTGCTTTGCTTTTCATTACCTGTA	8743030	19	1	-
										TCAGAAAATAAGGCAAGGGTCAAGC	8743065	12	1	-
										TGGGTATCAGAAAATAAGGCAAGGGTCAAG	8743066	14	1	-
										TGGGTATCAGAAAATAAGGCAAGGGTCAA	8743067	12	1	-
										TCTGGGTATCAGAAAATAAGGCAAGG	8743072	4	1	-
										TCCAGTCTGGGTATCAGAAAATAAGGCAAGG	8743072	11	1	-
										TCCAGTCTGGGTATCAGAAAATAAGGCAA	8743074	1	1	-
										TTCCAGTCTGGGTATCAGAAAATAAGGCAA	8743074	5	1	-
										TTCCAGTCTGGGTATCAGAAAATAAGGCA	8743075	1	1	-
										TTTCCAGTCTGGGTATCAGAAAATAAGGC	8743076	4	1	-
										AGCGACCACAGTTTTCCAGTCTGGGTATC	8743088	37	1	-
										TAAGCGACCACAGTTTTCCAGTCTGGGTATC	8743088	71	1	-
										TAAGCGACCACAGTTTTCCAGTCTGGGTAT	8743089	1	1	-
										TAAGCGACCACAGTTTTCCAGTCTGGGTA	8743090	25	1	-
										TAAGCGACCACAGTTTTCCAGTCTGGGT	8743091	13	1	-
										TAAGCGACCACAGTTTTCCAGTCTG	8743094	1	1	-
										GTGACACAGCTAAGCGACCACAGTTTTCCA	8743099	2	1	-
										AACCAAGTGACACAGCTAAGCGACCACAGT	8743105	8	1	-
										ACCAAGTGACACAGCTAAGCGACCACAGT	8743105	3	1	-
										TGAACCAAGTGACACAGCTAAGCGACCACAGT	8743105	15	1	-
										TTGAACCAAGTGACACAGCTAAGCGACCAC	8743108	21	1	-
										TTTGAACCAAGTGACACAGCTAAGCGACCA	8743109	12	1	-
										ATTTGAACCAAGTGACACAGCTAAGCGACC	8743110	14	1	-
										TTTGAACCAAGTGACACAGCTAAGCGACC	8743110	534	1	-
										GAACCAAGTGACACAGCTAAGCGAC	8743111	4	1	-
										ATTTGAACCAAGTGACACAGCTAAGCGAC	8743111	6	1	-
										TTTGAACCAAGTGACACAGCTAAGCGAC	8743111	71	1	-
										TGAACCAAGTGACACAGCTAAGCGAC	8743111	5	1	-
										TTTGAACCAAGTGACACAGCTAAGCGA	8743112	12	1	-
										TTGAACCAAGTGACACAGCTAAGCGA	8743112	9	1	-
										TGGGAATTTGAACCAAGTGACACAGCTAAGC	8743114	23	1	-
										TGGGAATTTGAACCAAGTGACACAGCTAAG	8743115	13	1	-
										TGGGAATTTGAACCAAGTGACACAGCTAA	8743116	8	1	-
										TGGGAATTTGAACCAAGTGACACAGCTA	8743117	7	1	-
										TAAGGCTTGGGAATTTGAACCAAGTGAC	8743124	5	1	-
										TTAAAACTAAGGCTTGGGAATTTGAACCAA	8743129	4	1	-
										AACTAAGGCTTGGGAATTTGAACCA	8743130	2	1	-
										TTAAAACTAAGGCTTGGGAATTTGAACCA	8743130	8	1	-
										AAACTAAGGCTTGGGAATTTGAACC	8743131	6	1	-
										TATTAAAACTAAGGCTTGGGAATTTGAACC	8743131	12	1	-
										TTAAAACTAAGGCTTGGGAATTTGAACC	8743131	40	1	-
										TAAAACTAAGGCTTGGGAATTTGAAC	8743132	2	1	-
										TATTAAAACTAAGGCTTGGGAATTTGAAC	8743132	78	1	-
										TTAAAACTAAGGCTTGGGAATTTGAAC	8743132	13	1	-
										TATTAAAACTAAGGCTTGGGAATTTGAA	8743133	16	1	-
										TTAAAACTAAGGCTTGGGAATTTGAA	8743133	2	1	-
										TAAAACTAAGGCTTGGGAATTTGA	8743134	4	1	-
										TTAAAACTAAGGCTTGGGAATTTGA	8743134	6	1	-
										GGTATTAAAACTAAGGCTTGGGAATTTGA	8743134	3	1	-
										TATTAAAACTAAGGCTTGGGAATTTGA	8743134	18	1	-
										TTAAAACTAAGGCTTGGGAATTTG	8743135	9	1	-
										TGCAGGTATTAAAACTAAGGCTTGGGAATT	8743137	4	1	-
										TGCAGGTATTAAAACTAAGGCTTGGGAAT	8743138	3	1	-
										TATTAAAACTAAGGCTTGGGAA	8743139	1	1	-
										TGCAGGTATTAAAACTAAGGCTTGGGAA	8743139	1	1	-
										TATGCAGGTATTAAAACTAAGGCTTGGGAA	8743139	2	1	-
										AACTATGCAGGTATTAAAACTAAGGCTTGG	8743142	45	1	-
										TGCAGGTATTAAAACTAAGGCTTG	8743143	21	1	-
										TGAACTATGCAGGTATTAAAACTAAGGCT	8743145	1	1	-
										ATGCAGGTATTAAAACTAAGGC	8743146	2	1	-
										TGTTGAACTATGCAGGTATTAAAACTAAGGC	8743146	26	1	-
										TGAACTATGCAGGTATTAAAACTAAGGC	8743146	2	1	-
										TGTTGAACTATGCAGGTATTAAAACTAAGG	8743147	438	1	-
										TGTTGAACTATGCAGGTATTAAAACTAAG	8743148	35	1	-
										TGTTGAACTATGCAGGTATTAAAACTAA	8743149	4	1	-
										TAGTCTGTTGAACTATGCAGGTATTAAAACT	8743151	1	1	-
										TGTTGAACTATGCAGGTATTAAAAC	8743152	2	1	-
										TAGTCTGTTGAACTATGCAGGTATTAAAAC	8743152	8	1	-
										TAGTCTGTTGAACTATGCAGGTATTAAAA	8743153	3	1	-
										TGTTGAACTATGCAGGTATTAAA	8743154	1	1	-
										TTAGTCTGTTGAACTATGCAGGTATTAAA	8743154	2	1	-
										TTTGCTTTAGTCTGTTGAACTATGCAGGT	8743160	2	1	-
										TGCTTTAGTCTGTTGAACTATGCAGG	8743161	2	1	-
										TCTTTGCTTTAGTCTGTTGAACTATGCAG	8743162	7	1	-
										TAAAATCTTTGCTTTAGTCTGTTGAACTAT	8743166	4	1	-
										TAAAATCTTTGCTTTAGTCTGTTGAACTA	8743167	24	1	-
										TAAAATCTTTGCTTTAGTCTGTTGAAC	8743169	1	1	-
										TAAAATCTTTGCTTTAGTCTGTTGA	8743171	2	1	-
										TAGCATAAAATCTTTGCTTTAGTCTGTTGA	8743171	15	1	-
										TAGCATAAAATCTTTGCTTTAGTCTGTTG	8743172	42	1	-
										TAGCATAAAATCTTTGCTTTAGTCTGTT	8743173	2	1	-
										TTCATAGCATAAAATCTTTGCTTTAGTCTGT	8743174	2	1	-
										TAAAATCTTTGCTTTAGTCTG	8743175	9	1	-
										TTCATAGCATAAAATCTTTGCTTTAGTCTG	8743175	20	1	-
										AGGAACATTCATAGCATAAAATCTTTGCTTT	8743181	5	1	-
										CATTCATAGCATAAAATCTTTGC	8743184	13	1	-
										TGAGGAACATTCATAGCATAAAATCTTTGC	8743184	667	1	-
										GGAACATTCATAGCATAAAATCTTTGC	8743184	14	1	-
										TTGAGGAACATTCATAGCATAAAATCTTTGC	8743184	30	1	-
										GAGGAACATTCATAGCATAAAATCTTTGC	8743184	1	1	-
										TGAGGAACATTCATAGCATAAAATCTTTG	8743185	48	1	-
										TGAGGAACATTCATAGCATAAAATCTTT	8743186	3	1	-
										TGAGGAACATTCATAGCATAAAATCT	8743188	1	1	-
										TGAGGAACATTCATAGCATAAAAT	8743190	1	1	-
										TGCCAGGCACATTGAGGAACATTCATAGC	8743197	15	1	-
										TCAACAAGCATGTTTGGAGTGCCTAGAAGT	8743225	2	1	-
										TTCAACAAGCATGTTTGGAGTGCCTAGAA	8743227	2	1	-
										ATTCAACAAGCATGTTTGGAGTGCCTAGAA	8743227	6	1	-
										TTCAACAAGCATGTTTGGAGTGCCTAGA	8743228	6	1	-
										CATTCAACAAGCATGTTTGGAGTGCCTAGA	8743228	8	1	-
										ATTCAACAAGCATGTTTGGAGTGCCTAGA	8743228	99	1	-
										TCATTCAACAAGCATGTTTGGAGTGCCTA	8743230	161	1	-
										TTCATTCAACAAGCATGTTTGGAGTGCCTA	8743230	25	1	-
										ATTCAACAAGCATGTTTGGAGTGCCT	8743231	1	1	-
										ATTCAACAAGCATGTTTGGAGTGCC	8743232	12	1	-
										TCATTCAACAAGCATGTTTGGAGTGCC	8743232	14	1	-
										ATTCATTCAACAAGCATGTTTGGAGTGCC	8743232	29	1	-
										TCATTCAACAAGCATGTTTGGAGTG	8743234	12	1	-
										TTCATTCATTCAACAAGCATGTTTGGAGTG	8743234	27	1	-
										TTCATTCATTCAACAAGCATGTTTGGA	8743237	4	1	-
										TAAGTAAGATTGGCAGAGAAAACAGAAGT	8743367	2	1	-
										TAAGTAAGATTGGCAGAGAAAACAGAA	8743369	6	1	-
										GAGAACGCACCAAATTAAGTAAGATTGGCAGA	8743379	16	1	-
										TTTCTCACTATAAAGGTGATTCAGGGCCA	8743411	1	1	-
										TAGAAGGAGCTGACTTTTCTCACTATAAAG	8743425	5	1	-
										TAGAAGGAGCTGACTTTTCTCACTATAAA	8743426	3	1	-
										TGTATGTAAAAACCCTTGGCACAATGGCCGG	8743467	17	1	-
										TAGAAAGACTTTTTCATAGTCTATATGGAG	8743508	5	1	-
										TAAACTCTGTGAACCTGTTTCTTTGTC	8743545	15	1	-
										TGCTAGCCCTGAATAAGGACCATAAAC	8743567	4	1	-
										TCTGCCAGTTGCTAGCCCTGAATAAGGAC	8743574	4	1	-
										TGTATCTGCCAGTTGCTAGCCCTGAATA	8743579	2	1	-
										ACACTGTATCTGCCAGTTGCTAGCCCTGA	8743582	10	1	-
										TTTGGGACACTGTATCTGCCAGTTGCTAGC	8743587	12	1	-
										TCTGAGTTTTGGGACACTGTATCTGCCA	8743596	6	1	-
										TTCGGATCTGAGTTTTGGGACACTGTATC	8743601	19	1	-
										TGAGCAACATTCGGATCTGAGTTTTGGGA	8743610	34	1	-
										TGAGCAACATTCGGATCTGAGTTTTGGG	8743611	46	1	-
										TTTGAGCAACATTCGGATCTGAGTTTTGG	8743612	32	1	-
										TCAAATTTGAGCAACATTCGGATCTGAGT	8743617	3	1	-
										TCAAATTTGAGCAACATTCGGATCTGAG	8743618	5	1	-
										TCTCATGGTAACTCCTGAGAAAAAGGAGTAGC	8743667	7	1	-
										CTCATGGTAACTCCTGAGAAAAAGGAGTAGC	8743667	7	1	-
										TGTTTCTCATGGTAACTCCTGAGAAAAAGGA	8743672	1	1	-
										TGTTTCTCATGGTAACTCCTGAGAAAAAGG	8743673	1	1	-
										TAGATTGCAGTCCAGAGCGGGAAACC	8743713	2	1	-
										TCCAGTAGATTGCAGTCCAGAGCGGGAAAC	8743714	3	1	-
										TCCAGTAGATTGCAGTCCAGAGCGGGAAA	8743715	4	1	-
										TCTCCAGTAGATTGCAGTCCAGAGCGGGA	8743717	3	1	-
										TCCAGTAGATTGCAGTCCAGAGCGGG	8743718	1	1	-
										TTTGGCAAGGAGCCCTGGAGGAAATAGAC	8743766	2	1	-
										TTTGGCAAGGAGCCCTGGAGGAAATAGA	8743767	2	1	-
										TTGGATTTGGCAAGGAGCCCTGGAGGAAA	8743771	3	1	-
										TCATTGGATTTGGCAAGGAGCCCTGGAG	8743775	31	1	-
										TGCTCATTGGATTTGGCAAGGAGCCCTGGA	8743776	1	1	-
										AGCTACAGGATAACCACCCAGTCACTCGGGA	8743827	21	1	-
										TAAGCTACAGGATAACCACCCAGTCACTCGG	8743829	29	1	-
										TAAGCTACAGGATAACCACCCAGTCACTCG	8743830	52	1	-
										TAAGCTACAGGATAACCACCCAGTCAC	8743833	9	1	-
										TATGTCTGTAAGCTACAGGATAACCACCCA	8743838	9	1	-
										TATGTCTGTAAGCTACAGGATAACCACCC	8743839	37	1	-
										TGTCTGTAAGCTACAGGATAACCACC	8743840	15	1	-
										TATGTCTGTAAGCTACAGGATAACCACC	8743840	11	1	-
										TAAGCCCCAAGATATGTCTGTAAGCTACAGGA	8743848	4	1	-
										GAGAAATTGCCTTCTCCAAATCATAAGCCC	8743873	15	1	-
										TAAAGAGAAATTGCCTTCTCCAAATCATA	8743878	3	1	-
										GAGCTAAAGAGAAATTGCCTTCTCCAAATC	8743881	1	1	-
										TGAGCTAAAGAGAAATTGCCTTCTCCAAATC	8743881	4	1	-
										TGAGCTAAAGAGAAATTGCCTTCTCCAAA	8743883	3	1	-
										TGAGCTAAAGAGAAATTGCCTTC	8743889	9	1	-
										ACTCTCCATGAGCTAAAGAGAAATTGCCTTC	8743889	10	1	-
										GACTCTCCATGAGCTAAAGAGAAATTGCCTT	8743890	2	1	-
										TGTGGACTCTCCATGAGCTAAAGA	8743901	2	1	-
										ACGGGAGACAGAAAATGTGGACTCTCC	8743913	6	1	-
										TACACGGGAGACAGAAAATGTGGACTCTCC	8743913	32	1	-
										TGCTTACACGGGAGACAGAAAATGTGGA	8743919	3	1	-
										TCTGCTTACACGGGAGACAGAAAATGTGG	8743920	46	1	-
										TGGGCTTCTTGTCTGCTTACACGGGAGAC	8743931	6	1	-
										TGGGCTTCTTGTCTGCTTACACGGGA	8743934	1	1	-
										TCCCCTTGGGCTTCTTGTCTGCTTACACGG	8743936	30	1	-
										TGGAAAGTCTCCTCAAAAGGAGCAATCC	8743976	6	1	-
										TATGGAAAGTCTCCTCAAAAGGAGCAATC	8743977	2	1	-
										TAAGCTGCAGTGACAGAGCCCGTTATGGAAA	8743998	1	1	-
										TAAGCTGCAGTGACAGAGCCCGTTATGGAA	8743999	6	1	-
										TAAGCTGCAGTGACAGAGCCCGTTATGGA	8744000	19	1	-
										TCAAGGAGGGGTCTAAGCTGCAGTGACAGA	8744012	8	1	-
										TTTAAACTCCTGATGGCCAGTTCCTTCTTCT	8744045	4	1	-
										TTTTTTAAACTCCTGATGGCCAGTTCCT	8744051	3	1	-
										TTTTAAACTCCTGATGGCCAGTT	8744054	1	1	-
										TATCCCAAGACTTTTTTAAACTCCTGATGGC	8744059	1	1	-
										TGAGATATCCCAAGACTTTTTTAAACTC	8744067	3	1	-
										CAGCAAACAGAGTTGAGATATCCCAAGAC	8744079	17	1	-
										CAACAGCAAACAGAGTTGAGATATCCCAAGA	8744080	9	1	-
										TCAACAGCAAACAGAGTTGAGATATCCCAA	8744082	2	1	-
										TCAACAGCAAACAGAGTTGAGATATCCCA	8744083	17	1	-
										AGTGATCAACAGCAAACAGAGTTGAGATA	8744088	13	1	-
										TCAAGTGATCAACAGCAAACAGAGTTGAGA	8744090	4	1	-
										TGGTCAAGTGATCAACAGCAAACAGAGTTGA	8744092	135	1	-
										ATGGTCAAGTGATCAACAGCAAACAGAGTTGA	8744092	4	1	-
										TCAAGTGATCAACAGCAAACAGAGTTGA	8744092	1	1	-
										GGTCAAGTGATCAACAGCAAACAGAGTTGA	8744092	10	1	-
										TGGTCAAGTGATCAACAGCAAACAGAGTTG	8744093	46	1	-
										TGGTCAAGTGATCAACAGCAAACAGAGTT	8744094	2	1	-
										TGGTCAAGTGATCAACAGCAAACAGAGT	8744095	4	1	-
										CACCATGGTCAAGTGATCAACAGCAAA	8744101	5	1	-
										TTTCCACACCATGGTCAAGTGATCAACAGC	8744104	32	1	-
										TTCCACACCATGGTCAAGTGATCAACAGC	8744104	37	1	-
										TCCACACCATGGTCAAGTGATCAACAGC	8744104	4	1	-
										TTTTCCACACCATGGTCAAGTGATCAACAGC	8744104	5	1	-
										TTCCACACCATGGTCAAGTGATCAACA	8744106	4	1	-
										TAAGATTTTCAACAAAATTAGGATGATAATA	8744165	1	1	-
										TAAGATTTTCAACAAAATTAGGATGATAA	8744167	2	1	-
										TTAAAAATAAGATTTTCAACAAAATTAGGA	8744173	4	1	-
										TTAAAAATAAGATTTTCAACAAAATTAGG	8744174	10	1	-
										TTCGATTAAAAATAAGATTTTCAACAAA	8744180	1	1	-
										TCTCTGTTTCTGTTATTTTTCTTTTTCGA	8744203	1	1	-
										TGGCAAGCTCTCTGTTTCTGTTATTTTTC	8744211	21	1	-
										TTGGCAAGCTCTCTGTTTCTGTTATTTT	8744213	1	1	-
										TAAGAAAGCGTGTGAGCCTTGGCAAGCTCT	8744229	1	1	-
										AGAAAGCGTGTGAGCCTTGGCAAGCTC	8744230	1	1	-
										TAAGAAAGCGTGTGAGCCTTGGCAAGCTC	8744230	183	1	-
										TAAGAAAGCGTGTGAGCCTTGGCAAGCT	8744231	1	1	-
										TAAGAAAGCGTGTGAGCCTTGGCAAGC	8744232	4	1	-
										ATAAGAAAGCGTGTGAGCCTTGGCAAGC	8744232	14	1	-
										TGAATAAGAAAGCGTGTGAGCCTTGGCA	8744235	12	1	-
										TGGTGAATAAGAAAGCGTGTGAGCCTTGG	8744237	9	1	-
										TTTCTGGTGAATAAGAAAGCGTGTGAGCC	8744241	9	1	-
										TGGTGAATAAGAAAGCGTGTGAGC	8744242	11	1	-
										TTTCTGGTGAATAAGAAAGCGTGTGAGC	8744242	5	1	-
										GATTTCTGGTGAATAAGAAAGCGTGTGAGC	8744242	2	1	-
										GAAGATTTCTGGTGAATAAGAAAGCGTGT	8744246	2	1	-
										GAAGATTTCTGGTGAATAAGAAAGCGTG	8744247	7	1	-
										TGCAACCAAGAAGATTTCTGGTGAATAAGA	8744254	11	1	-
										TGCTGCAACCAAGAAGATTTCTGGTGAATA	8744257	22	1	-
										TGCTGCAACCAAGAAGATTTCTGGTGAAT	8744258	3	1	-
										TGCTGCAACCAAGAAGATTTCTGGTGAA	8744259	3	1	-
										TTGCTGCAACCAAGAAGATTTCTGGTGAA	8744259	1	1	-
										AATTGCTGCAACCAAGAAGATTTCTGGTGA	8744260	2	1	-
										AAATTGCTGCAACCAAGAAGATTTCTGGTG	8744261	10	1	-
										TAGGAGTTAGGTCCTGCCTATCAGCCTGAGA	8744302	19	1	-
										TAGGAGTTAGGTCCTGCCTATCAGCCTGAG	8744303	35	1	-
										TAGGAGTTAGGTCCTGCCTATCAGCCTGA	8744304	217	1	-
										TAGGAGTTAGGTCCTGCCTATCAGCC	8744307	1	1	-
										TAGGAGTTAGGTCCTGCCTATCAGC	8744308	16	1	-
										TGCTAGGAGTTAGGTCCTGCCTAT	8744312	4	1	-
										TGACCGGACAGTGCTAGGAGTTAGGT	8744321	2	1	-
										TCAAGGGCAGACCCAAGGCAAGTGACCGGA	8744339	18	1	-
										TGAGAGAGATGCACTGGTCAAGGGCAGAC	8744357	12	1	-
										TGAGAGAGATGCACTGGTCAAGGGCAGA	8744358	1	1	-
										TGAGAGAGATGCACTGGTCAAGGGCAG	8744359	13	1	-
										TGAGAGAGATGCACTGGTCAAGGGC	8744361	3	1	-
										TGAGAGAGATGCACTGGTCAAGGG	8744362	3	1	-
										TGGTTTTGAGAGAGATGCACTGGTCAAGGG	8744362	17	1	-
										TGGTTTTGAGAGAGATGCACTGGTCAAGG	8744363	36	1	-
										TAACAGAGTGGTTTTGAGAGAGATGCACT	8744371	1	1	-
										TAACAGAGTGGTTTTGAGAGAGATGCAC	8744372	19	1	-
										TCTAACAGAGTGGTTTTGAGAGAGATGCA	8744373	2	1	-
										TAACAGAGTGGTTTTGAGAGAGATGCA	8744373	7	1	-
										TCTAACAGAGTGGTTTTGAGAGAGATGC	8744374	69	1	-
										CTCTAACAGAGTGGTTTTGAGAGAGATGC	8744374	5	1	-
										TCTAACAGAGTGGTTTTGAGAGAGATG	8744375	6	1	-
										TGGGGTCTCTAACAGAGTGGTTTTGAGAGA	8744379	2	1	-
										TGCATGGGGTCTCTAACAGAGTGGTTTTGA	8744383	4	1	-
										TGCAATTTGCATGGGGTCTCTAACAGAGT	8744391	3	1	-
										TGCAATTTGCATGGGGTCTCTAACAGA	8744393	11	1	-
										AGGAAAAGTTGCAATTTGCATGGGGTCTC	8744400	10	1	-
										AAGGAAAAGTTGCAATTTGCATGGGGTCT	8744401	1	1	-
										AAGGAAAAGTTGCAATTTGCATGGGGTC	8744402	130	1	-
										AGGAAGGAAAAGTTGCAATTTGCATGGGGTC	8744402	15	1	-
										AGGAAGGAAAAGTTGCAATTTGCATGGGGT	8744403	2	1	-
										AGGAAAAGTTGCAATTTGCATGGGGT	8744403	1	1	-
										AAGGAAAAGTTGCAATTTGCATGGGGT	8744403	11	1	-
										CAGGAAGGAAAAGTTGCAATTTGCATGGGG	8744404	130	1	-
										AAGGAAAAGTTGCAATTTGCATGGGG	8744404	90	1	-
										AAGGAAAAGTTGCAATTTGCATGGG	8744405	11	1	-
										TTCAGGAAGGAAAAGTTGCAATTTGCATGGG	8744405	52	1	-
										AGGAAGGAAAAGTTGCAATTTGCATGGG	8744405	1	1	-
										TCAGGAAGGAAAAGTTGCAATTTGCATGGG	8744405	51	1	-
										TCAGGAAGGAAAAGTTGCAATTTGCATGG	8744406	37	1	-
										AACTTCAGGAAGGAAAAGTTGCAATTTGC	8744410	1	1	-
										TTCAGGAAGGAAAAGTTGCAA	8744415	1	1	-
										AAGAGGCAACTTCAGGAAGGAAAAGTTGC	8744417	6	1	-
										CACAGAAGGAAAGAGGCAACTTCAGGAAGGA	8744425	3	1	-
										CAGAAGGAAAGAGGCAACTTCAGGAAGGA	8744425	8	1	-
										GAAGGAAAGAGGCAACTTCAGGAAGGA	8744425	7	1	-
										ACAGAGGAGGCCCAGATTCCACACAGAAGG	8744447	1	1	-
										ACAGAGGAGGCCCAGATTCCACACAGAA	8744449	6	1	-
										ACAGAGGAGGCCCAGATTCCACACAGA	8744450	6	1	-
										TAGAAAAACAGAGGAGGCCCAGATTCCACA	8744454	30	1	-
										AACAGAGGAGGCCCAGATTCCAC	8744455	1	1	-
										TAGAAAAACAGAGGAGGCCCAGATTCCAC	8744455	53	1	-
										GACAGAAGATGTAGAAAAACAGAGGAGGC	8744466	4	1	-
										GAGACAGAAGATGTAGAAAAACAGAGGAGG	8744467	14	1	-
										GACAGAAGATGTAGAAAAACAGAGGA	8744469	3	1	-
										AGAGACAGAAGATGTAGAAAAACAGAGGA	8744469	4	1	-
										AAGAGACAGAAGATGTAGAAAAACAGAGG	8744470	14	1	-
										AGAAAGAGACAGAAGATGTAGAAAAACAGA	8744472	15	1	-
										AGAAAGAGACAGAAGATGTAGAAAAACAG	8744473	1	1	-
										TCTCATGCAGGACCAAGAAAGAGACAGAAGA	8744486	3	1	-
										ATCTCATGCAGGACCAAGAAAGAGACAGAAG	8744487	3	1	-
										TCTCATGCAGGACCAAGAAAGAGACAGA	8744489	5	1	-
										TCATCTCATGCAGGACCAAGA	8744499	1	1	-
										TAAAGGAGCTCATCTCATGCAGGACCAAGA	8744499	8	1	-
										AAGGAGCTCATCTCATGCAGGACCAAGA	8744499	4	1	-
										TCTAAAGGAGCTCATCTCATGCAGGACC	8744503	6	1	-
										AATTCTAAAGGAGCTCATCTCATGCAGGAC	8744504	2	1	-
										CTAAAGGAGCTCATCTCATGCAGGAC	8744504	11	1	-
										TTCTAAAGGAGCTCATCTCATGCAGGAC	8744504	24	1	-
										TTCTAAAGGAGCTCATCTCATGCAGGA	8744505	9	1	-
										TAATTCTAAAGGAGCTCATCTCATGCAGGA	8744505	10	1	-
										TTCTAAAGGAGCTCATCTCATGCAGG	8744506	5	1	-
										TAATTCTAAAGGAGCTCATCTCATGCAGG	8744506	28	1	-
										TGTAATTCTAAAGGAGCTCATCTCATGCA	8744508	63	1	-
										TGTAATTCTAAAGGAGCTCATCTCATG	8744510	24	1	-
										TGCAATGAGCCCAGAAGAGAAGGGGTCA	8744552	2	1	-
										TCTGCAATGAGCCCAGAAGAGAAGGGGTC	8744553	10	1	-
										TTGTCTGCAATGAGCCCAGAAGAGAAGGGGT	8744554	1	1	-
										TTGTCTGCAATGAGCCCAGAAGAGAAGGGG	8744555	3	1	-
										TGCAATGAGCCCAGAAGAGAAGGG	8744556	10	1	-
										TTGGCTTGTCTGCAATGAGCCCAGAAGAG	8744561	3	1	-
										TGGGAAAGCACAGTTGGCTTGTCTGCAAT	8744574	5	1	-
										TGGGAAAGCACAGTTGGCTTGTCTGCAA	8744575	1	1	-
										TTGGGAAAGCACAGTTGGCTTGTCTGCAA	8744575	42	1	-
										TATTGGGAAAGCACAGTTGGCTTGTCTGCA	8744576	2	1	-
										TTATTGGGAAAGCACAGTTGGCTTGTCTGC	8744577	71	1	-
										TATTGGGAAAGCACAGTTGGCTTGTCTGC	8744577	14	1	-
										TTTATTGGGAAAGCACAGTTGGCTTGTCTGC	8744577	2	1	-
										TTTATTGGGAAAGCACAGTTGGCTTGTCTG	8744578	49	1	-
										TTTATTGGGAAAGCACAGTTGGCTTGTCT	8744579	7	1	-
										ATTTATTGGGAAAGCACAGTTGGCTTGT	8744581	1	1	-
										TTTATTGGGAAAGCACAGTTGGCTTGT	8744581	3	1	-
										TTGGGGTCACCAATTTATTGGGAAAGCAC	8744592	4	1	-
										TGTTTGGGGTCACCAATTTATTGGGAAAGCA	8744593	4	1	-
										TTGGGGTCACCAATTTATTGGGAAAGCA	8744593	5	1	-
										TGTTTGGGGTCACCAATTTATTGGGAAAGC	8744594	11	1	-
										TATGTTTGGGGTCACCAATTTATTGGGAAAGC	8744594	5	1	-
										TATGTTTGGGGTCACCAATTTATTGGGAAA	8744596	1	1	-
										TATGTTTGGGGTCACCAATTTATTGGGAA	8744597	2	1	-
										TATGTTTGGGGTCACCAATTTATTGGG	8744599	9	1	-
										GGGGAATATGTTTGGGGTCACC	8744610	5	1	-
										TCGGGAGCAGTGGGGAATATGTTTGGGGT	8744614	3	1	-
										TAGCACTCGGGAGCAGTGGGGAATATGTT	8744620	7	1	-
										TAGCACTCGGGAGCAGTGGGGAATATGT	8744621	6	1	-
										TGGAGATGCCGGGCTAGCACTCGGGAGC	8744635	14	1	-
										TCCAGCCAGAGGTCCCTGGAGATGCCGGGC	8744649	4	1	-
										TGGAAGAATCCAGCCAGAGGTCCCTGGAGA	8744657	4	1	-
										TAAATGGAAGAATCCAGCCAGAGGTCCCTGGA	8744659	6	1	-
										TAAATGGAAGAATCCAGCCAGAGGTCCCTGG	8744660	88	1	-
										TCCCTAAATGGAAGAATCCAGCCAGAGGTC	8744665	18	1	-
										TAAATGGAAGAATCCAGCCAGAGGTC	8744665	1	1	-
										TCCCTAAATGGAAGAATCCAGCCAGAGGT	8744666	6	1	-
										TCCCTAAATGGAAGAATCCAGCCAGAGG	8744667	2	1	-
										GAATCCCTAAATGGAAGAATCCAGCCAGA	8744669	1	1	-
										CAGAATCCCTAAATGGAAGAATCCAGCCAGA	8744669	8	1	-
										TCCCTAAATGGAAGAATCCAGC	8744673	5	1	-
										TGCCAACAGAATCCCTAAATGGAAGAATCC	8744676	15	1	-
										GAGGTGCCAACAGAATCCCTAAATGGAAGA	8744680	6	1	-
[truncated: 2,655 more rows]

## Sheet: 9
										sequence	position on scaffold	reads	genomic hits	strand
[truncated: 3,924 more rows]

[truncated: 38 more sheets: 10, 11, 12, 13, 14, 15, 16, 17, 18, 19, 20, 21, 22, 23, 24, 25, 26, 27, 28, 29 …]
