# Supplementary material for: Tupaia small RNAs provide insights into function and evolution of RNAi-based transposon defense in mammals
Source: RNA. 2015 May;21(5):911–22. doi: 10.1261/rna.048603.114 (PMC4408798; doi:10.1261/rna.048603.114)
Supplement: Supplemental Material [file supp_048603.114_SuppTable_6.xlsx]

## Sheet: mouse piRNA clusters
Annotation of mouse piRNA clusters according to proTRAC (sorted by normalized hit count in descending order)
Cluster ID	Chromosome	Coordinates	Size [bp]	Hits (abs.)	Hits (norm.)	Hits (norm.) per kb	1T(U) hits (norm.)	10A hits (norm.)	Hits (norm.) on main strand	Directionality
440	17	27285020-27371518	86499	47480	1.20208e+06	13897	0.943	0.334	0.999	bi:minus-plus (split between 27325007 and 27325010)
243	9	67687050-67775941	88892	38384	1.09018e+06	12264.2	0.866	0.348	0.999	bi:minus-plus (split between 67733750 and 67733754)
465	18	67025036-67105022	79987	28961	914252	11430	0.915	0.302	0.96	mono:minus
37	2	92527025-92614200	87176	37890	868853	9966.66	0.93	0.317	0.997	mono:plus
154	6	127770110-127853196	83087	31336	791354	9524.41	0.931	0.351	0.999	bi:minus-plus (split between 127796341 and 127796350)
343	12	98366029-98456660	90632	32482	783551	8645.42	0.947	0.481	1	bi:minus-plus (split between 98420072 and 98420086)
187	7	73749258-73854815	105558	32076	736125	6973.66	0.946	0.335	0.998	bi:minus-plus (split between 73816510 and 73816513)
387	15	59242086-59314993	72908	26485	575049	7887.33	0.916	0.435	0.999	bi:minus-plus (split between 59275360 and 59275380)
109	5	113312200-113380014	67815	24551	535770	7900.46	0.933	0.309	0.999	bi:minus-plus (split between 113340138 and 113340139)
186	7	69873547-69958882	85336	26347	483099	5661.14	0.938	0.361	0.999	bi:minus-plus (split between 69909579 and 69909581)
391	15	74617269-74671747	54479	12521	377881	6936.27	0.898	0.358	0.994	mono:plus
453	17	66164075-66239819	75745	19144	307714	4062.49	0.942	0.443	0.997	bi:minus-plus (split between 66206644 and 66206661)
224	8	110116561-110134121	17561	3732	207772	11831.4	0.598	0.62	0.999	mono:plus
111	5	114830145-114857968	27824	9408	171824	6175.39	0.931	0.195	0.999	mono:minus
328	11	103420365-103454491	34127	9947	155868	4567.28	0.947	0.28	0.998	mono:plus
219	8	92189445-92201975	12531	5318	154673	12343.2	0.904	0.217	1	mono:plus
288	10	86550067-86643958	93892	18847	138602	1476.19	0.89	0.302	0.99	bi:minus-plus (split between 86591595 and 86591643)
136	6	81893691-81911565	17875	5542	125839	7039.92	0.954	0.379	1	mono:minus
85	4	62216001-62243014	27014	9320	125724	4654.02	0.971	0.23	0.998	bi:minus-plus (split between 62230931 and 62230932)
394	15	78638268-78677861	39594	8317	119147	3009.22	0.836	0.394	0.998	mono:minus
284	10	85728115-85790028	61914	13696	117452	1897.02	0.922	0.459	0.981	mono:plus
83	4	57356563-57364984	8422	2872	87094.5	10341.3	0.948	0.205	1	mono:minus
271	10	66678016-66712782	34767	7089	77061.3	2216.51	0.938	0.366	0.98	bi:minus-plus (split between 66697471 and 66697471)
140	6	85107235-85119839	12605	2793	72988.5	5790.44	0.941	0.423	1	mono:minus
156	6	128178318-128204417	26100	4389	64455.1	2469.54	0.673	0.547	1	mono:minus
401	15	83353438-83369986	16549	3681	59705.3	3607.79	0.895	0.158	1	mono:minus
50	2	151398250-151420315	22066	10893	58412.8	2647.18	0.898	0.351	0.999	mono:minus
375	14	44924489-44952718	28230	5075	49866.7	1766.44	0.937	0.476	1	mono:plus
66	3	34867153-34880918	13766	2760	49769.1	3615.36	0.925	0.186	1	mono:plus
265	10	18792569-18833575	41007	4451	48711.9	1187.89	0.925	0.357	1	mono:minus
7	1	91552072-91559546	7475	1588	48352	6468.49	0.983	0.259	1	mono:plus
145	6	87940023-87998893	58871	8594	45628.5	775.06	0.921	0.408	0.997	mono:minus
373	14	24336123-24370747	34625	5538	42716.2	1233.68	0.934	0.281	0.997	mono:minus
96	4	135622193-135631864	9672	1841	39152	4047.97	0.927	0.492	0.999	mono:plus
72	3	124406338-124421459	15122	1269	36840.5	2436.22	0.941	0.398	1	mono:minus
331	11	107990447-108001975	11529	1934	35793.4	3104.64	0.946	0.369	1	mono:plus
236	9	44143010-44154994	11985	2515	34826.6	2905.85	0.962	0.243	1	mono:minus
91	4	123829027-123846018	16992	2827	32546	1915.37	0.893	0.358	0.999	mono:minus
291	10	127686564-127700991	14428	2430	31879.2	2209.54	0.951	0.343	1	mono:plus
363	13	50903515-50917923	14409	3592	31760.2	2204.19	0.953	0.18	0.992	mono:minus
395	15	79924245-79964410	40166	3489	30131.5	750.174	0.908	0.602	0.997	mono:plus
165	7	30133260-30141796	8537	1881	29465.5	3451.51	0.977	0.439	1	mono:plus
366	13	53392346-53407459	15114	2686	27998.2	1852.47	0.917	0.185	0.999	mono:plus
157	6	128438794-128453764	14971	2758	23274.1	1554.61	0.938	0.246	0.992	mono:plus
117	5	135156078-135167685	11608	1678	22711.5	1956.54	0.952	0.375	1	mono:plus
44	2	127691758-127705943	14186	2133	22170.1	1562.82	0.905	0.497	1	mono:plus
92	4	123886048-123896832	10785	1146	19498.2	1807.9	0.982	0.799	1	mono:minus
4	1	57350569-57362746	12178	2073	19224.2	1578.6	0.931	0.31	1	mono:minus
11	1	125174887-125181848	6962	1242	18451.1	2650.25	0.948	0.506	1	mono:plus
388	15	73095948-73109576	13629	2520	17955.3	1317.44	0.963	0.347	0.961	mono:minus
359	13	50507337-50523888	16552	3326	17418.1	1052.32	0.924	0.267	0.971	mono:minus
297	11	50937192-50944722	7531	1269	15901.8	2111.51	0.95	0.49	1	mono:minus
452	17	66148069-66161504	13436	1762	15349	1142.38	0.949	0.446	0.98	mono:minus
107	5	101833025-101840069	7045	895	14311.6	2031.45	0.942	0.074	0.989	mono:minus
286	10	85843035-85867028	23994	3686	13936.1	580.815	0.895	0.486	0.989	mono:minus
345	13	21501047-21506611	5565	810	12885.8	2315.51	0.768	0.53	1	mono:minus
240	9	51846207-51856994	10788	1237	11445.3	1060.93	0.929	0.246	1	mono:plus
365	13	52116677-52124108	7432	1252	10852	1460.17	0.946	0.383	1	mono:plus
433	17	22510060-22524022	13963	1988	10522.5	753.601	0.891	0.213	0.971	mono:plus
290	10	94668551-94680171	11621	1215	10522.2	905.446	0.9	0.183	1	mono:minus
270	10	61426872-61439931	13060	1280	8810.16	674.591	0.931	0.195	1	mono:minus
358	13	50358352-50376557	18206	2573	8706.82	478.239	0.937	0.236	0.978	mono:plus
208	8	27290398-27314025	23628	1845	7948.92	336.419	0.925	0.34	0.955	mono:minus
447	17	49108217-49114803	6587	666	7610.78	1155.42	0.864	0.412	0.999	mono:minus
155	6	128164155-128172298	8144	839	7097.83	871.541	0.837	0.253	1	mono:minus
228	8	117204174-117218922	14749	1433	6872.08	465.936	0.826	0.3	1	mono:plus
138	6	83583557-83589948	6392	1172	6834.75	1069.27	0.94	0.302	0.999	mono:plus
110	5	114811290-114826956	15667	1556	6738.38	430.101	0.886	0.22	0.986	mono:minus
211	8	37088405-37096684	8280	1080	6682.4	807.053	0.913	0.26	0.998	mono:minus
355	13	50281085-50319489	38405	4470	5969.19	155.427	0.881	0.46	0.986	mono:plus
352	13	49887649-49896522	8874	1153	5834.92	657.53	0.942	0.37	0.998	mono:plus
318	11	95760363-95772321	11959	1324	5236.6	437.879	0.909	0.243	1	mono:plus
120	5	136932661-136940357	7697	1106	4820.38	626.267	0.901	0.236	1	mono:plus
32	2	37568708-37582026	13319	1180	4778.22	358.752	0.906	0.307	1	mono:minus
225	8	110999180-111012836	13657	1194	4681.3	342.777	0.9	0.321	1	mono:minus
293	11	5524861-5536011	11151	867	4318.87	387.308	0.934	0.477	0.999	mono:minus
272	10	71378225-71387931	9707	482	4001.16	412.193	0.969	0.785	0.961	mono:plus
360	13	50557037-50581506	24470	3699	3748.53	153.189	0.794	0.428	0.956	mono:minus
12	1	127482540-127488263	5724	381	3665	640.287	0.978	0.834	1	mono:plus
199	7	125345605-125368323	22719	1122	3662.78	161.221	0.884	0.361	0.999	bi:minus-plus (split between 125349801 and 125349925)
262	9	122840057-122845776	5720	96	3641.24	636.581	0.169	0.958	1	mono:plus
407	15	100572001-100583487	11487	721	3566.15	310.451	0.89	0.271	0.998	mono:minus
81	4	56802692-56809600	6909	512	3562.01	515.561	0.962	0.479	1	mono:plus
380	14	70369803-70377667	7865	252	3245.11	412.601	0.245	0.759	1	mono:minus
2	1	34600328-34607296	6969	513	3184.2	456.909	0.984	0.375	0.997	mono:plus
261	9	122773468-122808068	34601	1526	3048.1	88.0928	0.931	0.46	0.995	mono:minus
185	7	52885259-52900002	14744	362	2771.08	187.946	0.951	0.587	1	mono:plus
362	13	50846600-50855371	8772	837	2598.67	296.246	0.959	0.423	0.997	mono:minus
249	9	89028006-89053966	25961	3019	2549.91	98.2209	0.789	0.432	0.998	mono:minus
212	8	37100829-37107227	6399	612	2546.75	397.992	0.956	0.257	0.987	mono:minus
255	9	108042165-108048612	6448	397	2533.14	392.857	0.968	0.144	0.999	mono:plus
468	19	4772290-4804015	31726	1133	2233.44	70.3978	0.922	0.339	1	mono:minus
474	19	31915050-31930856	15807	718	2217.85	140.308	0.947	0.278	0.999	mono:minus
403	15	88976503-88982733	6231	623	2209.23	354.554	0.907	0.386	1	mono:minus
400	15	82351049-82365908	14860	966	2169.08	145.968	0.912	0.486	0.996	mono:plus
169	7	38441000-38460014	19015	2107	2166.65	113.944	0.929	0.348	0.995	mono:plus
356	13	50322295-50331979	9685	408	2159.33	222.956	0.907	0.129	0.999	mono:plus
176	7	41014531-41049987	35457	2558	2154.92	60.7756	0.912	0.304	0.992	mono:minus
266	10	20308155-20313526	5372	564	2153.26	400.831	0.803	0.269	1	mono:minus
141	6	85139122-85145077	5956	327	2088.73	350.694	0.96	0.193	1	mono:plus
61	3	28851028-28868996	17969	1205	1998.36	111.211	0.825	0.487	1	mono:minus
281	10	84484128-84513796	29669	1093	1908.2	64.3162	0.933	0.364	0.982	mono:plus
60	3	22521429-22529789	8361	328	1763.17	210.88	0.975	0.047	0.988	mono:minus
207	8	25152029-25159809	7781	557	1750.71	224.998	0.916	0.543	1	mono:minus
21	1	165865435-165875281	9847	454	1736	176.297	0.954	0.538	1	mono:minus
64	3	32334635-32342004	7370	602	1721.14	233.534	0.94	0.259	1	mono:minus
112	5	115118634-115127358	8725	544	1689.23	193.608	0.876	0.309	0.95	bi:plus-minus (split between 115123842 and 115124036)
410	15	103190496-103202858	12363	656	1688.41	136.57	0.884	0.495	1	mono:minus
172	7	38858111-38876986	18876	1880	1551.78	82.209	0.925	0.287	0.993	mono:plus
20	1	156642051-156652024	9974	595	1470.13	147.397	0.939	0.279	1	mono:plus
324	11	101252098-101259222	7125	328	1427.48	200.348	0.987	0.165	1	mono:plus
113	5	115139282-115150935	11654	645	1421.63	121.987	0.968	0.201	0.999	mono:minus
371	14	8368261-8387638	19378	581	1306.41	67.417	0.926	0.439	0.998	mono:plus
200	7	132711368-132716843	5476	418	1297.25	236.897	0.921	0.319	1	mono:minus
150	6	120884288-120893721	9434	391	1280.21	135.702	0.793	0.382	0.995	mono:plus
98	4	149174680-149182934	8255	593	1258.17	152.413	0.955	0.688	1	mono:minus
254	9	98273088-98287873	14786	566	1257.81	85.0679	0.925	0.43	0.998	mono:minus
173	7	39215448-39230982	15535	1338	1248.17	80.346	0.917	0.245	0.996	mono:plus
364	13	51144304-51154472	10169	471	1206.19	118.615	0.919	0.208	0.905	bi:minus-plus (split between 51149870 and 51149906)
344	12	100892024-100911959	19936	557	1198.88	60.1366	0.875	0.454	0.995	mono:minus
348	13	24987390-24995697	8308	483	1197.59	144.149	0.879	0.284	1	mono:minus
235	9	37267783-37275926	8144	347	1182.56	145.206	0.904	0.294	1	mono:minus
178	7	41279035-41294884	15850	1216	1153.32	72.7646	0.914	0.362	0.994	mono:minus
419	16	18499087-18512778	13692	650	1136.05	82.972	0.86	0.343	1	mono:plus
308	11	72769037-72780757	11721	465	1104.96	94.2716	0.871	0.328	0.947	mono:minus
108	5	101844016-101853559	9544	273	1095	114.732	0.882	0.394	0.99	mono:minus
105	5	34935395-34961607	26213	707	1091.46	41.6382	0.942	0.309	0.999	bi:minus-plus (split between 34949172 and 34949848)
65	3	34445151-34455406	10256	451	1056.67	103.029	0.924	0.506	0.991	mono:minus
73	4	41880062-41902922	22861	5375	1053.83	46.0972	0.834	0.365	0.759	mono:minus
28	2	28822381-28827958	5578	411	1051.09	188.434	0.78	0.128	1	mono:minus
146	6	88823193-88830613	7421	216	1037	139.739	0.903	0.223	0.999	mono:plus
63	3	31695062-31713882	18821	1443	1036.46	55.0691	0.76	0.663	1	mono:plus
414	16	10796377-10804415	8039	548	1020.6	126.956	0.791	0.284	0.999	mono:plus
230	8	124888205-124898820	10616	424	1018.1	95.9028	0.932	0.496	0.992	mono:minus
221	8	107011682-107022104	10423	470	1014.34	97.3171	0.947	0.319	0.996	mono:plus
354	13	50192068-50204939	12872	1137	985.063	76.5275	0.777	0.522	0.832	mono:plus
396	15	80246004-80256840	10837	287	984.032	90.803	0.947	0.391	0.98	mono:plus
71	3	108956199-108971345	15147	594	983.702	64.9437	0.897	0.36	0.999	mono:plus
213	8	66511799-66519185	7387	393	977.001	132.26	0.938	0.45	0.999	mono:plus
325	11	101600006-101621948	21943	1343	963.088	43.8905	0.86	0.34	0.92	mono:plus
22	1	170193689-170200005	6317	346	943	149.28	0.961	0.293	1	mono:minus
379	14	64813081-64823446	10366	387	917.5	88.5105	0.902	0.165	1	mono:minus
443	17	33432239-33439517	7279	259	897.504	123.301	0.953	0.148	0.997	mono:plus
351	13	41634699-41642914	8216	445	882.518	107.415	0.942	0.433	1	mono:plus
267	10	22069058-22076519	7462	95	869.125	116.474	0.954	0.097	0.952	mono:minus
239	9	45962453-45971903	9451	523	866.086	91.6396	0.931	0.262	1	mono:minus
449	17	50235456-50244832	9377	334	852	90.8606	0.89	0.312	0.892	mono:plus
191	7	79874047-79882545	8499	271	849.5	99.953	0.856	0.464	1	mono:minus
361	13	50641068-50659995	18928	1229	808.313	42.7046	0.827	0.476	0.83	mono:minus
171	7	38717043-38731978	14936	1283	798.821	53.4829	0.917	0.241	0.992	mono:plus
51	2	153264368-153273459	9092	273	776.111	85.362	0.939	0.46	0.994	mono:plus
35	2	91264121-91281875	17755	448	769.509	43.3404	0.87	0.185	0.969	mono:plus
409	15	102429238-102436590	7353	286	768.004	104.448	0.951	0.277	1	mono:plus
57	3	20475470-20495015	19546	919	767.853	39.2844	0.937	0.466	1	mono:minus
101	5	25686079-25696013	9935	489	766.65	77.1666	0.834	0.407	0.952	mono:minus
234	9	31068749-31076753	8005	378	758.641	94.7709	0.932	0.465	1	mono:plus
115	5	124486668-124495969	9302	384	753.318	80.9846	0.799	0.31	1	mono:plus
102	5	28413654-28419219	5566	227	748	134.387	0.98	0.309	1	mono:plus
477	19	58871543-58885001	13459	383	742.777	55.1881	0.872	0.344	0.961	mono:plus
95	4	135295441-135316998	21558	836	720.879	33.4391	0.952	0.364	0.99	bi:minus-plus (split between 135307305 and 135307316)
248	9	88860133-88882582	22450	1536	718.296	31.9954	0.841	0.437	0.994	mono:plus
175	7	39404071-39417786	13716	1079	711.218	51.8532	0.902	0.217	0.989	mono:plus
390	15	73168040-73185540	17501	535	703.077	40.1735	0.934	0.387	1	mono:minus
287	10	86531159-86546823	15665	442	699.25	44.6377	0.78	0.339	0.999	mono:minus
69	3	95182109-95190909	8801	393	691.27	78.5445	0.885	0.65	1	mono:minus
18	1	139167711-139175039	7329	162	683	93.1914	0.96	0.186	0.999	mono:plus
386	15	58898444-58914989	16546	1884	674.437	40.7613	0.869	0.337	0.992	mono:plus
247	9	88802300-88814003	11704	1129	667.901	57.066	0.878	0.559	0.967	mono:minus
13	1	132021206-132032578	11373	588	664.267	58.4073	0.956	0.375	1	mono:plus
313	11	79691754-79698941	7188	317	656.225	91.2945	0.948	0.378	1	mono:plus
143	6	87030153-87044699	14547	564	654.716	45.0069	0.912	0.258	0.991	mono:minus
177	7	41149679-41163812	14134	896	641.231	45.3679	0.901	0.364	0.985	mono:minus
341	12	84138207-84143346	5140	326	640.093	124.532	0.923	0.464	0.964	mono:plus
263	10	4449150-4455062	5913	250	636.529	107.649	0.852	0.159	1	mono:plus
49	2	151227002-151237962	10961	870	635.625	57.9897	0.836	0.711	0.991	mono:plus
168	7	38308242-38321987	13746	967	632.809	46.0359	0.866	0.235	0.99	mono:plus
78	4	44661835-44670715	8881	212	632	71.1632	0.956	0.43	0.992	mono:plus
174	7	39359556-39374015	14460	1186	625.473	43.2554	0.917	0.284	0.988	mono:plus
381	14	76504532-76510668	6137	79	615.083	100.225	0.907	0.637	1	mono:plus
34	2	84587722-84601564	13843	458	613.349	44.3075	0.922	0.486	1	mono:minus
454	17	66709141-66729839	20699	548	605.677	29.2612	0.932	0.319	0.98	bi:minus-plus (split between 66714339 and 66714362)
170	7	38564165-38578831	14667	1200	592.234	40.3787	0.91	0.307	0.99	mono:plus
259	9	118333055-118342615	9561	292	583.168	60.9944	0.912	0.337	0.995	mono:plus
368	13	55129453-55138355	8903	449	578.799	65.0117	0.948	0.185	1	mono:plus
251	9	89117492-89126525	9034	558	578.324	64.0164	0.886	0.588	0.983	mono:plus
131	6	39602349-39612488	10140	278	566.5	55.8679	0.915	0.388	0.998	mono:minus
47	2	132304890-132311964	7075	256	562.529	79.5094	0.91	0.389	1	mono:plus
273	10	75880196-75900804	20609	868	557.147	27.0342	0.833	0.387	0.98	mono:plus
87	4	97620091-97633032	12942	208	557.002	43.0384	0.822	0.316	0.964	mono:minus
473	19	23720069-23729299	9231	259	554	60.0152	0.903	0.339	1	mono:plus
19	1	156424214-156433551	9338	280	547.192	58.5984	0.947	0.598	1	mono:minus
404	15	89360356-89374900	14545	271	544.342	37.4247	0.887	0.39	0.948	bi:minus-plus (split between 89363441 and 89363449)
416	16	17234006-17240477	6472	281	543.633	83.9976	0.941	0.165	1	mono:plus
303	11	60776113-60789705	13593	296	542.006	39.8739	0.924	0.149	0.974	mono:plus
205	8	22594234-22602754	8521	244	541.671	63.5689	0.942	0.392	1	mono:plus
226	8	111132594-111142786	10193	371	528.552	51.8544	0.948	0.237	0.984	mono:plus
223	8	109726050-109733684	7635	272	521	68.2384	0.896	0.378	1	mono:minus
39	2	93970016-93983861	13846	482	512.447	37.0105	0.945	0.437	0.973	mono:plus
62	3	28873009-28883993	10985	865	511.222	46.5382	0.89	0.609	0.993	mono:minus
164	7	29961119-29969916	8798	785	502.073	57.0667	0.822	0.303	0.906	mono:plus
229	8	124837074-124843753	6680	351	499.445	74.7673	0.929	0.335	1	mono:minus
53	2	154532572-154541197	8626	353	497.781	57.707	0.939	0.256	1	mono:plus
130	6	38688307-38697526	9220	253	495	53.6876	0.909	0.414	1	mono:minus
309	11	73078964-73090434	11471	410	490.774	42.7839	0.949	0.6	0.999	mono:plus
350	13	37972028-37979635	7608	248	489.155	64.2949	0.845	0.313	1	mono:minus
227	8	111859330-111869640	10311	409	486.043	47.1383	0.916	0.499	0.999	mono:minus
88	4	108227879-108236148	8270	345	485.517	58.7082	0.94	0.4	0.999	mono:minus
353	13	50026299-50033694	7396	141	485.283	65.6143	0.914	0.163	0.996	mono:plus
455	17	78882226-78893330	11105	272	477.049	42.958	0.952	0.394	1	mono:plus
84	4	59767274-59773985	6712	222	476.017	70.9202	0.853	0.422	1	mono:minus
193	7	99918915-99926319	7405	254	475	64.1458	0.874	0.288	0.996	mono:minus
245	9	75414566-75421841	7276	292	474.944	65.2754	0.911	0.771	0.999	mono:plus
89	4	119218001-119229023	11023	410	470.052	42.6428	0.857	0.364	0.997	mono:minus
422	16	46388212-46396124	7913	202	467	59.0168	0.884	0.398	1	mono:minus
144	6	87088156-87093943	5788	133	464.432	80.2405	0.97	0.118	1	mono:plus
471	19	8799255-8810025	10771	387	464.115	43.0893	0.93	0.445	0.957	mono:plus
428	16	92078427-92087129	8703	230	464	53.3149	0.946	0.282	1	mono:plus
357	13	50333090-50347405	14316	227	459.873	32.123	0.93	0.221	1	mono:plus
10	1	118677424-118686489	9066	261	459.846	50.722	0.857	0.437	1	mono:plus
55	2	158636709-158646543	9835	321	449.049	45.6583	0.933	0.33	1	mono:plus
188	7	75769169-75781825	12657	476	444.572	35.1246	0.901	0.398	1	mono:minus
429	16	95992978-96004606	11629	239	439.616	37.8034	0.915	0.204	1	mono:minus
147	6	100227667-100233170	5504	274	436.025	79.2196	0.948	0.217	1	mono:minus
246	9	88521199-88528884	7686	265	428.258	55.7193	0.947	0.822	1	bi:minus-plus (split between 88523230 and 88523712)
444	17	33640375-33650370	9996	253	423	42.3169	0.922	0.324	1	mono:minus
294	11	6467977-6475589	7613	150	419.5	55.1031	0.921	0.141	0.999	mono:minus
369	13	66005111-66015027	9917	1026	417.471	42.0965	0.96	0.221	0.994	mono:plus
70	3	95656076-95666006	9931	355	417.212	42.0111	0.915	0.319	0.971	mono:plus
408	15	100815623-100823874	8252	209	417	50.5332	0.938	0.223	1	mono:plus
430	17	13087004-13096984	9981	788	408.303	40.908	0.913	0.308	0.999	mono:plus
121	5	137037477-137045864	8388	259	407.26	48.5527	0.956	0.025	0.999	mono:minus
6	1	88258651-88266530	7880	221	404	51.269	0.901	0.309	0.814	mono:minus
151	6	122486745-122491961	5217	311	403.987	77.4367	0.908	0.171	1	mono:plus
90	4	120906032-120914718	8687	290	400.685	46.1246	0.92	0.251	1	mono:minus
458	18	14761387-14770896	9510	203	399.41	41.999	0.93	0.234	1	mono:plus
79	4	45370422-45381711	11290	420	398.768	35.3205	0.944	0.237	0.999	mono:plus
30	2	32302708-32307827	5120	156	397	77.5391	0.922	0.222	1	mono:plus
482	X	143170059-143177024	6966	2893	396.521	56.9224	0.957	0.101	0.989	mono:plus
340	12	80454674-80462963	8290	399	389.989	47.0433	0.926	0.547	0.997	mono:minus
437	17	27124618-27140409	15792	269	388.613	24.6082	0.881	0.412	0.997	bi:minus-plus (split between 27133508 and 27134116)
305	11	68972504-68977946	5443	241	382.853	70.3386	0.968	0.328	0.976	mono:minus
269	10	40478169-40484032	5864	260	382.043	65.1505	0.945	0.372	1	mono:plus
122	5	138136105-138146912	10808	339	380.749	35.2284	0.953	0.316	1	mono:minus
183	7	45834394-45841362	6969	407	380.533	54.6036	0.885	0.302	0.934	mono:plus
134	6	72347386-72353129	5744	202	375	65.2855	0.891	0.349	0.989	mono:plus
282	10	84904818-84909845	5028	79	373	74.1846	0.845	0.177	0.976	mono:plus
59	3	22210572-22215802	5231	183	370.169	70.7645	0.954	0.146	1	mono:plus
38	2	93957653-93965893	8241	195	364.003	44.1697	0.909	0.239	0.882	bi:minus-plus (split between 93960308 and 93960335)
320	11	97391200-97399969	8770	244	363.518	41.4502	0.909	0.268	0.997	mono:plus
40	2	119599638-119608969	9332	395	363.413	38.9427	0.95	0.545	0.994	mono:plus
464	18	64488297-64498261	9965	219	362.62	36.3894	0.719	0.553	0.997	mono:plus
441	17	27548171-27558837	10667	260	355.521	33.329	0.916	0.36	0.966	bi:minus-plus (split between 27555919 and 27555920)
451	17	56090245-56095522	5278	257	353.806	67.0341	0.995	0.007	0.999	mono:minus
306	11	69389280-69396613	7334	396	351.461	47.9222	0.954	0.43	0.99	bi:minus-plus (split between 69395532 and 69395560)
202	7	141402202-141408900	6699	340	351.227	52.4297	0.967	0.338	0.918	mono:plus
321	11	98066486-98074872	8387	585	347.168	41.3936	0.732	0.514	0.984	mono:plus
289	10	86908794-86914840	6047	190	347	57.3838	0.862	0.409	1	mono:plus
276	10	81387097-81396861	9765	215	345.007	35.331	0.896	0.4	0.954	mono:minus
385	15	57975059-57981989	6931	162	343	49.4879	0.933	0.217	0.991	mono:plus
439	17	27269045-27283023	13979	1095	341.405	24.4227	0.913	0.34	0.979	mono:minus
67	3	79595206-79600381	5176	174	339.95	65.6781	0.878	0.201	1	mono:plus
214	8	67367375-67376252	8878	735	337.497	38.015	0.928	0.503	0.988	mono:minus
139	6	83616431-83621859	5429	186	331.667	61.0917	0.787	0.342	0.899	bi:minus-plus (split between 83618599 and 83619154)
233	9	27346056-27355635	9580	205	328	34.238	0.927	0.213	1	mono:plus
470	19	8723057-8729492	6436	124	319.831	49.694	0.906	0.379	0.976	mono:plus
330	11	106031001-106037256	6256	788	319.691	51.1015	0.923	0.185	0.973	bi:minus-plus (split between 106036096 and 106036110)
425	16	91316085-91322810	6726	244	319.159	47.4515	0.937	0.291	1	mono:minus
415	16	11170139-11178966	8828	297	314.088	35.5786	0.863	0.328	1	bi:minus-plus (split between 11176280 and 11176569)
329	11	105281090-105286948	5859	149	311.5	53.1661	0.88	0.387	1	mono:plus
242	9	54684498-54693888	9391	258	311.253	33.1438	0.896	0.558	0.942	mono:minus
314	11	82874016-82883962	9947	273	309.218	31.0865	0.942	0.401	1	mono:minus
114	5	124366159-124375955	9797	399	308.413	31.4803	0.938	0.348	1	mono:minus
424	16	69900570-69910563	9994	228	307.282	30.7467	0.914	0.317	1	mono:plus
478	19	61167266-61178585	11320	1338	305.959	27.0282	0.825	0.428	0.991	mono:minus
479	X	5564005-5572982	8978	1012	303.759	33.8337	0.93	0.56	0.99	mono:plus
461	18	39782250-39788910	6661	189	303.297	45.5332	0.903	0.358	1	mono:plus
456	18	3256090-3264992	8903	189	303.023	34.036	0.967	0.208	1	mono:minus
411	16	4467795-4476886	9092	382	300.838	33.0882	0.947	0.454	1	mono:minus
469	19	4883788-4890591	6804	212	298.101	43.8126	0.94	0.889	0.99	mono:minus
237	9	44290180-44298172	7993	291	296.116	37.0469	0.914	0.371	0.999	mono:minus
27	2	25983463-25991006	7544	253	290.649	38.5272	0.952	0.489	0.996	mono:plus
42	2	120733357-120738630	5274	236	289.56	54.9033	0.896	0.428	0.998	mono:minus
300	11	59784354-59792709	8356	227	288.889	34.5726	0.911	0.217	0.936	bi:minus-plus (split between 59787251 and 59787998)
123	5	142663084-142672373	9290	175	288.02	31.0032	0.92	0.368	1	mono:plus
52	2	153766911-153774751	7841	223	284.11	36.234	0.933	0.43	0.989	mono:plus
342	12	87166365-87173957	7593	225	281.01	37.0091	0.904	0.203	1	mono:minus
129	6	35507282-35513184	5903	68	280.508	47.5196	0.979	0.086	1	mono:minus
442	17	30576505-30581792	5288	262	279.193	52.7974	0.893	0.444	0.999	mono:plus
334	11	120588001-120596060	8060	315	279.013	34.617	0.857	0.399	0.999	mono:minus
218	8	85848982-85855136	6155	171	279.004	45.3296	0.944	0.403	0.989	mono:minus
232	9	14324041-14334929	10889	176	278.053	25.5352	0.928	0.252	1	mono:plus
398	15	81821207-81828283	7077	437	275.669	38.9529	0.851	0.298	0.999	mono:plus
463	18	64284613-64290793	6181	190	274.617	44.4293	0.909	0.293	0.916	bi:minus-plus (split between 64288325 and 64288335)
431	17	13376204-13383868	7665	355	271.376	35.4046	0.869	0.271	1	mono:plus
310	11	77453607-77460720	7114	140	270.004	37.9539	0.904	0.404	1	mono:plus
241	9	53069153-53080939	11787	212	269.031	22.8244	0.944	0.309	0.974	mono:plus
338	12	69181017-69190009	8993	227	268.319	29.8364	0.915	0.278	0.969	bi:plus-minus (split between 69188455 and 69188778)
1	1	8122537-8130170	7634	636	265.986	34.8422	0.913	0.326	0.976	mono:minus
332	11	109396052-109401228	5177	170	263	50.8016	0.966	0.357	1	mono:plus
472	19	8870155-8877351	7197	312	260.331	36.1721	0.881	0.469	0.999	mono:plus
370	13	112731561-112738353	6793	65	257.089	37.8462	0.973	0.841	1	mono:plus
54	2	158237430-158245132	7703	195	253.574	32.9189	0.815	0.546	0.987	mono:minus
279	10	82865101-82871582	6482	123	253.093	39.0454	0.96	0.644	0.996	mono:plus
346	13	21981297-21989982	8686	139	253	29.1273	0.909	0.405	0.996	mono:plus
399	15	81989335-81994863	5529	166	252.119	45.5993	0.921	0.302	0.944	mono:minus
438	17	27154124-27163991	9868	299	252.086	25.5458	0.802	0.345	1	mono:plus
374	14	24439440-24449019	9580	251	251.355	26.2374	0.871	0.298	0.998	mono:minus
292	11	4177761-4182904	5144	84	251	48.7947	0.96	0.661	1	mono:plus
278	10	82115610-82123950	8341	173	249.969	29.9687	0.875	0.384	1	mono:plus
206	8	23219299-23227316	8018	237	249.235	31.0845	0.91	0.496	0.999	mono:minus
210	8	33904385-33911847	7463	248	248.659	33.3189	0.976	0.417	1	mono:minus
216	8	69825200-69833714	8515	236	247.432	29.0583	0.959	0.457	0.919	mono:plus
347	13	23755839-23764379	8541	142	243.037	28.4554	0.881	0.304	0.934	bi:minus-plus (split between 23762327 and 23762484)
412	16	8631044-8637372	6329	140	243.002	38.395	0.794	0.3	1	mono:minus
215	8	69759748-69767689	7942	213	240.561	30.2897	0.854	0.32	0.996	mono:minus
326	11	101637824-101649050	11227	566	240.444	21.4166	0.92	0.144	0.993	bi:plus-minus (split between 101644002 and 101644025)
253	9	96177460-96184727	7268	143	240.34	33.0682	0.95	0.351	1	mono:plus
298	11	53415598-53420605	5008	128	240	47.9233	0.938	0.246	1	mono:plus
17	1	136234551-136241019	6469	197	239.253	36.9845	0.889	0.436	1	mono:plus
383	14	79453085-79461970	8886	109	237.104	26.6829	0.899	0.361	0.966	mono:plus
402	15	88963428-88968851	5424	81	237.009	43.6964	0.886	0.198	1	mono:minus
250	9	89057032-89065651	8620	390	234.151	27.1637	0.792	0.348	1	mono:minus
315	11	84039294-84044807	5514	160	233.554	42.3565	0.966	0.108	0.999	mono:plus
457	18	10812041-10818085	6045	137	232	38.3788	0.918	0.349	1	mono:plus
162	7	29532134-29538115	5982	30	231	38.6158	0.97	0.935	1	mono:plus
434	17	24073179-24079646	6468	91	229	35.4051	0.878	0.467	1	mono:minus
392	15	75622137-75630577	8441	179	228.911	27.119	0.92	0.222	1	mono:plus
301	11	60554246-60560080	5835	136	228.183	39.1059	0.798	0.163	1	mono:plus
160	7	16958277-16964531	6255	125	228.143	36.4737	0.868	0.25	0.999	mono:plus
26	2	3328588-3333638	5051	198	228.134	45.166	0.952	0.219	1	mono:minus
135	6	72606557-72612913	6357	194	226.068	35.5621	0.911	0.412	1	mono:minus
46	2	131296039-131304330	8292	80	224	27.014	0.933	0.165	0.933	mono:minus
204	8	13777567-13785515	7949	236	222.147	27.9466	0.869	0.306	0.964	mono:minus
159	7	7081059-7088279	7221	702	220.42	30.5248	0.877	0.31	0.952	mono:minus
476	19	56787490-56792758	5269	176	220.049	41.763	0.918	0.414	1	mono:minus
377	14	57802473-57809979	7507	287	219.452	29.233	0.968	0.174	0.925	mono:minus
43	2	127257030-127262906	5877	134	217.011	36.9254	0.839	0.267	1	mono:plus
217	8	70943362-70951731	8370	249	215.452	25.741	0.819	0.561	0.999	mono:minus
275	10	81375030-81383988	8959	335	214.694	23.964	0.843	0.328	0.972	mono:minus
337	12	18467073-18475614	8542	673	214.304	25.0883	0.902	0.342	0.968	mono:minus
397	15	81451711-81459262	7552	331	212.948	28.1976	0.877	0.311	0.998	mono:plus
125	5	145253270-145262018	8749	364	212.006	24.232	0.987	0.93	0.965	mono:minus
268	10	22731281-22737923	6643	150	211.347	31.8151	0.857	0.255	0.99	mono:plus
126	5	145958146-145964952	6807	672	211.26	31.0358	0.877	0.307	0.964	mono:minus
222	8	107181655-107187022	5368	125	211.222	39.3484	0.953	0.616	0.999	mono:plus
195	7	109029275-109035871	6597	130	211	31.9842	0.919	0.213	0.962	mono:plus
285	10	85831875-85840015	8141	290	210.643	25.8743	0.833	0.219	0.9	mono:minus
405	15	89767271-89775969	8699	262	209.792	24.1168	0.963	0.303	0.99	mono:plus
82	4	56867504-56874684	7181	240	208.662	29.0576	0.915	0.462	0.999	mono:minus
296	11	28334263-28340165	5903	203	206.013	34.8998	0.922	0.35	0.988	mono:minus
307	11	70010343-70015821	5479	101	206	37.5981	0.777	0.291	0.903	bi:minus-plus (split between 70014348 and 70014538)
462	18	44417616-44424597	6982	198	205.568	29.4425	0.881	0.217	1	mono:plus
86	4	62447030-62454911	7882	872	204.505	25.9458	0.928	0.424	0.996	mono:minus
124	5	142907101-142916023	8923	163	204.414	22.9087	0.934	0.513	1	mono:plus
8	1	93818465-93824153	5689	167	204.314	35.9139	0.887	0.378	1	mono:plus
166	7	33828412-33836987	8576	682	203.925	23.7786	0.885	0.377	0.94	mono:plus
336	12	7878097-7883865	5769	123	200	34.6681	0.89	0.37	1	mono:minus
58	3	21049724-21055987	6264	208	199.977	31.9248	0.775	0.494	0.997	mono:plus
484	Y	1884008-1891223	7216	633	199.889	27.7009	0.91	0.29	0.968	mono:minus
304	11	61864213-61872861	8649	330	197.554	22.8412	0.934	0.306	0.886	mono:minus
432	17	21801084-21810016	8933	698	196.531	22.0006	0.932	0.286	0.943	mono:minus
333	11	115607302-115613819	6518	71	196.209	30.1026	0.974	0.108	0.985	mono:minus
483	X	147640191-147647034	6844	647	195.246	28.5281	0.942	0.331	0.966	mono:minus
142	6	85944605-85950557	5953	103	195.001	32.7567	0.959	0.39	1	mono:minus
77	4	42994333-43003026	8694	368	194.942	22.4226	0.961	0.268	0.989	mono:minus
167	7	34177844-34183001	5158	268	193.414	37.4978	0.956	0.686	0.998	mono:minus
161	7	26489268-26497571	8304	653	193.138	23.2584	0.901	0.252	0.954	mono:minus
480	X	15963186-15970053	6868	634	191.796	27.926	0.914	0.298	0.966	mono:minus
99	4	155417902-155424012	6111	347	190.986	31.2529	0.893	0.377	0.981	mono:plus
103	5	31174273-31179658	5386	260	190.353	35.3422	0.968	0.159	0.979	mono:minus
436	17	26770707-26777970	7264	249	189.106	26.0334	0.947	0.344	1	mono:plus
258	9	114746478-114751732	5255	139	187.166	35.6167	0.973	0.145	0.999	mono:plus
426	16	91571012-91576155	5144	92	187.043	36.3615	0.968	0.112	1	mono:minus
312	11	78836091-78844969	8879	147	185.207	20.859	0.903	0.357	0.999	mono:plus
466	19	3712009-3718381	6373	227	184.344	28.9258	0.967	0.228	1	mono:plus
231	9	3277656-3283321	5666	155	184.27	32.522	0.95	0.72	0.994	mono:minus
372	14	16721502-16726914	5413	172	183.158	33.8367	0.951	0.72	0.995	mono:minus
203	7	141878152-141884724	6573	131	183.127	27.8605	0.923	0.098	1	mono:minus
435	17	26279027-26285419	6393	156	183.037	28.6309	0.945	0.18	1	mono:plus
274	10	78266028-78273751	7724	119	183	23.6924	0.929	0.339	1	mono:minus
389	15	73149005-73157672	8668	122	183	21.1121	0.929	0.361	1	mono:minus
349	13	33443043-33449201	6159	744	182.122	29.5701	0.952	0.723	0.993	mono:plus
420	16	20122230-20128992	6763	99	182.06	26.92	0.967	0.126	1	mono:plus
283	10	85096301-85102495	6195	128	182	29.3785	0.879	0.467	1	mono:minus
104	5	33630014-33635940	5927	228	181.8	30.6731	0.868	0.293	0.999	mono:plus
116	5	124832639-124839319	6681	68	181.011	27.0933	0.878	0.182	1	mono:minus
68	3	94497689-94503598	5910	121	181	30.6261	0.901	0.227	1	mono:minus
133	6	60424582-60431974	7393	113	178.421	24.1337	0.954	0.727	0.999	mono:minus
76	4	42775000-42783784	8785	349	178.337	20.3001	0.917	0.357	0.988	mono:plus
184	7	47765380-47770908	5529	107	178.142	32.2195	0.985	0.701	0.998	mono:plus
5	1	75209128-75215675	6548	171	176.585	26.9678	0.878	0.303	0.989	bi:minus-plus (split between 75210696 and 75211927)
94	4	132721509-132728463	6955	164	176.35	25.3559	0.926	0.261	1	bi:plus-minus (split between 132724653 and 132724990)
137	6	83340179-83345952	5774	201	175.631	30.4175	0.789	0.387	0.98	mono:plus
29	2	29793485-29799401	5917	284	173.146	29.2624	0.931	0.237	0.988	mono:plus
220	8	104348245-104355851	7607	146	173.014	22.744	0.861	0.121	1	mono:minus
339	12	76399391-76408023	8633	134	171.347	19.8479	0.866	0.562	1	bi:minus-plus (split between 76403930 and 76404255)
194	7	101897734-101903007	5274	46	170.75	32.3758	0.989	0.072	0.985	mono:plus
25	1	191829395-191836027	6633	161	169.483	25.5515	0.913	0.139	0.999	mono:plus
158	6	140592075-140597276	5202	184	168.664	32.4229	0.917	0.386	0.999	mono:plus
317	11	89033342-89040764	7423	281	168.079	22.643	0.899	0.276	0.999	mono:minus
406	15	98538156-98544961	6806	106	168.026	24.6879	0.923	0.22	1	mono:minus
459	18	23958189-23966023	7835	210	166.156	21.2069	0.879	0.277	0.921	mono:plus
45	2	129826054-129832179	6126	136	166.005	27.0985	0.94	0.295	1	mono:plus
152	6	122497005-122505945	8941	264	165.628	18.5246	0.861	0.27	0.992	mono:plus
448	17	49759229-49767004	7776	114	165.5	21.2834	0.915	0.462	1	mono:plus
413	16	8842028-8849794	7767	210	165.143	21.2622	0.897	0.336	1	mono:plus
423	16	59554438-59561997	7560	196	165.076	21.8354	0.97	0.321	0.945	bi:minus-plus (split between 59557471 and 59557488)
378	14	63847160-63854769	7610	103	164	21.5506	0.927	0.402	0.951	mono:plus
192	7	81888502-81894895	6394	132	163.203	25.5244	0.902	0.355	1	mono:minus
24	1	186964392-186970834	6443	146	161.574	25.0774	0.839	0.291	1	bi:minus-plus (split between 186967363 and 186967388)
80	4	45395035-45401837	6803	292	161.487	23.7376	0.932	0.346	0.999	mono:minus
148	6	112615237-112620850	5614	264	160.301	28.5538	0.933	0.401	1	mono:minus
14	1	132985003-132992594	7592	126	160.167	21.0968	0.931	0.271	0.997	mono:minus
323	11	98899244-98904798	5555	257	159.202	28.6593	0.887	0.132	0.999	mono:plus
15	1	133130229-133136906	6678	182	159.154	23.8326	0.943	0.176	1	mono:plus
198	7	122078505-122084324	5820	117	159.058	27.3296	0.837	0.189	1	mono:plus
97	4	143385024-143390460	5437	159	156.987	28.8738	0.984	0.003	0.999	mono:plus
299	11	55499487-55504531	5045	104	156.5	31.0208	0.946	0.316	1	mono:plus
153	6	124419766-124425408	5643	214	155.976	27.6406	0.911	0.335	0.999	mono:plus
384	15	31438794-31444493	5700	87	154.066	27.0291	0.987	0.357	1	mono:minus
190	7	79360056-79366837	6782	97	154.025	22.7109	0.929	0.364	1	mono:plus
3	1	39526021-39531981	5961	134	153.794	25.8	0.921	0.376	0.998	mono:minus
132	6	48566203-48573682	7480	91	153	20.4545	0.922	0.392	1	mono:plus
467	19	4314605-4321726	7122	100	151.53	21.2763	0.908	0.267	1	mono:minus
36	2	92516156-92523595	7440	145	151.28	20.3333	0.901	0.443	1	mono:minus
196	7	119853028-119858046	5019	100	151	30.0857	0.868	0.278	1	mono:minus
277	10	81429252-81436968	7717	70	149	19.308	0.946	0.57	1	mono:plus
56	2	181465028-181471969	6942	80	148	21.3195	0.966	0.547	1	mono:plus
93	4	129210102-129216772	6671	312	147.612	22.1274	0.756	0.388	0.999	mono:plus
149	6	117711620-117718862	7243	109	147.259	20.3312	0.941	0.234	0.958	mono:minus
335	12	3501733-3507623	5891	121	147.174	24.9829	0.878	0.374	1	mono:plus
201	7	133108035-133114514	6480	77	147	22.6852	0.878	0.333	1	mono:minus
460	18	36296159-36301297	5139	45	147	28.6048	0.98	0.769	1	mono:plus
382	14	76557504-76563719	6216	128	146.168	23.5149	0.863	0.261	0.993	mono:minus
280	10	83375176-83380911	5736	119	146.011	25.4552	0.883	0.398	0.999	mono:plus
264	10	11476276-11481912	5637	81	145.29	25.7744	0.98	0.964	1	mono:plus
197	7	121559120-121565980	6861	307	143.351	20.8936	0.895	0.204	0.999	mono:minus
118	5	136137251-136143834	6584	204	142.161	21.5918	0.88	0.246	0.999	mono:plus
106	5	72155330-72161007	5678	186	138.292	24.3557	0.956	0.378	1	mono:minus
23	1	178481382-178487849	6468	108	138	21.3358	0.906	0.297	1	mono:plus
252	9	96051831-96057206	5376	292	137.259	25.5319	0.942	0.335	1	mono:plus
475	19	44571218-44576889	5672	92	136	23.9774	0.89	0.206	1	mono:plus
48	2	151123088-151132011	8924	540	134.943	15.1214	0.943	0.04	0.98	mono:plus
427	16	91980418-91985929	5512	78	133.003	24.1297	0.88	0.609	0.985	bi:minus-plus (split between 91984645 and 91984869)
238	9	44636491-44641873	5383	97	132.5	24.6145	0.917	0.196	1	mono:plus
417	16	17243079-17248939	5861	133	132.32	22.5764	0.902	0.259	1	mono:plus
119	5	136200222-136208024	7803	1430	131.26	16.8217	0.789	0.35	0.957	mono:plus
311	11	78246112-78253009	6898	258	131.172	19.016	0.98	0.975	0.998	mono:minus
31	2	33407074-33412273	5200	86	131	25.1923	0.954	0.305	1	mono:minus
393	15	76063007-76068676	5670	54	131	23.1041	0.924	0.069	1	mono:minus
376	14	57576178-57582466	6289	98	130.501	20.7506	0.904	0.253	1	mono:minus
128	6	30449538-30455969	6432	166	130.239	20.2486	0.9	0.331	0.998	mono:plus
9	1	118295340-118300980	5641	96	130.002	23.0459	0.908	0.285	1	mono:minus
367	13	53424006-53429932	5927	144	128.181	21.6266	0.929	0.285	0.998	mono:plus
295	11	8993548-8998739	5192	172	128.085	24.6697	0.937	0.297	0.999	mono:minus
256	9	110547310-110553189	5880	148	128.048	21.7769	0.906	0.375	1	mono:plus
244	9	67786032-67792285	6254	119	128.03	20.4716	0.781	0.274	0.984	mono:plus
41	2	119658352-119665027	6676	216	127.112	19.0401	0.945	0.378	0.984	mono:minus
127	6	7731065-7737994	6930	92	127.021	18.3291	0.992	0.291	0.969	mono:plus
33	2	38723429-38728858	5430	78	127	23.3886	0.882	0.205	1	mono:minus
260	9	120104383-120112488	8106	405	126.94	15.66	0.69	0.738	0.928	mono:minus
189	7	76241142-76248995	7854	585	126.571	16.1155	0.939	0.298	0.972	mono:minus
302	11	60735431-60740496	5066	117	124.933	24.6611	0.901	0.303	1	mono:minus
75	4	42602004-42607979	5976	437	124.03	20.7547	0.922	0.358	0.933	mono:minus
74	4	42105011-42110649	5639	412	123.624	21.9231	0.922	0.358	0.934	mono:minus
100	5	3521311-3526967	5657	172	123.368	21.8081	0.894	0.245	1	mono:plus
446	17	46366081-46374963	8883	286	121.207	13.6448	0.697	0.759	0.994	mono:minus
322	11	98083068-98088629	5562	93	121	21.7548	0.851	0.38	1	mono:minus
257	9	114506109-114511751	5643	77	120.51	21.3557	0.959	0.315	1	mono:minus
209	8	28517365-28522740	5376	103	120.5	22.4144	0.849	0.129	0.884	mono:minus
327	11	101654019-101663019	9001	459	119.444	13.2701	0.921	0.144	0.991	mono:plus
163	7	29583840-29589406	5567	305	118.819	21.3435	0.67	0.724	0.962	mono:plus
182	7	43162218-43168306	6089	130	118.407	19.446	0.989	0.973	1	mono:plus
418	16	17259087-17265013	5927	142	118.111	19.9276	0.915	0.288	0.999	mono:plus
421	16	44734633-44739739	5107	160	118.049	23.1151	0.873	0.48	0.847	mono:plus
16	1	133652441-133657831	5391	109	116.11	21.5377	0.836	0.354	1	mono:minus
450	17	56067059-56072780	5722	127	116.071	20.285	0.862	0.198	0.844	mono:plus
179	7	42630327-42635723	5397	105	115.92	21.4786	0.988	0.993	0.997	mono:minus
180	7	42678282-42685270	6989	363	115.771	16.5648	0.989	0.995	1	mono:minus
181	7	42836447-42844821	8375	567	115.133	13.7473	0.989	0.994	0.997	mono:minus
481	X	103041869-103050004	8136	512	114.382	14.0587	0.414	0.982	0.983	mono:minus
319	11	96046278-96051978	5701	85	113.007	19.8223	0.761	0.434	0.982	mono:minus
445	17	46168752-46173913	5162	241	112.215	21.7387	0.777	0.455	0.99	mono:minus
316	11	85187001-85192005	5005	198	110.113	22.0007	0.9	0.173	1	mono:minus
Total size of 484 predicted piRNA clusters: 5803198 bp (=0.219% of the genome)
Non identical sequences that can be assigned to clusters: 619055 (=57.636% of all sequences)
